# Supplementary material for: Genome sequencing and CRISPR/Cas9 gene editing of an early flowering Mini‐Citrus (Fortunella hindsii)
Source: Plant Biotechnol J. 2019 May 21;17(11):2199–210. doi: 10.1111/pbi.13132 (PMC6790359; doi:10.1111/pbi.13132)
Supplement: Supplementary file 2 — Data S1 Conserved Low‐copy Genes Used for Phylogenomic analysis. [file PBI-17-2199-s002.fas]

>Sweet orange
ACRMGWAYTCAGRAGAGCTYSRCSCCGKTCATGYGRSATCAAATGAYATTAACATACYTAGYGSMMCCSCTYYSTATCRGATYTAAMTTRAYAYTATCCARYGCACRRACGGCKCRTCCAGGGTCCCMWGGRCCTYCGRTRACAGGGAAAACCRRSCRGATAAWAGGAGWGCRTRTATTAGATYCTAATYYACTTCARCRRTTCKYGGGYCCCRGSTRRRWGGCGCTARCGRRKACYGCCRRCCCTATTCCCCGRYTYARRYAGCGAYATYATGAAGTYRYAAAGTATGYGTTGRAGYRTYWTTTAGCAWCCAYTTTAAGCTCACGCGTTCGCTAGTGTTACTAGTCGAGCACGRTAGTCRMGCGYGRCRWACAAAASYRGTCATCARAACAAAAAGYWTACGRCAARACRTGKGCGTTAKCCAAGYRGTAATCTRAMCGTAACGRGCRSKCCGGGTRGCYACRCCSMCTAAGKGGCTASAYRAAYAAAAYCGAYTRYGCCCAMCAAYTRMAARSTGYGTTKTGTGGRGTGATTGGGYCGGRGTGCAAGGCAARGAATGRAYTACGCGRYTTKGTCYYRGYAGGTTGGCGSAATTCGTAATKGKARCAKGGCTCTGCTATRTGTGYRRTTTCTGACTTRTACTCSTGARAACCCCATGGCACGCSTTTAKWATTGTGCYYGMYGGMARCAGYMTRGGTTKAWCGAMTTTTATRSAYTYYTTTTAYASGGMAGKGTTGCARKYCACGCCYKAGRGRSGTRRWGGGRRARCCGMYRACATGGAGAAAGCGCTGGGGRCCTGAGCGTMGGAGCGCCGCCCYTYGAGTGYCTYYTTTGGCCAATGMYCGGTYRACMCGGRTGGGAATAGGCRYTRRMRACMAGGAGGGGTGGARGYGCTRCGKATGACCYYGCGGCAKCTRGYATCYRTGRRWGKACGCGGGGYTCACACRGGCTTATCTRGAGCTKAGMCRMSRGGAGGYAGGCYGGYYAYACRCTCCAACGGTAGTTAGCAGRKRRATKYATTYKTGCARYAAGCGGYGGCCCAGCARCWTRYRTCTYAYCAMWAKCYCMRYCRCTGAGTCTCRAGYGGAGWSCGCATKKRRGGRGRYTYACYYGGCCCGAGTAAGTAYATCTTYAAGAGYCTTTAGTCTTCGTCWYCTTCGCGRYCGRRGTRYGGCTASYATGYCAAGGRARGGCATGTTAYCYGCTCYWCTATGYACRAGGTCACYACACAGGCCGTGWGRYRAYCRYYRCARYSGCTAYGGCTCAGTGATGAASARTAGCGAAGAARACWACTYWGTRTTRRAAWRTGCTRRAYCTGGTARRACYTYCTTYCGCGCAGCGCGATCCGYSGAGGGCGATGGGATGAGAKRAWCAYATTTAAAYSYYAGCGRCCGYKAGRTAGARATYCCTTGGRTKCCAACGCYTAGCCRCAARAGCCGSTAGGARGTCGTGCCCGGTGAAGSCCGAACGTGCTGGATGCRATARGKGGAGGTGATACTCRTRGMCYTCTYAAGAACMCRRGYRAYAYGMAMAGTCTTSGTGRYRGTCACGGWGYTWCTTRTGYGCAATATAAARCRAGRACSTACARAAATSWCCGCCKACRCTCCYACTKCGATTTAYCWYAYTACYRAGACGGCATAGTGGYTCRAGKCCACAGGGCGYMGAAYGRWGYTRACRMGGGCRCRTGWTTCCTCGRGTRGWGGRCGATGGGAGCGATMSRYRKCKTCYTATKSMSSCRGGCYGGYMCCGAMTTYAGTCTATGGCCKCGGGCACMGGKAYYACTTAAGTGTCYCTTTACCGAAGTGCTCCCTTCAKGGSGWRYGGCTWAGTTTCGGTCRGGAGAGTATCRRAYAAGYGCYAARMRTGRTAASCCRMRCAAWTGTCATRRGRSRGRRACKCAACYGYKTTGAYRTAAARCRGGSGAGTACAACCGGGTAACASKGGCTGTAGAGRTYTCCAGRAGGRAYWASTTGATRCTARYACGARRKRCCCAATSTTRRTCGTYGGATCACAGACCGGCRGGCTCCGGCKGRCCTAAMYCCGATGGTGKACGACYAGYGCAYCCGGCCTRYGCRRRKACAGCTGTTRGARRATSYCGGCYSGKTGTRAGCCAACYGGKSGCKYYWTTMRGYTAAAAAAAGCTCACGGAGCGATCTCATCGAAAWCCGACGSWSGGCGTACGRTYTGGAYAATATGGTGGATRGGYGTCCCATAAAGRTGTCTCCTGRARATCGCSSGYCCTGGACGACCAAGCTATCYCCCTGGATTMCCAGAYCTCAAGYGGTGTGGAAAAGATCKACCGCRACYCYGAATTGATTGTCRCGCTGGGTSRGTYGTGCGAGTTGAYYCACGSKGYTAGMGTCTAAYSCYTCMGTYGCGTCGGGYTRAYTTCCTGYCACTCAATAGTTCATYRGTCCTAWGAGGTRWAATGAAGTCGTGRCCTGCTYGGGATTCTCATGAGCSTGATTATGTGGCGYSYGRTSGGGGTGTCCAWGGTCCGGGYRAYGCYMGACGCCCSGCCSGCCCGTAGCCCGAWCARCYCAGAGTRYCCGGYSSWCMAYYATYCCCGGGTCCGGGYMYAGRATAGTAMYGCRTRKKYGRATCRACCTRGGGTWRRGARYTTGTCTGTGYSCSAYTARYAAGYTCSGRACYACGCCAAYAYYATYGCAAMRYTRCGRCKRYYSRSYYYRYGCSYYCGAAMYYGAGARAGTCGAGGATGGMCTSATGAGRGCCGWTYTCCYAAAAATACAYGAACTTCGRGCGACCCGGCCRCCAATGACAGGAGTACCCAGCCTAGAGRCCCACMGWCGRAGCATSATGTCGGACCAGCAGRTAGGTATYAGSRTTAYCSACGTTGRCGACCTCCATTGCCGWCCYAYGACTAGTCYARTACRCTGCRCYYTYCCTCYRRSGTAGACGAAGAGYGYATGTGAAYGTAWAAKCSCGTTACGSGGGCGRGAYATACCATYCGCAGCCAAARYGTTGAYTCTTGAGTGGTGAACAGAKTGAAAYCCCGCGGGATGCSTCGAGTTCCCGTAYGGTGCGWGCGACCTTAATAGAAGRATAACCCTTTMCCYCCGAACCCGTAGGMGTACATGGCYCGGATGYTGAGTTTSCRTACGCTGTCTATCRGAYAGATWYGRRTGTACCAGCAGGCCYCTYTCCRYCCGATTGTWACRRGMTTCRGCRMAYRGGMTGAGATAGTTGGRGATGKGATRTATGRTRCTACATACTTATAAYYCAGTAGKGGAMCCGMCGGTCCTAGTGAAYGAAASGTTGAGCCCCAGSTGMYGGMATRTATRYCTCCACACKYCGSGCCRCRGYAGGWCGCGAGGGCGGTTCCTGRGAATRTCCGGGAGKRCACGAGATTTATGGGYYCRAGGYGGATKAGRCAGCACTAGRMTGCACGRGAACYTGCKTACMWCRSGRARGRGYYTTKCCATGGAMTRACGGTGCAGGTGACGTAAGCAKYCAGACACCTTMARAATAGTTYGSTGYYWAYYTCYGGKTTACGGASYYGWSCTRCACACTAATCGTCYATGRGTACYWRYCTTCGAGCTGTRGGGTATCAAKGKCGGAGATTGMYARAGAAGGRTGAGAATRGCRGGGCCAGGTYGSGMGRCGCACGCCTACGYTAAMYCGYAGGGYAMGAGCYSKYRGKACAGRRGTGCCWTCCMTRKGGACATTAACTGCRAAMGACYCGCTRGGTYGKGGTKRTCGCYGAASTRGAYGACTGACGAGGCRGTTWWTWYRGTCKTTCCAGATTTMCWCGRACGAGCTGGGCYYTATGGGGGGATCCTGKRTCCCTSKTGAYSSRGTGTATYGGGGAKAYARYCCRWCRYGTRTRGRWWYTARSAKCGGWACGARGYWGCGGCYTTTKAMTRAACYTCCYTRGGCARGWCTKCTGGCGGCTAYCTTCTGTYKGYGRCGCGTTGCAACCGAATCCCTRTCGYACTRGRRCAYCRWRAGMRGCATRYMAAAAARAGYCAATCTKCMAAGTRGRYGAAGYGRYAMTGCCRKTTAGCMARAMCTCCGCRGRTAAAGRGACCASGRRAAGGCATGCSAGCCTTRARKAATTGRCRGGKGRTTGTCGCYGTTYCTRGGACARCGGGACCGTCTTCGACYAGMGYMGGCYATGYTACAGGCRRTGCSAYGAAGAGGCGGYAACTTCYCRTAYCRMGTTGGGTACAACATGRYCAYRCRCGCTWGAYCCCMRGAAAGARTASTKRGTTGGCGCCSYMGMAAAKTTGTCCRCTGAKRMGTCCTCAAYGYGCMATCGYCCTGYCYTWGTYGRRWMGRSCKSKTAATTRGSGYGGGTSGTCGCTMAGTCCTSAKTRSMCCATTCWGCGRCCSCTGTMGCTRCATATAACRTYCRTGCCTTCCAAWTCTTRAAAGYTYCKCAGGGCAACGCYYGACTGCGCCAACGCCAGGCGAGACTAACATRAGGYGAATGAAGYGKTGCTGCTTGRGGARRRGWGTCGGGCRAYTGGCCCGGACYCCTCCAAGRTTATYATTTTCCCAGAAGAATYCYYGCWMRACCRAMTRTAYCCGGSCGCCCCAGCCTKTCAGGCCCCTTGCCTAGCCYGAARWRYAYTRAWRTGRGCTAGYAMGTTWYYAAWWWGAGASMRYRWGRSRYYGWYTCTTYACTRYTGKGTYTASTCGKRGMSMCCTYYCTYCACRGGCRGACTTACGGCCGCCCRGACAGGAYCCCTTYRCCYGGGGGCACGCTGGCAAGKCYGTYCRRGCMGATCRWRYGYCACTTRTGGCTTGGGGTGAGWCAYGYCARCACCCSAWCTTATAATCYKACTRCMAAGRAYCCYAGCAGGGCYGGTCAARAACTACCCGMACYRRRGTWCCRCRGGCRGCCGATWKMGYGYCCCYGATGCGKCGYAYTCKTTKAACCSGCAATGGGGTGCGYARRCYMWCGGYYARGWRAARCYGGTACCCCKAGTGACAGGAAYCGTYCTTSCTTGGAAATCRYTAGGSAWGCARGRTATKACCCTMCCARCSTRKRCCCARARSGGTRAKWTAATCTTGGAYGTAGCTCAGAGCGKRRTGCMYGTCCCGACCCAGYRGCAGTGGKCCGYTAYTGCSCRAGCCMYYMAACSRGGYCCTTTMYAGTCTTTTAGTGGMARGTRACGTTCGCTCSGCRACTCGYGYCMGARRRCCACAAWTMAARCCAGATTTTYCACAKRACCTAGCGGTTRAATMCRGTTCCTATGGGAGAAACRARGACGTGGTGGTCRRYATCCTYTGRCCGMATCGCYTCRYGCYCGTYCAGTGAGACTMYGCRGTTGMAMWCRTKMMYYAYATSCRAKGGACCTACGRGCAYCWCCCAGGTYWRAGRGACAYCCCCGYACKCGCCAGGCKWGSGCAAAARGARCGYGCYTAAACGGSYTRYYCRTCRTTYAACGRWTCYYRGTTGGGGGCATYGAAATGRAGGSAYASCYTCCCTYAACCRKTGTWYTTGAGACATTARTCGTTATCGGCCTTTCCCCGGRSTWAGAACTGAAWAAGTARGTGGCKTCAYGGATTGATAAACGAGCAGYAACGRRTACCTGCCTKCAYYGTCCACTMGSCSAAAGCYCAAAAACCTYWRTCCRCATGRRATTAAAYKTAGAGCTRAYTYATYATRCGMCCTTTTTWGTGTGYAMCTTCRKAGGCCGGTKCCGAGTAACAKGGACGTACCCTACCTGRTCMCTCCTAKTCCCGGAGYCTGRGTRGCCCTYAMGCGSYRYYTGGGACKGTARGYAGGRGTYTGCTCGCAACGCTRCCYACGAGTACAAARYTACWACAGAWTCGCACTTGMCCGGCYATMAAATCAYCAYACKTYGCGCGGRRGYRGACRTKCRGACGCTCTYAGGCACCGAGGTGCCGYACTGTGTTGCRGCRGYCMCGCAGKGCACWRAGACRCSCYKMGCGCTAGCCCGTGGCRYARYTTYAACGRCGACSGSCGCCGAGAGRGCGGGSGAMTGWWRGRTGGGMCGAMGYGGGTWACGWMTTGAGGCAWGCWGGCGGTGSCYCCTCWCYARACATATYRRASAGGKACWTACGYGCSCACAMAAKYRGYTKCKKATTCMRATGRTGAARYTCTGGRRGGCRATRACRGTGATACGATGATCAGTGCCYAWGAGGTCRYCGTGCGTAYRACAGCSTTRGCAKAGKGAAACARYGGCYTGAGCTTAGCYRTRACTGGATGATYTCGCTTYCYRCTTTYGGCTGTTWCGAMTACTRAGCWTACRTRGRTCGCRAGAGAAYGGCGTKWATCCGAGTKTGGTRGTCGGAAAGKGRCGGCGTTAYTGKARRAYMGYYYAGATCGTAKYAGAYCMYGACCYTGTTKRGKSCYKSKKKRWRGMYTWYCAGTACYGAAACYSGGYGCRATGCGYCYACYARMTRGWGTTTCRTAAATCRGGCGRACAACTTAAGYTCCATASTCGGCYYTCRYRYGAMRYACGACGYGARCCCTGCCTTGCGTYRACCTCTACGYCGGCATCACATCGCRGRCACGMRTCTGCTCTAGSSCTACGGKTCSCATGGGGACRRGTTAGCCCACCCGWCCCGCKACACGAAATRACACGTYGSTGGTGGYYGTRAKMAWGRRGYGRGAAATCGATATMTGGTGGWWCAGTCAGCACGAYCAGTGTARCCRGCGCAGYCCYACGRATGCSKWRCGCYGAMCCTTAYRCAYAGAGTCWGCCACGCGWAGCGAACGRATGTYARTTARWTCGTCACWTARCWTTASCRGKTMCAYSRSAGMGCCCACTKACCTACGTCTGCGCARCAACGGYRGAGTGATACAGGGCYTKKAYAGYGRWRKRYTGGWYGMWAMGMSGAGYSAATCCYYSGTTGAWAKCAATRCATAAGRYYCGYCYYACCRRYGKGTAYGCGGCACCTTAARCARCCCAMYASGGTKAGMGCCCSTMAKTRGCGGYRCGGCCCCCKGCCCRAGGAGTACKGGGGTGSYYTYTCRCRRAAYTAAAAGGATTTGATAMTGGCGATRAWYYWYCGGGACKARTTTRTCRYCAYGRTGAGCKGGCYCGTCTAWYCTYGTTGCYYTMCKRAAKACRGYAGTACCCRRTCTRCCYCRGACAAGTAAWRSCGGYGAAYCTTGTCTCGATTYYACWTAAYMARSTCWCRWYACCCCGTAYGGAGRTGTAGCYYGCRRGACCTCCAYATARATCCTSMAATTGAACAGCCTCYGMAATCARTCRTAATGGGGAYCTTATAAATGRGGCGGAACCTTGGGCARGGCACAGAGGGAGATTCGKTAGTTATWATGTTTTCMCSACCCGTCRACMTMAKGAGAKWCYGATCACGGRGTCATACTRCYCGRKGTACTTTATYTCRRWMAGCTGTAGTYTCGRGGTRCGATYGTCYWGYCYRMGYGYYAYGAGYGTCTWWCWARWCRTAGACTAKGAMAAGTCYATCGATCGCTATARTMCTTTSCARMYTCAAGAAAGTYATTCTTTATTCACTGATGATCTAGTACATARCTGYACCACYTCCGATTAGACRRAGGATGCRRKYGYAAAGRGAAAGYCAAGTAGARCARGGCGAMRGCTGCCCWGGTGGGCTGTCTGGRGTWAGTAAYATCCCCCTCAGTYGRGYYTATTAWATAAAWTKGAYGRCKCTAAYGAGCGATATCCACAYAYTGARYARGTRCCYSCGKAAYSGATGACAYGTGCGATRATWCAACGTTAAAAGACAGGTGTTGCGGRKKYATAAGTAAACCCTGTTGTCCGCACCCTCTATTTCYTYTGRGCYYAGTCAAGYTYRCATYCGGCTAYCASGYAYTYRACCARTGRSYRGWYGWGARTGACTKMTRWCCSRMTCRYKYTGRRYYYYRGACRRRATYTYGATCWTYYGCAKCACGGCRYCGRRCWCRSRCGRTGRGWATWCACMACTAYYGRCYGGCCAYAGRKWWTRGYYCRRYKGYATTATSGTCRTKCWGGCCKARGRCYCGACCYCTRMCYACYAGCCACMCACTTRCRCCCTGRACMCMTCMCCCCACCARGACCCTKCYCYCCCGCSTGGCTAYRCCCAACGTGCKACCRRARCRGGTGARGTAYTYATTATGCRGAGAWGAAGYYCCCTCACGCAYTGGAGGCACTTTGCCTATCTTGCYWCCCGCGTCTAAGRATCYTTRCTAYTKYGAAACGRGRGCCGTGGACGACCCTAGGYGYGGKYAACSCCRCGGGGGGCCCCTGARYTGAGGGGGCRYTAATCGACCKATCRRAWCYTTGAMACCTMTTAGASYGASGCYYGATATGTRCTCTTAGGGACGGYAWMGCRCAWGATAAWWRKSTTGCRGGCTTTWTATRCCTTCCAYYAAGMRWTCAAYTTAACTGGACAYKCRYGCTCTCTMCRRARCGKACAAYRTCGYAATAGCTACYACSGWGGCCGAWTAYKKSCGAATCCTGGTMGGGGCACTGAMGTAASACGCAGRCYRYAYTYRYYGWGSMYGRATRTYYTGGTCYWYRAGYGSTYRAMRRYTWYAGRYWYCSCTTAYRTYCTYCYTTTGCTCGCCTYAARWTTRARYRTWMTRYCYWCAGTGRACARAGAATCTTAGTAATACTGTTAASKACRARGAYCAASTRRTTGTKACRRGARRYRTTGACTGYTTTGCRCGYTRAACAATARYCGACARAATGARYSATTCCRAWAACCACGAATCACATASTGTAAGMCCACGGRTRTTASCCCGSGYCCTGCMTTAYCATCAYMCGGAGMAACTYGKGGCGMCCCGAGCTCCMTCGMMAGKGGGYATRTTRTAACRGCRCRYACAATCGAGGTAGRGTWCACGMAAGCRCYMGSACYAYCYYGGAGAATCARGCGCAAGASCYAWTGACCRTTYGRYYGAGCYGAGGTARTCMTGTYRRTKKACACTGRYTTCTRWMWYYRYSGWMGRCYGCCGCWTCCGATGATAARRACATAGYTGTACTCYCSGAWYKTTCCKCTGCCGGGRRGTTKAATTCMRCYTATTGTYTGTRGRARTGTGAAYRTSAMTACTTRWGRCCTGTCRATRAGTCMCTRCCCCRGGCCACCTATGCCCARTSYTAGGGGGGYGTTMGTSWRTTGGGTRRTTTCYGTCCAYAAAMCYTRGATTATCKATKGTMTCGGCGATTRYYGACAGGGRGRACTCGATGCGCAAGGCGCTKAGCGCMGCAGTKGGCTAGCGGCRARCGYGTTCGGTTCRTGSACRGRTTTAYRSGMAAGCAGSTCMCCCYSYGRGCGGKAAGCTAGAGATTGTTAACARCCCACGGGCTTAAACAGAGAKAAATACATGACCACAGTYCSMMTCGWTYAAWTGGAAAATSYGCGTAGAMWYWGRCGRAKSYTGRTCCCATTAGGGCRTRCWAGAAYRCCGTASCGWRCAYRCCCATWCCTMARRCSCCGCYTARSTGCGGCWGTTAWSWGRCSGTRAYGAGTCARYRTRCSRYRARCGRAGAKGYAAMYCCATACTACCTAAYAAGAYGYATGCSATACSCRSTYCAAAACCTTCYGACTACGCSGTGCACGYYTTYTWGTCYCACCRARTTTRTMCCACYWRGAYKGTSGAYTMRYTARRSSTTRTGGGRCGSYWYYAAYRYRRRYMARTCATARAGCAGGYTTCCCTYRAATCRGTYCCAACGCCAAACGSTGAKACCGARCWGAACWYACAMGWACGTAACTCTCARRCTGCKAGGRATGRGGACRGAMACRGCTAGGYCCGYAWSCAARTCYACCACAMATARCTYTAWTAMGTCATGGRGRGCGCGCSYRAWAYCRRSYKRRRRAGTATYAAYCTWCGGTAGAGCGGWGYGAAGCGAMAACYATATCWAATGTACCAAAGCCCGAYGATRRTACGAATRAGCGCAKRMSCAAAGRACSYGRCTTATRSATYGAYACTCGTAAYGCAGGGAATYAMTCSTTYTTCTACTAATTMGAACGWGCRGRATCCCYCTCCTCGGGTCGGGTYGAAAYATGAKAGGTTSTAMTGCWGWTTCGCCKGTWGAAGYAGCGCRTCCCTRTMYTYYTGARCCAGYTTACGTTGTYCAGYGTACTAYAGTGCAWGYCTAKARGGGYCACCTCTCCGRGCGTGCGCWGTCAGCGACGGTTAGAYTYMGRCAYYTGKTAGYGGCCCCGCMGMCAYAKTRTRYARYCGKRGYGYTGAYCRTTAAAACWYRCYATCATWSGWATMAGYSGYAAWTRYKYRCATKGTTGYACGGAGACAGGTACTGGCAATGCKCCTACCYGAGYCCGCRTCTGAGAAKKGGGAAGGTACRGGCAAYTCTAGAGACCARSGSAKAATRYWKSAAASWGGYRATACCGATTCGGYRCGGGRCCGYGCCKGYTYGYGASRGGTCRCCASAACGYAGGCRGYCGKGCRRCAGMTTYTSGWGACGGYAACRATYCTSACCTATYTYAYTRAACCCTYTAAGRTGAGATGCATTRYYCTAGCYTCAGGSGTCGACACYWAGGATGGCYAAGGTACYCAGTGMARACTARYRAACACCCRCAACGAAATAYAWCCTCTACGCCTGAGCAGACYTKYCCGCCKAMCMRYCTTYACGAGACTCGTCARYCAACCGTTATGCRTTAGGTAGGGCTGCCTGSRGCCCCGGGATTATGMSGGATCAAMGGTCGASCWAYGATCTGRAGCRTAAYMTYGCATMCCGATCCCATCGGGCKSAARKCCCAGACCGGTATWATGAAACGTAGTGAAACACCATAAATYARCRKGGTGTRAWYTCATYTGCRACCAGGYGYYATCRACACCCTTAACGGGGCCCGWWGYYMCAGTGCRKAACGCKGGGSCTGCTCCKATGAGCARTRCAGGGYGAGGTGARCCYCCTTRACAACTTCSCGGYYCCRASGCGTASTTCYARGSGGTCAGYCRCTGKACAGRAGYCTYGCAGGGGRAGYYMCAAACCCCRTTKCCWATKKAGTGARRCTSATAYCCTGYASTCAGGAACAAARGCTTMGSAAKYCGRRCGAGGCGTGCYCCAGCCRGGCCGTCGAGRTWGCGAGGCCTGCGKGTCCGAGWACACSGTCCACATACYGWGTTTTCACRGTCACCCATCTRCRRYMATCAGAGRGAGTCTGAGGGTYCGGRCACACACAGGAGTCATATAYCTGRCRAATTYRACACAAGCACAGMAKWCGASYGYTTGTACASCTCGTASACGWGCGASARGAGACCTGAGAARMWAAACGTTGYAGTGACGACRCAGCYTCGCCRARCGSCCKTGGAWGGRCTSGGCGCMTGTRCGCTGTTCGTGWAGTAGKGAGGRYTGAGAATTTGATRACCGCAYCCCKGGRRAYWGASCCSTACAYGGTCAGTKGGTCGTAYGAGAARGKCGATAGACRTACRCAGKGCWCGTTYTTGTCRGYTTKSWAGAWAAGYAYRYCRSRGGKYGATTACATCAWGCYAGRYCGMGGTCAACCCTGCGCGGCTATATRCGCTGCCAGAACTMTTTTTTTATAAATTTGGRAMTGAGWRTCKYCWYYAGCTTYGGYCCMSCAYCCRATMGGAATTGAGGCATCWTRWAARGYCCCCGTCCCAYGYYCACTGAAAGGATRGTATGACSATGGCWCCRTWGRGYAATGAYYATGTCTTTMTCCACRAGGTCCWCCAMAYTAGAGTCYCRRCCTKYYATCGCTWTGWRKCRCRCGGGCTTCCGGGAYGGACARGMCRGGAGTYCTAMKTRCATCYCYTRYGCAAAYRMACAYARWACTATRYTYGRGATGRAMTTGTAGAGAARRGYAASTRKSWCYTTTAGAWYTKCYRGTCKACGTGGTCGATCCAGSTAWGCGGRSGARRARSWMGGYACYARAYRRTYTCACYATGAAYTTTRGYSAWTTCTGCYTTTCTAMGGACCCTWYCGCTAATGRCCTACACTTRAKYRYTAYAGSSCGTACGCAYCMCKYGRTASGGRACGATATRACRCATTCYTTAGTAGCTTTCTTACTWCTRCRGCCCYRYYARCCATGATRGCTTGTARCAYTAACYTGRAWAGTRACAATSCCCGCGCCWRSTTATYCGTGATAAWCCGAGGGRGTTRTCYGGATYRAATGAAWAATCGRCMRYCGSYYSTTRCTTCATGYKCCGAATKAATGYYMTCTGSATTAAATGCCYAGATTYGGTGAAYGTGGAGAYTAARAGAATRCCGCTGTCCTGCACGCGYAACGATCTGGGGGGCRAARARGKTCCATARAYTGATATRTTGKAGYGAMKYGTCGGRATYCGTCCATCATTGTCGAGTTAACGCRCGTRTAATACACYAACYTGRYAKATAGRCMAYGAAGCRACGAGSCYRMTAYTGCYKTRCGTCACGGATTTYATTAACCGGAGATARATAYARCYAGARAWRGTAYKAGCTATTACGATWYACGAAGTRGGACCGTRGACATKYAMAYRRYCTTTTTYKAYCRRACRWKYTYAASRTKGMGKRTATATAYCTTYCRCGSCWCYYGYATAARAATAAWTAGGYTCTGTGTSCCSCGTCTTGCCCAGTGGGRKYTTTWTAATTGARCRGRTGYSCATCGTATGRTCYWTGATGRRAAGRCTYRAACGWSGTGGGTGTGGRTGGYSGGTGCGYAGTAAGGRTTCCCGGTATGARGGTGCCARCTAGGTRCAGYTKYGGYYAYKRCTTWACACGCTTGCCTAGTAGYTTGATTTAGGAAYCYAYMCTACAMCCTGACTKYYYTWTCSRGARCWGCMCYCCKCSYCCACTACASAYACSRASRCCYCSKWTASYRYCSTAWAYAGASACCCCGAGCCACGYGGACGCCTGTRYYRGRTGCGAACACRAYYAGKCTTYTCTAAACGWGGAKGTASYRWRGYCMMRCAGTWCYRCGAATTYGTGCKCACACTRSRAAGYAATTACCTAGTCCCGGCACGTCACACAGTRGYRCGCGCAAAATGASTTWCAGTYCCRGTRYRYTTYGGGTCCRCCRTGAATTCTAMWGCCAAYCAGRGYAWCYRRGTGYYARAKRWTYCASTGGCACTKGGTAGTCTACYAATGGAKGWAAYARATRACGATGGRAAMCATMWCGGYYTCSCYGRYASATGGCCTTCRRWMCATCWCTTYCGATCGTCCGARYWCTGGGAWKTAGRTRCATTRYGTTAACYGARKGATACGGRTYGTTMCTGTYCTAGYGRGACGTRMTAGGRACTCGYGTAATTRGAYCYGCGGAAAGYGCYCWMCAKWCAGCWCAWCKCGGRTCTGGTGWRTSRCTYTAYYMYCAGWGYACSTGKRATGTAATMGAGGAYAGMMRGATCYGCAACTYGTCSTGACGKGTGYWRTCRATTTACCTTRGCTCTTAATCAGTTTGGGYCGYRTGGAGCTKTGCTAGTCRTAATCMCCGGAYGAKWCRMKTYGSAAAYCWMTTAGTAYRRTGAATCGCCRATCYGSACTCKCCSCGCCCYTCSMCCTAGGCATACAGCRCAAGATGCCGYGCGMATRCAACGCMRCACGWWRYGGGGKKGYTCTYCGCCTGGTYAGGGCCGACCACGTAAGGYGGACGGCGCAGAGTCCRCCAATCYRGTAGAACCAGTTGAYTTYYCYGCCARTTTYTCCCCGAGTSCGATGTCTCCYCGTYYTTGGACCATCGTTCATAAAWCMGRCSRGGAACTCGCAACACCRSGGTCCGACKGTTRACTATATRCRYCGRSAAYTGGTCRGGAARGTCTRGMTYACTGTGCRCTYRCTGWGTCYCGGGYGYTSTAAGWRGTGAKYTAGGCRKCGYSRCYGKSCAGGTGRRRYGTGACWTCSCGTGYCAACGTTMTYCRRYGWRYYGCYCCAACGTATYCGGGCATTARCYGGYMCARCTATGGCATCGGGGYYYAGCCATGTGATRRCGYTATYTGYRMCGRTGTACAACCTAGAGGAYGAAGTYTAMCCYGAATCTATGRCTYGCGGACAATYATGCCKCGGTCYCGCACGCGCCCCCAAMCGTRRAGTAWGGTCRACKCCCGGTYGAAAAASCTRTAYTRAAYGGCCGAGAGWTCTTTCTCAAARGTAGARCTRRCRGAMRTTTWATGGGYTYRTTRCCYATYTRGTMTTRGMAMACGGTCGYAKTGTTTGCTTAATGTCGAAAMCYYAAAAYTCRGCACCACAARTCAACYRMTGCCMTTCKKKTMCCMRTRMSMAARAWCCKATRAYMKCGGAASCCTWGMTCYCGAWYTCRCRGAARCCCCCRYRRAKYAGYMACGTKCYAGATYRGCGCTAGTAGTCCACGATYAAYAGRATCWRCCGTRTKGATCRKMYRTCRRRWCTGWCCARGSYWCWRACTMCGYTAGCACRYRCGGCYTGYRSGYYACCWRRRAYAKGGTRGAKGGGAAGCMARTAAAMRGTGYSCGYCCMTWCTGTGWTRGAGRTATGCAACCGRTRCTRGGCCTAAAGAGRGTTCRGCAACYTCKAAARYYAGGYYTTACGAGCRRRAATGCSRCKCYATTTARWTCCGYCGGRCGTYRCACCAAMMRGCCTYGYGMYTGRSTMTGCAYCCMAKRTTTWYRTRMYTAYCATAKMGKTRACTTRGAMTGYATTMSCGMCGGAGCGYRMTCTARGKCSAYTRGRCYGAAARTGTYCKRYMTKMCTGYKKGGYYYMAACAATCATASAAGTCCGCCTACRTTTGYGARTWYSYCTWACACTGCGMRTSGAGGCAGGYGGYAGYYCGRTAAGATYTCGCTTCRAGMMATGMGCGMCWMARSWGCRAGAGTTTCGCGACGCRCTGCCATTCCSMRCCTRGARSYTAWACCATTCMYGCCAAYTGACSAYGAAATRRAYTCYYRRGARKWWTRGKSCYGTTRGKGGGSMARACGTCWKGCAMYGTRKACCRTTAAGGCTAGGCCCGRAACGCATCCGTAGYCKCATCRAAACCTCTGTGCKCGGTTGTACCCCAYGCKGGAAYCACCARCTACAACTYRRRKTCMGWYRKGAYGAGCWSTTCRWAATCGAARTCTRCRGGTTCTGCSRTACGACCGRTAATAYGATTGCRTGKCAYTAWCTTCAAAYCRTMTGACACTTAARCACGKTTYCCRRCYKAGTAGGATRSGGGCCTGCTTKSACRGACMGYCSYAGGSATCTRTGGGATTTTYGRCCCCACGTCGRTAATTCACKCTGGMKGGTAAAAYAGTACGGGGGAAGGCGGGGKCRKGTRYAGTCRCGRCCSCASATATATCAARGTAACRGGGSCCWCRAYGTTCYGCCATGYCWRTYYTTSCYCWAATAARGTYCAATGAYCAGYCGRAARTMAAYTCKCTCGCMYYCRGATCARGCCKSTATAAMATTTRTGCTTCATYTCCWGGGGSTTAGCCAWRSWMRRWYYYYCMRTTRRAGYGAGCGGCGAAGTAAAAGGAAGACYCACTYTGMRAWYCKMRGGTKWGGCYYCYACRRWGCCTCRTGTAWMCACGGRAGGTTYTMTGAARRGGGTYCGCTYYTGGGKARCAYCGRCTTCAAGCGCTGRATWGRGGGYKGYGYKACGSGKTYGGACRWGYACYRAACTYAGYCCGCRRYTACKTKGMRGYYYRGAATTGACRCRAKTGYRGCATCCAAAYCGTMGTKCAAMGKGCKYKGTSWWGRCATWTGTACWATRCAGGACGCAGCRSYYCWWCRCSYYCKCYMAAYAASCTTAGYRYCGGYGCKRRGRAGGGGCGGARGCGCYGYCCGGCCCGCGCCGGGATGAGACWGRGCAGCTCGGGACGGCRMYYYGGGAARRGACAGAASGAACCCGCGAAGGRCTYGGTGACRCTTYGAGCCGGATGTGCYGTRTYYGRRKATGGSATAACGMRCAYCSCCCACTAYYGGKCAWGCCYCCWRRGGTCGARGGAGGCGCTTCCCRCAGYTATGTTRCKYGGSSGRWTGCAGGAWAWTAGAWCTCCTYAGAGGCGGTTTRTTYTAGGAAMACCRCMTRTTTCTGTAGGACAGCCYRAAMYAAGGCRKYGACCYYCATSYSMYAWACRCRWAAYYGACARSAKTCKYYACYYWWMMYCCCRCAGRTCYAGTGGCYGACYCAACAAGRGCSAACAAAGTAGCSARAGRRARYGWGYARTGCRTCYAARGKCCCGATTCTTTAACCCGCCGAAGRAAGAYAGCGTGAAYTASGGARCCRGCSTGCAGGSATTCSARRRTACGCGATGTCRGGTATATATTTGCSATAACWCACACTTSTRTGTGYAACRCGATMACAGGCGTTRTTTTTGYARTSCCTTRCAARTTWSSTAAYYCATGTRGMYYARTGTAGCGCTGCTTRMGAACTRRKYCCAYTTSSCRTGTCTAAGAYGGRTTTTTTGTTGYCACCCRGYAACTACKAYYGTCGYWRYWYRGYMAGTAGRRATYTYTTRTCTYTGTCTTCCGTAAYATCGSGRCGSRTTCTGRRTAGYRGACGGAGRGAGWTCCSCCYAAACATYMGRGGCKTCATTMGAAGRKYCCCCSGACGARYTYAACATACYRCAACCCGCCGCCGTSTAYASTCRTTTRYTAWCCTGRCARTGGRKAACRRCYRCRGGGGATCYCAWARARRRTTCAAYTATGRCKGCSTGRGCTAGSGRMMCWATRRAYTCCAACCCYAATGKGGCCYACCGCTAGGCCGTGTGTGCGTGYAGTCGGKCYWGAACTKGGKTCACTACGGGCMGGTSGTCWRCMTYRCCCTACATYCTGAGTTAGKRAGACCGCCTCTYYCTGWCGACCKCGTRTMAATGGGTTTGMTCARTATYRWGTYYTCTGYCTRAAAARAATAGYCRTCYTTGTCGAGAGTTYAARRCGGRGTCKAYWTGWTMATAKGAGTMGCRCYYCCSSTGTAACTRGCTTAYTACTCKRAACMRACCRTARTTACCARGCAATWSGARGRTGCGGCCGTCCTGACKGCGACTCRCWTCGAGAAGCCCCCGTYGCGRTTGTGGAGGSWGWTSAGRTCGMACCTYCCYGYGTTGYTRRTAMCSASMKAASKTGGTRYSRYCTWGACGGRACYSASCWCWAATTKTAGTCTYRKTCTYCRRGSWTAAYRTACTCAYTTACYRCCAGCTYACTGACCKTYGGTYGTTTAGGGGCYMGCGCATGGGGCRCAGGSKRACRGACAYCGGCYCGACGTTGARCCAWAGAGGCTCGGACCTTRCATARAGRTRCCAMGTGCGTYYTTYGARCRCYYCATAAACCTGAYYWRYTCGCCAACCCTGTAAYTTGARAAGGYTGAGSAAGCRCYTYCCGACRGGTMAYACTTGTCGWACASMYATTTYRGGSGTYTTGGGKTWACGAATTCTTTYTACCYGTGYAGTAYATRGCYCGYRCYRTTYAYWCGARCRTTRACGAGGTAGKCAGTGCTCGGYCCCCRMCYGGCRTTTGCCAKTGGTTACGRACRGGGTCGTGTYGGTGTRYGMRAGGYTCTAGGRYGYKSGAARACTASYCCSCGGGMACTCWWCACAGAGACAGCGTAMGAAKCGMATGTTTCCGTCCAGCRTTAGTGCCRRTWARWTWTCAMGWCAATTGGCCCACCKGGGCCRAGCTGTCGSWCCRTTTRAWGARGCSKCAAYGCARCYGAAWWCAYYYGYSWGCTGKCGAGGTCWYGTWTYYYGAGAARGYYGCWCYMWRATAAAGRYATGGTGTYRCAACGTMRYYAGRTTGTCACCTTRCGTCTAAKGAKGYMCSYTARCGTGGYGGTATTCTYAGTTGGCTCAKGGATTAGTCGCGTCCGRWTYRGYTYTYCTTGRACYAAARTATWYRMWGGTYYCGATYTMRRGGTCGRMATGTTCGTTCATTMCCYAAGCMMTGYTYTGTGTGSAWKACYCRRGYTSACATAGTYATATRAACAACGAGARAAAKCRCYTTTCGARGRGTCYMARTGCAWCTKCGAATGRTKCCATGMCTAATWTYGKYAAYTGGGATRTYCCGMYACCTTGAATRSTATTCWGTCCAYATATAACGGTSAACTTACGCTGKCRGGGYGGYTGCYGSCMRGAATGYCGYGAGCCGTMRRATARCCATYAWACCATTRGCMAACCGCAAAGATGAGGCCATACTRRAGACCCTCRACGTCGAATRACACYYAGCGCGAAGTTGTAGGCYGAGKAGCRRGGRATRTRTCCRTCKAGTCAAGTTCKCRCMKTACTTMGYCRGGATGYCYAMKYKCAGSCAAGSMRTRMCTGSAMGRGGSRCGGTCCCCSYTGCCRTTTRMGAGCGTAATCRRTGTYTTCYCCGCCGCGAGAAMGYGTGRARTGKYCCCCGGCTCACAGAGRGAGYGKCTGYMGSCATSGACTYRWGGCTRTCATCYACAMYTACAACRMAKKTCGACRATGWRSCACRRAYRCTRRCAMCTCTACACATCCACARGTTRTTATTCYCRARTAGTAARAAYSTARGGTCTTRMACCCRGCRKKTRYARARAYYTRYGTYTYAGWACGGMAAYGCRARACYWYRYGAGYRYMCTCGCCRCATTATTWGACAATWWACTTCGTTGCCCTAACMRTTAGRCYGAGTARTCTTMARRTTRTCWCAGYTKATTGYYGRAGYTCAWAGTKRGACAAGKCATGAGCGWYCYGYCYTCTAAGCTCGCGGCYACAMTATYTACRGGGAAAACASCCGCCRGAATTTCATGCGYGTTTYSTAATRTGGTGRATCAGCCYGGRTACCCARTYGAAGTTKAMCCGKRTTGCWTYRAAGGCKGTAWTGTCTGCCTTTTTGCGAGATGRGGGAGGYACRMGYYCGCGRTCCYTTWGCTYWTTCGKGCCACTCTCRARGACCGTARCACCRTMAGTCGGCTGRATGTTRAGYTGAGTGTCYGTAATTTRTTTRMAGAACCTTTCCCATRAGTACYATCGGGKWAATMYGGAGYGAAATCCRATCAAAGYYAYGRTAAYGYRSCCACKAAYYWAACTGATRTYRAAYWRYATRGTGAACYCMGCYTCRRCCTYGTAGGRMGGACGACARAYCKCGCAYASKGRGRTTCAGGASMAYYGATTCYAACAGGGSTTGCMGYGRTMGARGYTACAGCCCYGGRTCATAACGAYGTTACRAAGCGGYTTCCGATARTTYKAGACRRYGRYTYCCTKGTGTCRWRTCCTCGYRCACAARRACCSWTAGGGCGAGAAARRCGYGACCYGCCCTTAAATCRACCGYKWACCRGCTCTAYAATATTSAAAGAAKKAAACRCSAYMCCAAAARCYCCGYTRAYGGCYKRYGRRTGAGACGCGGYCGGYAACKCSAGGATCATKATAGCTACGCGTCMCGYYMTYCKCCATCTAGTGTWCRTAGCCAGGYSTGGTGTGCGCGWACASTAGACRCAAWRCASAGGYCGKCTACAGCGAGCGARCCGMACYTCGRCTTWAMGRTGACTGCCCAGGCAWTCARCCAGAYCCTCTAKCWAYAGGGTCCTGCCWACRCCWGAAGTCAAAYAACGYYSTWTYGGTCGTTGYAMAKAYTTRTATKCCCYCRWTAACARWWWYGTYRTCAATGRRCTGMYYRCACCTAYYATCRTACAYCCGRCGRGCCGRTTCRCAATARRMRRKGAYCCAKACWCTTGYSWGACTYTGATACGAYATCGCCGAMGMAGWRGAKMTTRKARYRYRSKYYYYYKRYYGTYTRKRWRTCRCTGRGGYGGCRWGKKCGYAGTYYWYYKATMYYTACRCYTATARARTRTYYACTRATCGATCWACAACWYCTGCCRGCRAGCCCAAAAATYTMTMKYGGGCCGCAACYCARCMSGTCTGTGRWYTCAGCGARKGAGTAGTTATYAACYCCTARCCTRCGTCTMGRGTARTGAASCYMRCATAGTGRARRCTCRTCGCGGWCAYGCGTTCAYGGGTAGSCYTATCCCCAAAYKCAGTRYCAGCACSTCCATAACAAGACAGAAACCAGCCCRMTYYYGTTGSYYGCGCCCACTYGCTAGTYAGTTGTAARATYYGGYCYAGCCAGCRTTCGARSGCYRGARAATGTRTTACCRGCCTTYCRAGRACRKCAAARATWCCTYGGCTTKCWAGARACGCACAKATKGTATTAGKGTYRTTWCGAGATCYRCTTAGAGGCTYAATTSTRGSTGGMTTAGYYGCGATTAATGSARCYGGAAAGTRCRKCATARAGGRYARYYRCGSTTTYYARYYTRTGTWMGKGAGTTACRGAACAKACCCRKTTRCKCRACYWACAYWMCCCGARGGTACTYMARAGGGRYTRKMYKSMYYCCYGAGRKGGYGYRRAARCRRMCCYGYRCTCTATMRCTTTRGTWAGGGRGTTYATGGRRYATCTYWYGCMARGGTCGSGGGAGGGGAAAWASRAYGAMAARRGACKTKTKGGTTGACRRATAWWACARAKYAKMGYRGCCACRTTRGYARTAAKRAAAKTAGATMRGRYAGGCCKAGCGAGAAAWARGAAAAWGCCYGRAGKGRAASGCKAGKSCCSCYGCTATTTCGTGYARTGCKCTGGYRRMGAYWRACCGAYAMMTMCSAGCTGWCGCYTATWTTACGCTCKAMATCGTYWCTYWCGWTCACCMYTCSCSCTARTTYYTRCAAGYMWAYGMYRCYYYKACCCYCGAACGCATGGRGASTGTSAAYCYATCCGCARAYTRGTCAGGYCAYTARWWGYCATGGCAAGCRGGWGSGAATGYRTATACGRTRYCTYYTGGYCMRYTCRRGATGAMKAARCYTMGCAYYRGGGYRAYRWYGAAGCGGGWYCRKATACTTACMCRCTGAGCGTGATARTKACTTAATATYCWKGGGGATTSCTAAGRCCTKGACCATCCTASMATAYAATCARAATRYCCATGYGGRWYYARWGARYACTAAAAAARGRGRAKGGGSAATTGTYAGCACGGGCGTGTAGWAGRARMACTCYCGARARAGAGCTCTGCGTGAGAARYGAGTRYTYACGGCGTCGRGGAACAGGGCGGCGGGGGGACACGYCCGTGCGTTARCYAAYGATAGSWTTGCRTTACAGCTKGKCYTYCCAYCGTAGGTTACGGACTCGYGGCARMGAWRGRAAGCCGMTCCGGKMCCMSWACACSRCTTCCTGCCGYRARGTCCTGGAGWGYCTTCGSAKYYASGGCGMTCRTCGTGRCTAAGCGGACCRAGAATSYRGCASACACAAGYATRWGSTTGYGRSTAGGAAYWSAYSTCCTSCAGTCAAACGKAAAGRAAGYGARAAAGCGTGRATCGAGRARCAAYCTRRTYCAYAARTGMTTACRAAMGCGATCYGRGCYSYCYGAATATGRAGWMCGYSGTGYTCMGAATGACTGYAGTYYCCTCCYCRYCTCAATCRTTCTAGGTSTMYCCGGGTYTRGYGKRSRWTGYYWSGMGGAYRAACAGSTCAAGTYTCCMGCCCSRTWATARAGTTRSCGSGGYGAAGRCYYGGGYRAATCTTCKCGTGACKGWCWGCWCCCAACGAYAKCCCCCMCGARGAAGATGTGTGRTCCGGCYSCYCAMSRGCGGARRTCMKRTRGYATTTTCAYRGGGCYAGSWAAYGSYCGCGGGTGYSCWYRAKGWWRTTACKGCTRCGTMTGATAYRYGMSRYYCTCCATRTGYGYAAAGACCRYTYYACGCRGCYTAWATCSGRCGTAMCCYCGACCACMCGCSTASMGTGGCATGGCTAYGGTGGRTCTCACRTCRGTGYCGWATYAGGCGCATTGAGMRTCGGRGGARCYCTCWTCACTYTTGGRCTTCTATGATAGGCGTCMTTCCTYYASAACCKATAGTGGWATGTGGARRYAAGTYTCCTYGCCCAAATYCGTTYCAYRGGYRYGGWACCAMYCTMTACRSTTGGWGAYGTGATCYGAAASCRRCACGTTACTCTTTGTTCTCWCCAAARCGGTASTGGGKACTAGSGTMYYAAGCGGAGTRGTAGTTGTGAMGAMCCCTCTGAATCACCAMAACCTATCGCTCGYGATCCWRTCYGCYWACTGCATCYTMARASRTCGGSGCGTCCGAAKAGCGCAYRTGGGGYCCAMCYCGKAGCCGTGGATCGGYGKYGAGGCGGYSGCTYCAYYYYYCGRAMCKCCMKARAGAMRCKRCGRAAGTGRTGRMASYARCYAGAATTAATTRGCRCTGGTGTYYTTTCGTRCRGTCYYYGAAGTTYCRRYWRGCGAATGYYTSRYCCCTAAGCCAGAAGGRTCCAGTTYKSWGGYGGRAAGARACTCGCYTCCYKGTTCCYSCACCCCGTRCRGCTCAGGRTGYTATCTYATAAGCCRGTRGTTTTGCRRYAYARYAAYTTCRAAGCYAYAGYTMCCWYSTATCCCGTYAGCGGGGGAAGTRGTGCCGRGAAATAYYCGSGGRRRCTCRCAGATWYGGRARCTGRTGGATGRGAWARGMTGTAASCGACGCTAAARGGGYRRGGWWYWYMWARAGCRTKCYAYTCGGTAMCRTAGCTCTTGATGAACCAACYGAYRGRRACMMTGRRKGRRCGGRWCRTGRGYTCGACGMRCATGRCGTYGCMTARGRCGTGCAYTYCCCMYRTTAWMACACTGGTYGCMWKACAYAMAYYAGGGTWAGTGGRWRACCTACCCGAAMGAACYTGCGAGGRGGYTCACCGCTATRYTYGGSRYRYSCRWTGRYYYTCGAWRYCKYMWSGCTYGYRATTCWGAAAGGTGGGYAARACACRRTTTYYRTACTGTTGGAYATAATAARTATTYGAGGTRSRTTCATRCRTGGCCGGAKAYATMTAMGCTRGTYRYMCATATTAAWGTRAYGCTGMYTRGACGTWAAAGCSTCACAGCACAAYCMRAGARATAAAGCCYRRACAYCGTTGGCTTCGTTTGRARTYAAGKAKCACCTTMCCAAAATMATSCGGGYCGASCRACTTGSCARTTGGYAKTCCTWATGACCGCATAAAYTYTCTTYRCAAGMCCATWWACTCGACCAGTCYKKMGGAGCAMSGRCTGYARRTAAAYTCAGGCSSCTATCCCTGTAACGCARYMAGRCCAATYGASRGAGCGCCGTTCRACCTCAAYAYCTGCTRCRTCGMAGYCCGYTGTYYRYYACGAYGCKRCRAGTAGGACGAAGRTACAGCYGAGCGCCAKKATKKAATCKGATAWCGYTGTCCCTCKYTGTCGGTCGASKCGYSAGTAMACGTGGGCAYRGGRTYMYWCYCAGRMRMAGWGWGTATWGAAYAGCAAARARWCGASTATRSTCKRAGARRCASTAAAGGCAGTAARWYAAGCSRTGRMCCGAYGYTGCYMCRTCRYGGCTTMACTTCCAAGYGYRAYYYCWCARYGAGTGGGGCRAGACTTTCCAGRKRCTAACGCTGCAGMCRCKCAGTCGTAGWMKTYCAKCRGRKGYCACTTKYGAATTAARYTCTTGRWGYGCACRYTTCSCCTGTCGAYTTGCYGATAAACACYCGAGYRCYCRACWGGCACACGYGATTMCCTYGGAWCTTGCAGTAACACAGGYYGGGTCCTTCGGGGCTTWAAYWGGARGYTCGAACTACKTCYTRWGGGCATAATCACYCTTGTGSGGARGGGRCYCGACTTYCCCMTCTTATCAARRCCATCTYCMGACRATCCASCCTMRKCYCGAAGGTAGKGYYTYWTKTARGRKYGMRGGMTCCTYCGRMGYYGYYCAAGGCTTRARGRTSCGYGCTYTTYYARCYGAGYWMWKAGGTRCCGTCASGGTGTGACAATCCYSYSACGGKCCKGACCGKAAAAGAACKYGGARTRARAAYGTGCTGTTRRCRCAYGTTATWAAGAYAMWATGAGYRRCTCTGGRAYCRMMGTYYRCYGAAYTARYKCCKYCTGTGACGATYKCTRRRRGAAARAACWKCSYKKAYYRWYAYYTRATYCMCAYYYAYRYARMWRMGCYTSACTTRATRSCTTGTTGATTCATTAWGRYMGAWGTATCATCATCGAGMGATTKYACTCGCTCRMGTAGCCYATGARMATTCKMGYWATYGYAGACGCGRTTTMRARCTATCTSGSRCACGAKAGTCTCACARCRGACARCYARASYRATYTYGRRTAGTCAKACRRGGYYRTWTGTSTYYACYYAARYRCTAATGTCAGCWASCCAARTTSGGCTTKTACGACWGYTTAGYYCCGGTYGCGRGYAYWCTATAYRTTTTCGCYGTTYCCGTCAASAACCGACGTCYCRCKCTRRYTCGCCGGGGGGSGKCACCGACWGCACTTTGAATTGCCATRARTGCGTTKCATGGAWTTCKGGACARGCGTAAAGTCGGCYGCAGGCGCGGRTRGYGRACATTGMAYRAAAGCACACAGGGGKACCTTGGCAGATCGCTTYAARAYCTWCCATRTMCYCYAYYAGASRKCRGYYGMKATGYAYTTCRMTYAAACMCWCACKKRARGCGAYTACAGSYRCAGTASTAYYTRATAGTTKTCAYCCGGATATRAYCKTGRTWMYTAMKTTMTRYRCGCCMYAGGTYSMSYGWYYTYCAASTRKYMRRRTYCGYYRASRWGATYRMTTAAYGGSCYTYYYTGTKSRRARRGRKATCCYYTRRYCWRRAAGATGCAAAAWRTKTAAAKTRRTRCAGYKRAYKGGSGRYGYAYGRGRKGTRATKARWGRRAKGAMYGYYTYGARKMYTAYTGYGGARRTGATKYCTSYMYMGRWWMYTRTTYWGYRYGRGCCRATTTYYRYATMRAYTCTGAAYGGYWRMYYYCRARCSYAAATTRTGCRYCYRARWRGTTRGKTARTGACATRRAYMTWTKWRRGRAYKRTYCRYWWKGCGGRCTGTRCACACGGGCRTATRYKMACYCYTSGGGACSRYCAARCRATYTRWYGYTYGGGCGTGATWSCTCACWCGACCGGGAGGTCCCMCACACAGCCGGAKGCGGGTACATCTMSACGACCCYATWWARCMTTTYAACWGAGRGTCTRGATGSCRRKWGAYYYCCYMWAAACCSTTTCGGRAATGTRAKCASGSGKCAYACTWCTATGYCGGGTMAACGCCYCTRSTCAGGRAATRASACRTRAGCTATARAATCYARWGCAGCRRAYGATMGTGTYAKATATCTGRTKGAYGRSARGCGCACCCCGCGTTAATYATGWYTACTAGGGGTAAACYCCGTRAATAYYTARGAGTARWRWGGGACWTCYWCARAAGATAGTCGGTGRGATGTKSTTCGKGYSACTCAAAGCTAAKGTTAGRACCYCGGGAMRGTACRRYASRGTTCKTKCCCCCWRCRRAGCYRGRCARCRRTRRGTATCGATKRTTTYAGGCGARMASGGAAGYGTWAGAACGTGAMCTYGTYTCGCWCRGYCCCTTTCYCYATCGTRTMYACRCGRTGGTGRTMRCATGTGCAYKCGTTCAYTGACGCMTGACTRWAWAYYCTGRRCCMGCGRATTTARYAGRTTGCAYCCGGATTCGGTTAACACTGCAMCTCAYGARAACCGARATTTGGGAGCCCGCTGTGGATCCTAGATCGCSGCACTTCCRMACGAAAMGCCATGSSTTTRYTTRGAGTATYATTACCCTATTCTTYATAGGGCTCSTTARCGAYATATACAGTTAMRTCYGCTGCGTTGTGGAGTGTGRGTCTCACCCSCYAMCGAMGSTYCCCAATCGSCRGRYCRGYRRTGTGAGYGYRCGASRACRTYGGCRCCACTTRRACCATGAASTAGTRYGGACGCTCRWTGTRRTRTCTAGATACAACGCGAGTGCYTAGTGAYATCCSAAATCRTTTTCAAAGCWSGTACTSYTGTWMAMCTGGTGMGRWYSARYSYCRACTTARGRCMWGTYYAACTKAGRAKGGGGCGGGRRRAGGATTRRMCCGMCGGTGAWGAMCRSAARAYTGRCGGGGGATCTGKCGRYTAKGGGTCYTCMATRYCATTWSAAYRSTRATCRAGAAGTWGRCAGGGMACGAACTCATRTTSRWARRGACYGAAGAGGYCCTRRCAASATYSRACCAATTCAWRMRGGCAMGAGGGAGAMAYGYCCAYCGAGACACKKGGGCRCKARTKCARTTTCCGRKMTGWGAYAAMCGRTKGGATAGAYCTCRTTTCGKRYCYGCCAATCAYSTTKCCAYCGARCKGTCTRYMKATRTRAGCYAWWKAAACTGRCTMTCAYAYGGGAWRAAARCACGTGTATRGTCCAMRCRRACTTRRGRGTKCCCCCCGYGTSRGYGTAAAGCACTAAYCGCYYKTGYTATAGGTTGAGTRTWWTYYMCCASCYKCCGGTYCMTGTAYRAGRGMGAGGYRTRCRTCTTAGGRTGRRARGARGGYYTGMGTACYGAARGYAKYTTKRGTYSAKTCRYCGGCAAARAMTRCGSGCCYTCRAYTTRSATGASRTGGTWGGCTGAGTGYCCRYTACYCKTAGYAAGAAWAAMYGACCRACRTGGAYYACCGACYCTTYAGCTTYSTYRCTTGGTTGYACGTGATCGRKCGTCAAGCCGYGAGRCTGGTCCTTMCTCGACGGATAGRGGYACRTRYKYGAATRYSTARACTAGATGACCCGAGGAGTMTRCGRTRRASGCAGATCTRAGARCGGCGGGRACTCRMRGGCRAGAAMTGRATTCRTYTARTCYTAGCRACCRYGAAAGCTAAYGTRGGYRGAKTRCWKAAYMYCYWGAKTRMTGGTRYATTGTGAGGCAGCCAGWCTTTTACTRTTTACKGTGSYTARGSTCCTGTYTGARTTRYTGMYWTGRGYRRTRACCGWCCSARGCRYYTATCKSAGGKCYYRSGTATAWRYRYRWATRCYRAWAACGMYRCATGCTAGGTRRGGTYATASKCAAYAAGAGTCGRGATGACRARGRTGGCTTTGATMGYRTRARGAYGTTCAMTTARAGTYGCTCRRTTGTGAYCAAAYKKTYTTTYWGTACAGCCTWGCSTARYATTCGYCTTAGYYCTYTGCYACGTTRGTTCAMCACGMGGGARSCAYYYRRCKRAKMWGGRYTGGCGCCCAYATTYCCAAATGAAGGKATYGGGCCCTCACCTGCMCGCCCCGCRACGCCGTTTCAGYCTAACAGGYCGTYAWACGAGAGTMKCTGTCGYTGGGTYTGAYCTYTYGRAYTTCTCGTRGGATRGGTATTCGGCCTGTTTRGGTTYAGCGCMRWATTTGRGKGYTMCAMATCMYYRRTKYWRYGGCGCCCTGCTMGGTKACTCTGTGGYARGYCRTTYTASWGTSTKATKGTAAGRACTTGTCRCCGGGKRAGACYCTKTGATAGAGCGAAMRCGGYGGCYMRAGCCKCYAGYCCGAARRATYAYGGGCYAARGAAKTGCYTYWCCYTCKATRTAGTATAAAACGCAAARRRTMCCCWMARTAGAMWCMGYCGATCRCYYARTCRYTMAYAYCGRGRGACACTRTYGTAGAYTGGMAWYMTAGATRKTYMRTTAWSYKACCRRYAGTRGAYRSMCARRTACYCRYCRCGCYAATCTACGRCAACCYCGCGRAGTGGKGTWCRSRCCCGAAATGCGYRGCGTRCCAAGCGTYMRAGASCGATAYGAYAGGCRAKKGTAACWYYGKYYCGGCGCGGYGRGRRRCAYYGGCMTTRATAACCYCTSTAGCASSGGYAATACMCCAGYCGTCGACRGYATGRCTTMGCYCYRYTRRWCASCCACCCCTYACRKACGTGAATRGCAGTTGCCTYCTCMAACRRGYRCCGYYARASAYAWCYGTGAYGAGGACCCTAGTYRGTKGAGSAAKCGKAASACCACRGGGGAAGTAACGTSYTYAGWCTCGTAGGMGCCGCCGGYAYTACGYAYGGCSATRTTCTACCRARWRTWASKGCYTRACTACYAAGGAAATYYCRGTRTYAGGWARYTCGYGGMCYGTCYYMGTGCTCRTTTAGYTMAAGRCGCCCYYCTGYYGGGACACCGCGTCGAAGCRYMCGAGGAMGACRGGRCTTTMGAYATTGGGCGRCGTTCCACTGTCTTTAGSYCTCRARGGGCYACYAKTSACGAYGGGCTAYGGTTTTTCATCGGATTKTAAAGMCCGCACRGYCRGCTTTTCRATRGGAMCCACACYGTGTAGGGATGTTKYTGASGGTYYMTYCTRSCRAGARCCRCAMAACATAAARTTAGGTCRSAYAGCCTCATCCRGGAASRARCCTTRAGCSTWGGCGAYRRACCTCGRACTAYCTGGTAGASAAAGTYGGMSCARYYGYCRYTYGGTCCAGYCCTTGTTTCGACYTTTCGGAKGGGTACGCGCCGGTGCRCGRATTTCTRGAWACYSCKGGACCGGGRGGTTYGKGAKRGCCRCGASCGYRCTGGRCTACAACWACYSGCAAYCATAACRMTTGGTCARAGGCTGTGCGATARGYTTCMSTTGGRRGGYGAGARACCATTCAGATTGAAKTCGCGRAMGGRWCASCRCACACATAAAGTYRTCYGCCGCCGCAWTCGGGGCTTRYYCSTGARAARRAATGTTATTCYCATGGGRTACWCTTTCYAAGGAAMCGKAYGTACGTTGTCATGGTGSMAGTGGRGCGACGYGYYYAWGACGTYCGRACAAGTACCGGRAWCGGGTRRCAYGCCTTYAGATYGTCWARGMCTYSTRCTCAGCAGARTTTTGGTGYRTYAGCYGRTTGYAGTGCTATAYTTGYTGGTCTMYTTCTRGCGGCCMAGAGGTYGCCGACCMGAAGACCCACCAKCCGMTCYYAGATGYCCGARYCTGRSRGRCGTAACGYTCGCCMRTYTCRRAYYYARRRTCGTRARTTSKCAGTTYRTTTYRTSCTTTTCKAARRCGCYCCGTGTAGMAYCRGTGGCCARGASCACARGTTMCYSSYAAACCWCCKAWWKCRYKKRYGACAGTGTTAAAGTCWTCTCWAACACTAGCTARGYRTCYYTCAGTACWRRRTTSSCAAGCRCTCWGRGTGCAYCCAATKKSTTGCYTTAATGMGCCACAGGGTTYCTGCATMCYGTACCGRYSAMAYGAWGGGYYCTGMYAAYARYGCCTGTYCCCRGRTKYCTAGTCSTGMAATTRYTTKRACATYTRCTWTGTGYCYAAAGTACGCAGKCTGTCTACGCATRCCTAKAGMAATGWATCTKYKCCCCAACKTAGGCACTTCCTKWRCRYTCAASCAAGCYGRGTGAAGAGCYAAYCTYRCYTTGAMAACTTGCGCCGRAGGCCGYCRTACYTGSRGYRTCGATCAGSGTGCCGTAWGGGCGCRTAATCGSRGWGCAAGSGCTRMCMTGYSCGTACGGTCCGAACTCAGGGTAYACAGACAATKTTWYATWYGWCAGYTYGTGAGTRRARAGTMTTGMATKTCCCTCAAGTTYTGACSARYRRACRTKRGCCTTARAMGARTATGTMRCGYGTAYTTATAAYTARYGCYTCCWMCGCTGGGTACCGARYYCTCSWAWTGTTWTCWGTGTYTCRCGSGTSACCAMRRYCWCGCSTCCGTAGATATMGCCCGYAGATTGGCAGTCKWATAACGTGAAKGRCTTAYTCCGRAACRTTACCAATYSAYRGRYGACTATYWRGGACTRTRRCTATAGCRGGYTACGGCATGGGCAAGCTCGGCGTGYKTTKMYCAYAARAGAYGGATCARGCCGGTCYWGGRYTCCAAAKWTRCTTRGAGGKCWACRGAWGCWMAARGCWGGATMAGAARTAWCMGATASYKTCAGSGCTTGTYRYGATAGRYCTYCTSMAWGCYTYCTYACCCCCTRTARGTCTRTTYCATGRCGGYCGYYGWRCACAGGCATAMCGACAATATTYSACACCGCTATCCTTGCCAGCMCTTTCRKGTCCAGTAGRGCRCCTARCGTYGYYTGCRGGAAKRTARTGGAAAAAGATCCATTYCYYYCGCAAYAAGTMRYWCCGCAWMGARRRRRRGACTTYTRAYTTCAYMAYCAATYTTCGYMCGMGYGCWGYSRCAGATGTWCGSGWTARTATYAAGAGAGGGWTRAGRMTAAACMGATAGGYCAMAACYGKRCGGGTCYYGCRACMATAGATYAYCAAACRTCTTTGGCAAGSAAAYGGTCCRGACGCACGRAMCAYGGYWRARTTATTARTATYGGCGCGAATTATRTTAASTGKTRGMCAAKGWGTYTTGTKYTARGAARAGCATTGGAAGCTACTCATAYRTTAACCAMCGCACCGTTGAAATTAGRGYKTRACTCGTCTGATCGGATCRTTCYWCCGSAGAGRCACATWGTAYTCAKRGGCSMYATGTTATTRAARYGTCTCGCGGYGRTGTATSCTAATAATCATCGGAGCGTTCCGCRYTACCAGCYGTAYMTTGYACGKCTAGAATAGACYGCTGCGARACACAGCRGGGAGAACKACRKRCYGCCGCCGCACCCCCCGKTRACACCCGKRCAARYRCCGTGYARYGCRARRYYSMTRTGYTSTASAWATGCATTCATACATGAGCAGGTTCGCCCGCCTTYCTTYCTAGAGTTAGGCAGGTTCCTACCRGCCAGAYWMAYCGWTAAAAWTYGTGYYWRYCGATCYCTRTCCMYYTRTRMGRKRAAYRRAYYYKAMGYAAGARTGAGAYKYYACACTTCRATACYATYATATTTRWCTTARGCGTGTGGCAGRCTTTGTGYGTYGRARCGTTGMCKACGAATAYTGCGGARYRMTRTTRTCARTTGCCCTGGGACGTTYYTATKATAAGATCCGAASRYSYAGCACTAAAATTSACCAGRCTAGGATTWGMGMGSGTGGGSTCAKCCGACCCACGGTCTAGGAACAAYGTCAACCGATGAAGACCATTTGATACACTGACACGATCRCGGCATASACTAATATCGTTGAARTCRYCTTCRCCCATSACTAATRCCGAGTTTAAAGACATTGRTGTCTGTTRTCACTTCATRGTACGGTTTTCGTCATCGTGGCCTGCAGAGTCTCTTTCCGCATCCGATTCTCTGGGRTTCGGGTGTCTCTCGCCGACARCYGCCCASTACAGATGCCCGCTGACTAAAACRACGTCTTATGTRGGGTTTGGGCTTCTGAGGRCGGACCCAATGGGGTCCACTAATCCGCGATGCGCATAYRACGGATTTCTAGAKGCTTGGAGTTCCAGCTGCYGCYGGGATCGRGCGCAGGTACAGTGCATGGTCCGGGTCGTCTGTACCACAGCTATGGGAAACTGGCCTCACCGCCTTGTTGAGGCAGCGTACGAATGGCTAAACCATCCCTGCATGCCACCCKACCTTAAGWCCGCCTAGGMCAAGCTGCCGCGGCYYAGGTTAGATTAASCAAGAGCGCCGGAAAAAGAAAGGACGCRGCGGMYACAACGAAGTCCCCATCGATARWGTTARGRKRRRSCTCAWYCATACTAATMATTARTGAGTACCTAGCCATCATCGTATCCCTTCGAGCAGATGGGTGTTAATGTCGACTCGCGCAAAGGGAGAGGCTGGGGTRCAMASGAGTAAGCCGATGGTTGTACRCTGTCGCSAAACCATTYRCYGTSARCCGTAAATAAAGGTTCAATGKGGCTGTACGTRAACATGAAWTRAACTAACACTTCGGGCTCTGCTTACCAAACAYYTGATGGACTCAATKCCGCGGGGCCTGATTACCTAGCTCGCGGATACGATGAATTATCCCAGGAAGGGGAGTCYCCTTACGAGTAAGGGTTGTGCYCCGGTGAGGTCGACTATGTTCTGGCAGAGGTCCAATCAAGTCGKGAGCATGGCAATCTCAGACGAGCRTTAYCGCGCTCMCAGGGACSAAAATACTTACGKAGGTTCTCGKTCATGCRAATTCTCTGGGARTCTTCGTCAGARACATTCTAAGCACCGGAAGCGATCCTTGCGTATCGGGGGGCCCCAATGGGGATCAACCTCGGGGGATGTGGGCCCGCCCCYCCCCCTTGACTGGCTSGCGCTGCGCACTCTACGAGGTAATGGCTGCCTCAGCCGGGTTCTTAGAACCCAGCTTAGCCTTYGAGAAGCYCTTCCATGCGAGGTGCAKGGTGAATACAACGCGTTCGCGCCCGARCAACGGTTGGAGGTCTTCGCGGWGTCGCGTCTCGAGTATCGCGATYCGAGACCACCTCCCCACACGTTCAAACATTCTAGTTCAGGACCTTCAAGWGCAAATWATATAAGATAGGTGGAATTACGTAMYCTGGCAMACYGCAGATGGGCTGGATGTAGTTGGAACTTATGATCGAAKGGGAATGGACCTCGAGTGCGACATCCACCCCCTCTCCACTCCGAGCATTRAGTCTGACATGTAATGGTGAGTCGATTGCTTCATTCTCAGARAYCAGAATYGGTGCAGTGCATTTTGAYAGAWSCTCAGRATTAGCARCGTCACRRCGGCCACGATCACAGCTAATYTYTTGCCGTAGCTCARGRCGGAAACGTGTYRAARTGTGGCCTCTYRGCAYGTGCTAATTCCCYCACCGCTTGCTATAGGGAGTTGTTGGACTACTGTAAGYGGCTGAAGCTGGCGTCGGCGCGAGCGGTTACCAYGAAGCACAGAAGAGGTTTGCTACTACCTACGGATAAACCCGACARCTTGGGACCGCACGCGAGGCTTCCCTCCTAAAACGTCCGGTTCATCCTTRATTAACGTCACAGTTCTAAGAAACGAGATTCGGCCCYATSGAKGASATACATCAATTCTGCACGAACGCACAAATGACTAAAGTYCCAGGGCAGGTTRTGATARTCACAAAACAYTYAAAGCTGCTATATTTCCCGCKATCCAAKMWGGTTTYTAAAGCATTATTAGGAAATGCAACTATGTCTTCGTGRGCATKTGCACACGAGRAGTCAGRGGTATAAGTGCTTCCGTCATCTAARTAGAACTCGTACYCTCAGGTAGCCATACGACAGTAGCTCAAGACCCCTTACACAYTAAGACGCATCGCTTGAAAATCAACCTACTTCCTTAAACCGCGCGCACCGGATTTTTCCCACCCAACTAACAGAAYKYTTGTCGACGGAGCTATCCTGCGCGTTATAGATYGTACATTACATACGCTCGCTATACGTTTTTCMATGGGCAAGGTTCACCAAAGTTWTTGTGGTGCASTAATTACCTGCAGARACGACGRATCYCGTGAAGGACCTCTACACATGGCTTAGAACGCYTTCGRTGYMAGCCGTTGGGGACTTACCGCTTCTCATACTAGGGCTCGGTATATGAAGCCAGTAGAYCTTSGGTATGGCATCGAARTATCGCGGGATMAGACCGTYRYCTCTGGTACCCTCTCTCGTSGTACGCAACTTCGCCTACACAAAACAAAGGACAATTTCCCTCCCGTTATTATTTTCTGCGACGGGCCTCACTATTGCGTAGCGGCTCCCCAGGTCGTGCATRCCTTTGGTTYGTAAGCTCTCYGCACCATCCCCTRGGCCCCCCCCTTGGCRGCTGCGGTGACTGCTTGGCTGCTCYCCTCCCTASCTTGCTTWTACGAGGCRGTCGCGATRTACGAATTKCGCGAGGCTCAGCACATTRCAACGGTGYAGGKCCCGTCACAAAGGTCTAGACGCGGGGTGGTCGGGTGGTGTGTACAATGTAGCGGAACACAATTATATAGAACGATCAAAGTAGATATTCAAGAGTCAACGAAGGTACKTGAACGAGCATTTCTYTCGTAAGCATATTAGAAGTAGAATCAGCCATGAAATGCTAGTGGCCAAAAACAAAGGAGTTAGCAGCATTGGTAAAGTGGTATGGCATTTTGGTAGTGATATATGGGGAAACGCTATTGAAMGTGAGAACCGTGACTTACCTAATTCCCTYGTAGACTTTCCGTTAGRTTYRTTCGGAACCCYWGYACTSGTTGCAWKTTCTRAAGGCGTGTACGGCAGGAGSGAGCTTCAACCCCCRAAAGATGGGGGTGCGTGGAGTACACCCGTGAATCAGGAGATAGCACGCGTACAACCACTACTGRCCCCACCCMCGRAARATYAATAAAGGGGCCTCAGACGATAGGGSCTSGCMCGTGAGACACTATGGGAGTGYGARAATCCCGTTTGCCGGGCTTCGGTACACRAATTGCGAGACGGTGCAAATGTTGTAGGGATCAGTCGCTTATCTCCCCTGACGYATCAWTTRGAAGGARGTATGGCGCGWAKWTCWATSTYSGCGASGTATAGGAGACTTGTRACCAAGAACYTAYGMTCMAGATGCCGCAATATAGAGCGAGATAAACGGTTGCGCACGGGGTGTAAACGACCCCTTATCGGACGTATAYAAGAAGGATRAAGAGTTAGRCATTGGCMGTGCATAGSTGACSTTAAAACTKGAGAGGGTYCAAACGATTATKGRGCTAACYGAWCATCCWCTGTTCACGYCGGCTTTGTTGATCGGACTCTTATTATTAGCCACAAGGAAGTTAGCTTCGACGYAGACATGCTCATACAAGAGCTCACTYTCCCACCCATCRCGACAGCCGAGCCTATGACGAKAGACACCKKTGAGCTTATCGCCCACGSGCGCCGTTTAACAGACACCTTGTGACCAGCAGCGATTCTCCGACAGTTGGCGGGGCTCGTCAGCACACYACGCCGTCGTTCTGGCACCTGGGAGCGCGCACAGAACGCCYGTTGTGCCCAGCGGRTCTCACTTATTTAGTTAGCGGTCCTGAGTTTATCCCCCACGCGACRTCWTCCCGAGTCGTCGCTTAACCACTCCAATAGTSGARACTTTTWTAAAACTTGSACTCGYAMRTTCCTATCGTCGACAGCCCCATGTGKAACCCSCACTTCCTGAACTATCCTCCCCAACGAAGCCTATTATCGTRGTACTWAAGGAMACTTYCTTGCCGASCGTCTACTGTATAATACTTGTTAAAGCAAGGCCTGTACGCTGCRTCTTCTTCGTAGTATGGGCTGAAGTACTAGTCTCCGTGTCGTAAGACGTCGCTGTAGTTGATGATAGGGGCTAYTTTGTGCTCGACMRGTTTATAACAWCCCAGACAACARMMCKATAACGAAGCGCGTTTTATAGACGCTTCATCCGCTTGTGCRAAGATRCTACGGAGTGGCGCACAGCCGTTGCTCCTGGCAACGTTAGACGCATSTAATCRAATTAATCAGAAAGCGTTGGATGGATTATGTACGAGATCGGTAAAATCWACTGCCGCGCYGTGYGAGCGTCGCGAGTCCGTGCGKAAAGTAGTGYTGGTARATTRACCTGTRAGTGGYTAGTMCACTCGKCCGCGTCATCCCCCCGGMCCTTCGCRAGACAGGTRGACRAAYATGCGSAAAACACGCTGCAGTCCTGTCRTATCGGTGTTGATAATGTTGMGCAGCAAGTCCGGCATTCAACAAGACCCGAGCGTGCCGGTTTCTCTCCCGGAGCTAGCGCGTACTGGGTAARCGATGGRCYTAAGCGTAGGCCCGAATGCGCAGCGAGGGATGCACGGAGGGGCCAATGTACTTGACTCGGTTATTATGATAATGCAGGTTCTCAATRGAATGGTAAGTAGCCACTCCCGTCTTCCTCGSCTCGTRAGCCGGAGTCTCTTAAGCTCGATGGCGTGGCGRCSTTTAARSGYKCGTTTYATCATCATTRCTAGACRAGCCYTMGRYGCAATACMCAYCATGACACARGTGCRGYGATTATTYAGCATATGGCTATTGCGYTCRTCCRGCAAMRTGAAGMGYWRTGTCCGCTTGMTTYTYWAGAGCTTGCCGCGCTCATGGTCCATGCGTAATCGACCTTAYAGKTCCCTAGTCGTGATGACTGGCCGAGACTCAGTGCGTATGGCGGTTGGTCCGGAAAGGCGAATTAGYGTGTGTACTAACTCCRGCGATGRATCTTAGGTGTGCTRCAATATGTGAGACGAMGATGGTCAGCAAACCKGCTAATACGGAAGAGCTTMCACGCGAATGCATGAGGCGCYGCAAGACAATAATACTCKCCGATAMGGAGCATRARCGAAATGCCCCYTWGTCTACATGTCGCGCTGAGCTAGGTCTCCCGSGCMAACGAARTAAAACTTCCAGACCYTGGGAGTAGAGMTATCAAAGTGTRAAAAATCGCCATCGTTGAGCTRTRCTAAACTTTGGCACGGTAGAATATGATCCTTCCTGRGWGGGCCACGAATAKAATGTATTYTGACGAATTGAATTCWGCGCAGTCCCKGCCTGGATGGACCGCGGGTAGTACGCGCGGAACGAATGACGTGGCTCCAAATAAGGTCCGTTCAGTGCCACCAACAACTCCAGRTACTARGRARAGACKTAGCCACCTCSCACGCACCATMAACTATTATCAGACGACKCTAAGGGACGCGAGAATTTGCTACCAGYGTCCWACGATCGTGGGGAGGGGCTGTGGTTATRAATACTTTGAACCGGGGAGCGCTATTTTATCAATGGAGCCCACGGAGATMAATGGCATGTCAAGCTGTGGGCGTCCGCAGTASTMCTACTMSRGACWYKRGYTGTSAWAYKYCTMRGYTACRATTTCCACYAGCGTCGCACAGACYAATTAAGCTACCCTGTGTCCGTTCTTGGGCSCCATTCCGGCGTTCTCCTTGCCATGGCATGTTGACCAATTCTAAGAAGGGGACGACGCCAGAGCACCATCACCGAAGGTGACCGTAGCTGTAGACCGGTAACCGCGCAAGCCGYAGGTTCCTCGCTCAGTGTCGCCGAATACAACCATGGGGSACAAAAAATYGGGGACCACGGGATGRYTGTAYCCCTCTTKYYCGACTCTCCTATTCCTTGARTAGTAATTAACCATRATCGTCCAGCGTCGCGCGCGGGCAAGTTGGAGGGTRGCCGAGGAACCCAGGAGACARGGTYGYGAWWAGGGCAGCCTAAGCATRCCATATCWCYACCWTTWSCTAGGATRAGCTTTTGATCGACACTGTYATCTTGCRACGAGSMYSRGCTAAAAGTCCCGCTTTTATCWAAGAAGCAGGCCARAGSCCAGATCACCATASCTTATCCGCTGTTCCAATGATCTATTARTTCAAATTRTRYGGKGRAYCCSGCMYTYKCMCAYRTRTGTTTGGCYGCTMTAWCAWGYMAGYTRTTACGTTCSATGATCCATCGATGGCTGCTAGRTGAGGGAGGGCGAGCATCAGTTTATTCCTACCAACTCCAGCGAGTCTCTGCTAAAATAAGTGGAACCAAGGCAGTTCTCGTGCACACAGGAGCCATCCAATGAAAAGCCGCCCGAACGACAATCTCGGCTTGATGGACGACGCGAAACTTCCGGTTAGCGGATGCTYTTTGTCCCTGTRCTAYCRTYGATAACGCMAAACTGGTCCAGRGTAACGTCTTAGGTATGCCRATTGYARAGTAGGTCGATCAACCGGACCCGCAAGACAACMCCWGACTYCCTAGAGTMGGTTCACRTAAAWTACRRGCTCAYRYCWGRCCTRCACKCAWWTTTTGTSGAARGCGCAGCYAAGGAAGRTCCCASACACCAACCTGRAKTRCYATWGRGTRTTSYTYRCKACKTYACCAAMTMCAWAGAGCYYRGAGCCGCCCTAGAAGAGCCTTAATTGCTCCCKGATTGCCCCCATCTCGCTATTMCAAGGCGYCCGGTGAGGTTTCCATTGACGTTCTAGGGTTATTCAATGGGGCGATYTATCACATGCAAGCCCTAYAGTAAAGGTGGAAACAGGACCAAGGAAGTGCTCCACCCGCCAAATTGTGAAGATCCGGACGGTATTTATTATTCTTTAAGAAACGGGACGTCGGRGGCCTYCGACSCAAGACATTWGYGGGAGGTACTGYATCGGTTGGCASTAGCCCGCCCCAAATAWTTGRCGCKCGYCGGCCGTCTCAWTGAAGAAAGGGGRTTGGGACGAGAACTTTTGGGCTCCCCGACTTCCTTTTGCGAGTCGCATGAATCGAATTCTYAATTGTTATTCACGCCGRAACTGGCYGTCTTTGAAGCRATCGCGCTCGAGASAGTGCYGGGATGTAACCACTCGGGGTCRAAYCTCAAACGCGCCCCRGCAKYYCCCGCARCTCTGTCTCARTAGTTCAGGCCGCTGAATCGTCACGCTTCRCGTAGCCARATCGATTATCTAGAATCCCCACGCCATCGGCGAATAGACAGTCRGGTATTAGAGAATACGATGTTCATGTCTYGCAACATYAGKACSWCRCCGCACAACCGGAACCCKYGCTYGCCGGTYCGAATGGKCYCYGCAYGCCCGCTGCYATGACCYTACATGCGGTGTAATATACGTTACCTGGCAAATCTGGGKCTTGCAATYGACATCCTTTGTCYGAACAACCACTTCAGYASTAGACAACCGCCTTTCCTAGACCATTGAAARCGATCCGGTGTCGGGAAGACTGTATCGAACACTCGYCGATAGATCCGGAACGCCACGTCGACGGACTTCAGGTAGTGCGGCATAATCCATCCTTGAACCGAKATAASCCMAYCGACACCTACCCGAYGTYSGCACGGGCGTGCTTCTCGTTAGGGCCTCGTCGWGCACGCGCACCCGCCCGTYTTCCAAGACYACTCKCCGATTCACCTTATCAAGGCTACGATGTACATGCACAGTCACGGCGACGTGAACTAACTTTCGAGCCGGAGTCCTCCAGTGTTCTAAGGTGGTGTACGCGACACTATGCGCTCGAGGGTCGCAGCTCGTCAGTGAGTAAAAAGCATACCCAAGCTCCACGAGAGAGGGGGCGTCCGACAGAGGCTAAACTGAASAGCAGGACACARTAGAMGGGGGWTTCCGGAATCAAGACSACTAGTCACYCCCTATTCCACCATCCCAAGCTATCTTCTTCCAGCACCCCGCTGGGSAAGACAAATTGTTGGCGTATAGTGCCTAMGTTGATCCAAGCYTGRRAAGCCCTTATGRTTGGAGGGGCGATACATMATGAKACGKAAGGACAAAACGGGAACAGCGCGWATCGCCAGCGACGCGGCKGAGMCCGAAGTTCGTMATAAAYCACCCTAGYGCGAAGTGGTTGTCGCAACGGAATAGGATCAYACGGTACACCTGSGCCGCWCAATGAKAGTTTCTTRWTGGCTARTGCAATATCCSGATARCTAACGTAAGCGTTCGTTATTCAGAAAYAGGTGTCCCACGTTGAATTGTTGTGATWAGAAAGCYRWTACTCYGCGGAACTCGRACTAAATATGGCCMGTTTCCAATAGCGCGTAGACCAATTCATTGCACGCGCGATCGGTAGTTTTAATCCATACCGACCGGTGCTTCCTCATYACGTGGGCGTCGTGCGCARTCCCWCTATATCGCGACGTSTTCGGAATAGGCCGTCTCGTCACCGACACATGGACTTACAGATTTACRRTCCAGTTAYTCYCWCTGGGGSTGGTAGTAAWCGTTGRRCGTTTAAGGGYGTTCYWGCACACTGCTGTCACGYCGKTCCGTTAAAATATACAAAACTCTCATTACTCATCAGAGTTAGCGKACCATAGGCCCTAACCCAAYGCYCKTTCGTGTTTGATCAGTCTASGTGACCATAGATGACAAAGGAAACTCTGACACGTATGGCATTGATAAGTGGAGGGGCGCGTTGTTYGGTGCATTCATCCAGGCCAGAATATCGCTTTGCTCTAAGCGYAGATATTRTYAGCMGGCCGAGGGTGATCAYGAAGYTTGGAGAACGACTCATCYAGGSTTCCTGTGAAATTAACTTACGCATGATTCCACTMGCATTKMRYGTGCACTGCTMRMMCCCTCYRCCYGYRTGSAAGYYYCRAAGGCATCCYACSRCYTAAGGAAGYRSTRCGSGAGWRCGAYGRGTRAKTAGCAYWTGACGRMCAARGTGAKTRTCGGAGTTATTRGACATARCSTTATCTGTTCTGTTTGGTCCACTTGCKATCCGACTAGTCATAAGTAGAAAATTAAAAGTCAGTTTGGTAATCGTTCTGTCTCTCCAAGCGGAGTKTCAACCACCACRTTCGTCAGACGCATCGTGGGCTGAGSCATCGCGAGGGAGGCATGAGAGAGGRATATAAAACAGCYAGCAAAGACTAAGTAATTGCAGGTAGATYYWCATTRTACCGGCTAAGTCTGCCTAGGGAAATGTAATGCAGAAATCAGAGAAATGTGGYCGGCGGCGGCGCGCACACAACGCCATCTGCCATTTCACRGCCTCCSGCCGTCCGTAGGTCAAGCAGGAACAGAAGCGCCGTTATTAGTTCCGACGCGACCAGCGGAGGGCCRGAGTACSAAAAGCGTRACGCACCGGTGGCSGAGGGGAGCTTGTGTAGGACGAGCTATGGCTTAKTRACAAGGYTCAAACTAATGTGGTTAGRGCCCACYMCGCRCTAAGGTTGTGTAGTACCYGCAAGATYAGGTCGCGCGTACCTGCTGCAGCGTCAAKCGAYARCTTGGGTCTCATGCGACAGACCAGAAGATCCATACAGGACGTAGGTACGAGGGCATTAGTGCAGATACCCCGATCCTGARTTTTAACCGTATATCGCACGGGAAGGATGTGTTAGTCTTGACATKGCCGTCRGARCCCTTGACTGTGCCTAAATACCCTGCGATCTGCTCACGTTTGAGCATCGTGGGAATTCCTACGAACCGTTTGATTGTCTTGGGAYACGACTGAGGGTYCACGGCCATAGGAACGGGGATATGAAAAYGGTATAGCGATATTATCTACAMGGAKTAAAACAGGMYCGGYACCWMSRGGRTYCTAGGCTGTCCCCTCATKCCGAACAAACCTAGGCTCGATGGTAGTTGACGAAGTGGSCTGCAMCTATAGGATTTTAYGAYWCYGTCAAAACTAGGAAGGTWYCCGGRACTAGAAYACGACGAATACGATATAGCTGTACTGTSATCAAATGTATTCAACAAGCACAGTTCTTACATGGAWYGATCACTTGAAACYGCTGTACTTCTGCACAGGGTTCGGCAGACTSACCCCTTGGGTGRCACTTGTTTTTSTTWAGACAARCCCACTGAACYTCTCAGAAGAMCGTCAAACTTAATTTTTGTATGGCCACCCTRAACTGTCACAGGRTAAATCACYGATCATATCTCCGGTACGTCCAGMAGTCCTTGCAGTATCCGGTGCAGTAGATTAACTRCCCGCCACCGCTCGCTAAYRGCRCGTAMAATCCCCGCGGACTGCGAGCTTTGCGCAATCGACAATGGYCCGGTTRCCYGGTCGCTTCACTACRWGTATARCAYCRCGARTTGAGKTTMGCTTATAAATCCAACTCRAGGAAAYRGCATGTAGTTTCGTATCCYATACCAAGTGTGCCRCGARTGAGGGTTGTGMTGACTACGATAGACCRYTTAGAATCTCGCCWTAYGATTCGTGCWCTTACGAGGTGTAAGTYAGMATGCCGTACMAACRYCCCCGAACGTAYCTTRTACTATCYGTAACATAGTARRTSGYYTAGTGCCCSGGCGCCGCYGCGCGTTAGYCAGCGGYSCTCACWRGCAAATCCCACGGCTGCGCCATCAGCAGAAACCGAGGTAAACTCCGGTACGAGAAGAAGTGGAGGATTAGAAACAAGAATGGCGTAGTCGATACCGTAGATCGYGGGGAGTRTAGCATACCTGCCCCTCCTTTACAACCAACTGGTATGCGGCGAGTGAAGCGTCCCCGCATGAGACCTTCGCATACGGAAAAGGGATTCAATCTCTAGCCAACCGAAGAACTTGATTCTCACACTATTAAGAAAYTCCATCTTACWTGATCTTTAGGTCTGTAGCCRCGAGATAAGTACRATCAGATAGCCGAAAAGGAGTACCATTGATATCRCGGAGGGAARAGTCCTTCAGGAAAGCGACAAGTATTACWYYGAGGSWGGTTGCCCCACCAAGCCGAGACGCATTGCTCCAGTGCTCATAACTGAACTCCGGAGACMTACCGCTGTTGTYTGTGRGCGTGCGTRTAATCTTATGAAATACACGGATGCGGGACGGGTCACCGCGCATAGAATTGGGAYGTGCGCGCACGCGARRAGGTCGTGTACGATCSGAAAGTWTARCCYAATTCACTGTGTGAAGTTCGCACACTYCATYCCYGRATGAAGAGATGRAAATCCTTTACGCCTTCAGAWAAYTTGAAAAYGTCTAAATGTGGCTCAGAYYCCTATCAATGCGRGGCTAATTTTAGTGCGCCAATTGGCAAYAGAAGTARYAATAYTATATCWCTCTGAGCGGGAMGCCCAAGCSCAGYTTTTCTCGAATSAAGATAACTCTGRCGAAATAGATTGGTAAAGGTATATACATGGAMCTGCRCGACATTCGAGCYATYCGAATAGACTTTGGGGAATCGGCGCGCTCAATTTACTTCGTCGCAAGTGGAAAGTGCAGTCGCATCGAGTTACCTTTAGCTATAAGAGCTGAAAAAGGTYCCTAGWGWTGGTGTGGCTTYAGCCGATTATACASGGGGGGCACWTCATTGGAATATAGGAGTCCAGCCGCAGCGGAAAAAGTGCATCGCTWCGGCGGACCTACAAAGAGCCGWYSYCGCGTGACGTTTAATGTCTCATGTGGATRGATWCGCGATCRCGTGCCCTGCACTTCTGCCGGYTTTATGTTCAGCTGGGGCMGGAGAAGGCCGAGYRGTTCYGAGATTGTAGTATTTAGGGYATCAGCAATCTCTARGTGGGGCTCAGTACCGCGGGCTACCAGTGATCGAGATGTTCTTCTTATTATGGRGCTGCACTAGGGCCCGCGGCATGTGCTCACGGCGGTGAGCYGTGGTCGGYCCAGAGGGTACCAAGCATCGGCGGWCATATTTGCAGACTCGCGTCCGGGTTTCTCTTGCACGGAAAGGCCCCYTTGGARCACTAACACGCCATGGGGRCTAGCACMGCCGGCTGWAGACACGTGCARRWCGCCGCGCCACTTTCTTGGASCMAAWTTCGATCGCAGACGCCAGTCATAAACASACCCCSTAACGYATCAATTCCRCTTAGCTGCWTATGTATTGCAAAGCAACCTARKRARCTAATATCTCACACATCAGTTAAAGKCGTTTTCYTATCATAAGCAATGGGGAAATGATACGGCCATCCTCGCGKAMYACCAAAGTGGACAKMMTGRGCTAKRRYSTTTACGCAATTRCGGCGCGTCYTGTACCTATTACGGTTGTGTTACYCTCGCAGAGAACAWTGAACTGCGGGTCTCACTYCAATCATCYGATAACYACTCGTACTGAAGCAAAAGGAATGTTYCTTCTCACTCGTATGCTCGACSATAATYTTCCCGGCATGGTCCGARTAGTAAGTTCCGYTTTTTGAGACGTTCCCCACCGCGCTYAGCAAGTGCTCACTGGAAACCTAGCTGGCGTARCATCTTCCCTCGATAAGTCKTGACAATRGGCGAAGGGCTACCGCCCTTGTTGTTATAAGGATTGAGGTAATCTACAAGCCAATATGAATTATCAGTCYCCGTGCGTACGCCCGACTAAGCCCCGTAGACCTYGGACTCGAATTGGGAGGCCTAATCTGGATGCAGCGAYRYTCYCKYCTTRGCTGTGAACTCGTGAWCCGWARTAGGASCCCTGTCCTTYRYYCRTGGAAGTGGGCYAGCCGGTTCACSTGGMTTYCGAGARTACGCGCGKKGTGTGACGGAGAAKRRCTAGGTGTGCGGGCGCTGAAYYGKRKCTGCTCATGAAWACGGTAGCGAGGTGGACCTAGGAGGCAAGTTTGGYASRGYKGYAYTGKAAASRWAYCTSAYKTTMGTTTWARTATACCCAMTTTTGGRCCTYWRYGTGCYYCRYGCGGATACCTCRCCGTYSCRTTTMCTAAAGCCGRGYCCACTTCTGCCCCATCCRCYTASTWRACGYGTCTYTAACCAACATRAGTTACGACCGTTGACTKCCGGGTTTAGATCYGGCTCAYGACCGGCTGCTCACACKGACTTATAGAGCTGATTCATAGAAATACTTCACCTTCCGACATGCCTCAATTAGATTTAGAGAYGCGGTTTGGGAGAACAAACKCGAKGACGGCATGAGGATSCAAACGATGTGAGTAATTGGTCGATGCTGATGGGGAGAACGCGAGGTAYAACATGTATTCACATCGCGCCAGGGATCTATGRGGGGGATGGGAYAATCTGCGRACTAAATTGTATAGTCAAAGCGCCGAACTCGCTTCTTWCGAAATCAAACAGGCYGTACCGAAAGATAGAARGTTCSCGTCACGCTCACACCTCATTCGCCMTATCGAAAAGTCKGGGGGAATAGGGTCAGAGAGCTGACTACGGGGCTGAATACAAGGTATCAATCTTTCATCTGTCTGTGTCYCTCAATARCGATAACGGTTAGCTGCCTWAGGTMGTCTCGCCTRYTTGTTCAYCGCCACTCTGYRCGTGARGTGCTTTCCGTCGYTCGGAACAACTTAAAGCACCACAACAGCAGTCGGTCACCCTAGGCATGGCCTRAAACGAWAGCTATTTYTTGCATATATCCCTCGCGCGCTGAAATCGCYGCTGATCACTGGTCGTTGGCRCCCGGCCRGACCCACCCGTGCCTGGTACCTTGAGCCGGGGGGAATTSACGCCACGGCGTATAAGTTATACTTCCGGCTACTTTGTTRGTAAAGAGTARAGACCCTAACTGGCAGGCCGGGATTAAGSTGYTCGCTCGATTTGTTACCGTATRARTCTTATTTTATCYTGATCTCAGGAAGGGAAGAACTTCTRARGTAAACGTAMKGGGGGTACGRGCGAGATGTCGGCGGTAACTGTAGAACTATGAATGTTCATGCAYTCCGAGCGCTRAAGAATCARGTGAGGGGGTCCTGATYCTGRTCCGCCGAKCCYATATTTGTCACTYAACATTACCRRSAGACCCTAGTGAAAGCCTTTAAGGARASRYARTAWRCGKATCCGTAYGCCCTTCAACAATGTTGGGTRGYCRTACGYRGTATTCKGGGGCAGCTGMGGATCYTGGTRATTGSGTCWYTCSYTRAGSCAAAGMGYGTAYGAAGATCGTRKYTGCATTAYYAARCCRSASCTRRMMCRGGAGATATYTGYCATRGTAAGTTCTCTGCGSGCTAAMCWYTACRGGGCGYCCACCAGATGYSACCCACACCACRCCGCYYRGMRGTGCRSCYKWMRRTAWCARWARGACAYCGRAYAACGTACYCSRTRYYAWYAYAGRAGSCARCTCRYYYCRRGACTCGTRYGGTCTTCCGRYGTTAATRCYAGTCYTTYGGGGYAGYARTCCWCRGRYGACCTCGAYGRTAGCTGTGMYATCTACYTRYGYCCMATRGAGRTCCKGATCGGRCTSCAACCRAGGRTRGRGCGYGCYRCYMAWACCSAGWGYARTRCCAGTSYRGRTGRKCGTTTCGSARACAMTCTCCCGACAARCCTCMAMTCMYGTCGMATRAAGYCATYYTAGTRGGTARAAGGTGTGAKSTSRYGYCCKCSCGGGGCCGCATAAAAAGCARKRGATAAGWCTAAYTTYAMGCGTYTCCCYRGMRCTMYAAATATMAWYAYCAGTGTGGARTRYMAKTWRSGKRGAGCSYGRRCGWTGTSAACTTYGARCARGRCRCWGASTATCTTYCGYRCCRTATARGYACTACTSAAASTRRRAATYGGCTCTRMTACKGGATARACYSRYGCARYCGGGTCTAKTRGTACCRCRGYWTYARCMATATYYTAYTAATGTGTMCAYGTTYACAGTTYGCRTWSGTACGGCGARGCGRRGCTRYAYACYAAWCACAKYGAAGYYAYGCKMTGACCAYYTTYGTCGAAAGCATGTAGGTAKCTGGCTCGGYRCRGYCYASKYMAMGSTGTTCCGCCCACRTCTATGARCGTCATSTTGTGCACTAACAACCAAGGGMCCCGCATTGATYTTCASTACGTTAARGACACCAACASGRGSYYTGAGYRCCCTAGCCGAGCAAYATTTAGACCKSTAMGAAGYYATMACTGGCCYRATCTKAASAGSRACMTRCRCCCCCTMYGAACGCCACKGGMTWAYKYTTGTAAGCGRTAKATTCAGGCYRYRTGCGTAGSYCAGGGWACACGTTGGRTTAAACCTTTAGTTYTWCKGGATTGATGATGCTCCCGACCCYYRTGRAGTARGATTRYTSGCTTKACTAGGAAAAGRTGGGRAAMARMTRAACGTGTCAYTCAMAWTGARTTKGGGTMMGYAKWTACAYATTTGTCCGAACGGRCWCAAAGGCSATCGCGCACGYGTTTCGCTRTCCRCAGACGCYCACTAGCTTAGACCGAMAATACGMGWARCGCCARGTTKTGASAGACAGCCARGTCTTCTMYGAYYRTGYTAGTGTCGYCGAGCTACCGRAAARTYWGYCTAATCGACYYKCCYACCTTCRRRCAGGAYARAWTYARASWRMATRGYTRCSCCGRCRRSCACYYGATTAYGYSCATASGAATAAAMYGCAGSAYAMAAACATACCAKGGCCTTCASCYAACTGRGWCTGAAYAGTGWCARACAGAGCCTCACKRRYTYTGGACMRGGGGWGYMCCGTCAGGGCMGATGATTRACSTCATGAGWCTAYWGGTGGTGAGGGGGGGGGRCCATCTATAARWGKTRYAAAYASWTARTTWGGTGRRTGACTGCATGCSYCMGYYAGWWCGTCCGACACGATCCAGSTTCRACYAMAMYWAAKGTCGCACYRCGRGCCAYGGTRTAWARYARTAYGTCACCTYCCRKACGCGTGTYGGRTCACGGAWRSCYCGGGCAATGGCYKTACATGAATCYCTMTTAYGCMTCGYGYKACCCGCYTAGTCATCGGMTAARTWACGRCACTCCTGYMCAAGGYCCATGYAAYAYTAAAAWATYTGCCGCGRWGTYYATYAYYAYRKRAGTGACCGCSCGAGTCAACCTCGATTGCCGGTTRTGAGTGTAAAAATRTTCTGTYGTCCMCMCYTYTGTYRTTAKGSGGACCGSAGTARGYYATRGKATACTGTGAGYYTGYGACCCACRTGGYGCCCTAGRGRCKTRCATACGGCYCWGCCCCTCSAGAGGCYRGWTCYTCSTRCCTCYACAAACSCTRGMGWRWYGRGYGTYTACYGCRCCGGCGYRGRCGRAGCGTMGRAWCAAYRCWWRAGCCAGYCGACKACTCCRCCCKCSACGGCGCGCCGTGGAYGRTCCGRRSGGGGARYSGGSGCGSAGATAMCTWCGCGCSCYCACCCGTRGRGCRTCCCMRTSCTAWYWSCAAARAGAASCTMGCWRRGCCCARGTCTTCAGSYGTACATAATRCGAAAGACARTRAARAGGCAAAGTCCAAAAGGTTMAGACTAGCYAGRCTRGCCCAATCGTTACTTATYGTGCTRGRGGGGGGCCCCYWRGAYMCYCGKRACTCGACYYTAGYCRCARRWARCCGAAGAACAAARGYGATAAYATTGYAYKCRYKGGRTGSGACACGCGWTACGTCCCARTTRCCTYGGTCTRWTTATCTTGCCYCRTMTCRTYAYKAYGGRTCACGYCRGGASTGRTRWAYKYAYGYCTCMYKTCYGCTCAGAKTCCARYRTGMRAYCRTCGYTWYCTCAATAGAAGCAATYYYRYYYYCAATCCAYASCCASRGTYRYRYMATCGTSTAYAYACCTTYYCTCCCAGWGACGAARYTTYCRYCGYYASTCGGGGYARATYTKWGTCTCGGTCAGTGGTCCCGAGGGARGCGARGAGGCYGAGGCGGCYYRACKGGYATTARTAMCRATTCCRRTYCCYCTAAAATAYGAAGTRACGGKYTGTAATMWRCMACTGAYRARARRTTTSCATCAACACGSCGGARTWRYWAGGGAGWATRRRGCRGRACMCTKACRAACTGGTYMCTTAAYCCCGTTACTAACTYGCCCRCCYGYCATAGAYTACCWCCTATCCRRGYTWTKCAAACGGACYGAAGGASTGRTARGCCCKMWRRGAGACKCTAGTGCACGAAATRSCYCGCTCAGRCYAYYTKAGRAGCTAAGCCWCGARSMAAGGTTYAAATYGGSSYYGKTTCARAGMRCGGCRGGAATCTATMCGCRRGTCRYTYYCSGRRCGACRCATCCCCTCYTCRTCGCTCTTCRACGTGTGGKGGTTTTWSYTTRKCAARTTAMRCATTYCRTMYGKCYTCMSACGGTGGGTMGACKCRRWGYCGGGCGGCTGRYRGTCGTAAGTGATCAYTAATTWTAGMCTAAGYTGAGGCYCCGAGCYYCYGCWARMATTRAYAGWTTGAAGRGCGCCMGCTYGCCTTGAKCMAGACAAGGCYCTWMGGAWAGAATMGRAYCGGSKRCGAGSYGWRATRRGATWWRTWTKAATYCRTAKGCRCTCAGCGACCCAGACSGTTYGAAGGATCYATGCKTYCACAAGTAAYKGMYMCTTYGRRMRYRCKGMGGRTTYTKRCSCTCYACCAAGGGYSGGCTCGYYYGTCAAACYTAMTACGAAWYTCRCCCCCCCCGCGRCCCGCYGTACRCAMTTAGTGCTGTTTGWKKGYMYSYRYTYAYCMACRYGRGGRCTYTGGRYGACYYTGMTCARACTGTYACKAGGTARTRCYCTCGCTCGGCRRGTRGTKTCAGGGCTGAGYGAACATARGGGAGTCCCATTCYMRCCRYYRCSTGTGYGRTTGGWMTGMARAGKWTTAYACGTGCCGCTTGCCGCCAGTATTRAMTWWGTCARCCAWAYYAGTCYTWYSGAGYCYTRYWCTTSATGGYCCRSGYAKCCKCCCCRCCGTRRGCAGTYRRTCCARYCCGGTGGCGCGMTGAWCCAGGSGTATKGTTTGCCCYGYKCGGGRAGGCGYTATTCAGGYMAGAGAACCCWYGRAYRATACCTTGKKYKCCMRWCAACTAMAWWWGCTACTWTYGAKGTMTGGACACMTMRAGGTAGACGAGTSTCATCCTGAGCRYCCCGGTYCYGARGRGCGSTTCATTTTGGCTCYGCAYGGAKRYGACTCGTGTRGGTTGCTTGTCMGMACAGAGGATAMTYACAGTATRCTGGGCTWAGAAAYAGAAAGRTAAASGACCGTATAAYCRYKAYYRKATCCRGSTRYCAGWCRTYYYGCTGCATCTGCGAGGGTYSGCTGCAYYATGWARAAAAAGATMSTAGAATATTCACCATAATGGTTTACGGTAATAGCGCTGCTTATAAAACAACCTCGTGGGCGTCAGTTGGCCGAACCCGKTSTGTCTATTCAAGCGTGATGACTTGACATAGGGCTAACGGCAGYGTCCCCTCGTGRCRGGYTACRGAYYCAGCCTCCGASYACCGCGMCTYCGAAGTCGARTTCGYCCAGTGGATGTACCCGCGTGCCACTAGGTTGAKGYAAATWATARYAARCTGAAACAGTCYYCAGTTTTGCGGCCGCAAGGACAGAGCTGYGCTCGGATCGGCAACGCAATTGTTCGTGCGTGACTTAAGTTTTTTGGTCCTCCCGGGATGTGCATTCCTCGAGCCGCAACTCGTGGATAAGCWCCAKRACTGAGGATCACATGGTTGAGTCGAAGGTAAAATAGCCCCCCGAGTACRATTTTTACKGAGKCCCGWAAGAAAWCTGATGTCTAYTACATTTGWMCTTYGGKGTATCRCCCTGGSCATTCGACTSACGAGAGAGTACCGCGTAGTAGCGGTGGGTAATGTGCGAACCTGKYCCAAAGCGTTCCTMCTGTTTCATAGTGTCCTTGTTAARGTGACAGSCTARTTCCTAAGTGCTTTTAACAGTTCGCGCTGTTGCTTARGCTTGAAAAAGACGCCCTTAYGTSCAACCTAGCGCATAAGGTAAGGGGTGATAATCCCGGTTCTGCTTAGCGYGACCGAGACCCTGCTCCTGCGGCAGGTCTCGYTTTATCTGGCRAATYMATWCGTCGGCGGAGTGATGASGGGGTSAGKTRCAMAGACAACAGATTGGGTKTGAACTTTGGGAGRCACGTCACGTAGCCCAGCGTGTGACACACAACAGGCATYATGTGTGAYACATAAACTATGATCAAACTYCCGCCCTCCTTCCCCTAGATGAGGGGGGTCTGGACACACATAGGTTTTTTCGACGTATATGGTCATAACCCCTCTACYACTTGGCCTCGTGAAGCCTATTCACCGAYGTACAAAGGSKCCGCYCCKAAGTRACGTRMTTYCGARTACCGTGACCGAGTWCTAAAAAGGAAGCCTAAACCAGCGAAAGYATARCCYCATGCAARCACGYCTTACACCACCTTCYTYATGGCTTCTCAGGAACAYACCACASAACCATGCTAGTCTGACCGGCCGAAACATTGAGAKGAGTTTGCGAAAAACTACGCTCACATAGACCGTTGCACCTCATGTCTAGCCGTRTCGCCTGCCTATGAAGTGGTATGGCCTGAACCAGGCGTTTACACCATGAATTTCGGAACAGGCCCGCACTGCTWCYGYCWTWMCRYCYRSGGCACCRTYGCTCGCCCTCSRCTAGGCYGGTTTTCYGAAATTCGASAGAGGGCTCCGTGGGTRCTCTTGTGGCATGGCAGAACCGTTGATAAAGTTCTGCGGTGACAGTCGTACTACCGACCATGGTTGGCTGCCCCTAAGGKGGATTCAAGTTACGTAGTCGMTGCAGYATCAGGAAGGGGGAAARACTGAAGCAACCTTACCCGTCTCGAAGGCTTTGTGGATTACGCTGGGRGGCCGRTGGCCWTAMCTCCTAAGTTCWGYRACCCAGYRKARYACRGACAAAAGAWAGRGYGGCTTTGMYAYCGATTAAAACCCSACCGGTCGGGTAGCGCGCWAGGATTTCAGCGTGTGAAGTACTGGTCGTAGACTCTTCCAACGCACAATTTAGGGCTTRTACATACCCACGCCAGTATTCAATGGTTGACCTTKTGCAATGATCTCGAATTACTGTGGTGGAACTCCTCCCTGCCTGGTGARTGGYRGTAACGTTGGAAAARCCTKGRGSARRGTACKSACAGYRCRGMSGAGGCKCAAGCGAARCRATTAGGGACCCSTTGYCRKCCCCGCACGGGTTACAAAYGTTCAGATATYTTAGMGTCATAAAGCCKTGGRRCSGGTCTAACATGGATTCTGGCCGTTATCTTAGMATAGATTATTATCCGAAGGGSCGAAAGTACTAAMGGCCTGACCCGTGCAKAGACGCAACTATCAGGATGCGTAGTGTGTYGGCCAACCAGCYTAGGTAATTCCCYTTGRRAGTGTGCTGTTGTTTTCCCAGGCYATRMRCTGYAGGGAGWTATAYCGCRRAGAGCGGTTGAYCAGGTCTCYGACTATTAGCKAAGGGMWGATCGTGRTRACCCGGTCTAACCACTTTGCCCCCATATRCCAAAACCAMATAATGAKRCYATRTCGYMCYARYAAYTAGACAGCGYGYATTATRCTGCGTTGATRCCYTTWTCCAATCCAYAGTCCGAAYTGCCGCTRCCKCGACGGCTGARGGTAGTCGTAKCKCCGTCAGACGTTAGAGGGRCTSTCKTATCCTGCACGATCCGAATAGTTTCGTGGGACTACACTGTTGTAACAACGCATKGAACATCATTGGGAATGGGRGARAGGAGRAGTCYATGACACCAGTTCTGTYTAGATATTCAYCTCTCACAGGTACYARTTYAAACGTAGATGYCCCCTRCAGGCGTGTAAGATGATCCAGCCCCACTGTTACCCGAGCGTTCCAAATTTAATTTCCGTCGGTATGGATCGARAACCATCCTCTCGAAAAAATTAAGCTCASAYGCCGCGTGGGRCGSCCAGGCTGATGGGGCTTAGACGTAGTGAAATTGACCGTAGYMGYTTCTWRTTACCCGYYCGTGCGGATCAYATGCGGCRATATGATCSTTTTTCAGGCAATCGGACTATTATGGYGGCCCCGGATCCTGTYACATKCGTYGCRAGGAYMGGSACRTGRCTGTACTCCGCACATAMCAYTCYRTCTATCRCGGTGCGATTGCTRARAYGTAAATARTACCCCATCACCGGCGTGYGSAACGCKGACMCGCGAGTCTTCACGGGGCGACAGARGGGCGAGGGGTGACTACCGCTAKGCACGCGCTCGTSGAKTCACGCTATCGCGTTGAGCTGCTGGCTCCCCGCAGCGGYGRYWAACAGTCMWRCGYCTCGCTGGTGCTCCTGAGGTCCCCGGGCTCGGTATCATCTCGACRWGAAYTGAATGTTTCTGGCYACGGAGSGTGTTTATCTAGCTYGAAAGCAAMTCACGCACAKTCAGAGTCTGTCCTCAATAGCCAGGGCCCTACCCCACAGAACCGCTACCATAGGKCTTYAGYGTATGTACATCCRGGCGTGGGAAGCACCKCYTTYCTYCKCGTTARACTATKAATCTARTAYSCCARCAGCTGCGATAGTGACTGGGTCATAACACCAACCGGGAACAAGCCYGGGCCAAGGAATAGTGGGCATTTTGACATTGGRCRAGCATCGSGACAATAGATAAATGMCAAGCTAATTCGACAYTKAGGGTCAGTTTATCCTGCACARRRCYGCAAACAACGCGGTCCGCCCTATACGACGTCGATAGCTAGATGAGGGTGACYTGCAGCAAGAGRTCAGCAATTGCCAAGTTCCAGGCGTGYAGGGGCTCTGGGCRGKGGRGTAACSATAAGAGGTTCAAGCSTTTCGAMGAGCGATGRTTTGGGGRTTCGTRCAGCGCGCGCCMCGCGASGAKGGCGRAGGAAAATGGGAATYYGAACTWAAGAYWRCGCGASCAGKYGRAMYAGYAATTCGAYTGGTCGRAAAYATTAYGYYGTSGCGGCAGKRRGCAYYYMGGGGAATACTAAGCTACRTTCTGSCMTYTCGYYRWMTYCCACTYTYRATACSAACCAGGMCSAGAATMTTTTTCCAGGRGGCACKRKACCATYGTAACCRGCAGGCGAKRTTGRATCAYATTACGCYRTCYYTCARACGTCGTASTGGCRCSRAGCAACAACCGRGGATYTGRTRGRGAGGYGGCGGMCTATCCTAAWGTGTCYTAGGTCTAGAGTTCKASCYAATCTGAGYAATWGGGTGRWSMYCKCMRYTYCCASRARATCCGCCCGCCCCTGSGGAGTAGTRTTCMGGRSCAACARAATTYAAATCGTCCCGYRGCCCCGYYCTGGCYCTCGGAMYRCGAGACYTGTAMCCGRCCCCGCTACGTTRWGGTRGGCRTTSGTGMAYCKCGRGACTGYCMYCCTTWRGRTYTGGAGGRCCYCCCGYRYRRKRTGAGKATGAATSAWRKTCRRCAYMYAWGRYGGYYACCYTGRTRCCRCAYMARYKCRATRATRYGAGCCCTKGSCCGAMYAATYRCAGATYAYRWYGARGGCGGCTCRRGAYGRSATYRTRRCGACSSGGAACRCGTGCTTWGGCCGYKGCTCAGGYAGKGYKTAGAKYKYATAYRGCAAYRATYAGGAGRCAWAGTGGYTGYAGCCGCYYTGACCTCCRAARGWCGCATCAATCGSAAGRGRCCGWGCYYYGCAATKTWGGATATGAKCTCGCGCGATYGAYSGMCSKCCTAGTAYYCCWTGTMAGYCTMGCCTYTMACTCAYRYTARCATTCYYASACACMCCARACGCWCGCGRAACCRTCMGCARGRCTTTAYGGRTTSRARYCCYGTACAASRTYCRATGASAKSYKWATCRGTARCRYRMYYATCCCAAGRTRTGYKCYYYWSACGAYACRAGCTGGAMAGACRCCKCCCYCGYYCYTAGMGAMKCRTYGTGARCAAYCAAYRGGSMYYGRCRGCWAAATGTGGTGGACAGAACAYGCCTTYTAATTAAGGAATGTGCGTCMWKMSCYGGAAACTCGAAAAGAATGRGTTTAACAGCCTYTCAAGGTTGTACTCAAAGCGGCGTTTGGACTCTATGGAKKYAMRRARAWRARGCMRWGCTGATWAARTAGKRRYRTAGAGGTCGCCTACGGATGCRWCGGCYGTYAAGYRKTGCCRCTTRTYMMWRCYCTCAGACTYGTKATAGYACGRRRTYCAYAATGAYAYAMTMAGTYGACCGACTGGMARGGYAACACCGGCACGCTAACRYKCTKAARGGCCYRRTCYRCGGCAAGCAATYTAAGRCAAGCGAGATACTAAAYASGTTAAACGRTGCAGYGYGAGTATACRCMCCGCCTGAMGRCGRTGCGCGAYYWWGYCACTGCGGCSKATRRWGACAYCCATTRCCCAAKAGAARARTYYKTCTAAGRCYYYCAGGYTAGACYCKACRWCAYCYTKGCTAGRARAGAGCAGCYGTCARTRTTAYCCCRKCMGCCKCGTGYGCCGCCGGYGRTTCRMMCTACMGRMTRGYKYACYAGACYTACSYCAGCYCGCGTGTACCCCCTTCYGCAGYYCGGCYAGGCMTAACATCTGARGCSGYGYATGAAGTRCTAACGTTGCYTGGMGGRRKGGTMYGCRRGAGCAAAYTYATGCTYGRYAAAAYRYCRAGRCTYAGSCMYCGWMYAGTGCCRATTSCYGACSAKMAGCTAGWKACCGGCRAACAAWYARRYMYYMSGRMRTKGGAGGGCGGACTAAAAGGCRTCKWGAYWCTATGGGRAGGCTTKGACAGAARCTTSCKGTGTGGTCCCAGGACGGTGCCRTCTWGATATCTGKYCACCGCRYCYRRRAYKWCRYKSRAYCGRRGCRAGCAGTGMAGATTAAAACYTYMRAAGGMGGRTARRRGGACAGTTTTTAAYGTATRGGGGWCGAGAGCTGGTGYWAYGACGTARCTCACGAGTWYGRCTAGWGRGTYCGACCTRAKARARRAYCTGRCGYACTKCRGTARTATCRAATYCCGGACACTSTGCTGRRTGGKCWRCYAMWASCGMTGAGATTCYGGRRRGGYGMCGRCRYGYCGTTAYAYRGRCGCGYYRTTAGGWTACCWMCCGAGACTCCTATGRGTTYCTGTGCTCCRYTAGCRKTGTYAACTGGGKYMCRGRGCGGCAAGAYCYAGCTCMAAAYYRTYSGGSRGYWTSGYGAGGMACCTCCAGGCYTGATTCCRYGGGGAAYTRCGGGGCCCAKGYAARMAYWYTTMCRSTCMCYRRKRGGTTTATGGTYRTAGCARCTAYRRTTWTCCTTGGAGAYCYYAAGYGRCRCCTCCCTAKYRCCRWTYCRTAGYGCAYGGRTGAGAACCTGTAAGRGAGRGAGAGRACGGRACGTGGCGKGACGCGGGMGGTWCGGAGARSTYCYARGGCTTAKCRATATCGCCYCRAACCYATATCCCWWGKWRGCCAGGATYCAGRGKGGGWRTGGRWAYACAACKGYGYTGCCGTRGGMAARTARRCTATRGGACCWCMTWAGCCTAMTKAAGRTSGARTGRGGWGYRAYARCGTCCCAACGCTACRGYAKCGGGYMTAGGGACKCCGCGTRAAATAGAGGACRYRGAGCGCGGGGRTTCACKRCKRKRGCYGRCATCYGAATTCAGTTAARRGTACGTRRRGTYTGCRTGGAGAWGWGTGCYATRCACTGWRGCTCAMYAATARACCGCYGTRSAARGTCGCTTGTACMTCGAMACRGTGAGYGKGGGWTACTAGGCGWCYTYGAACCGGTAATAAAGCGATRGRTCRACGRRARCAKTACCRAAATGAAYGTCGTGTAGGCGYCCCCYGAACRAMCYAMTCCRCCGAACACACCGRGASTRGAAKGTWGAAYTACTCRCCACRGCAGGCGCGYGKGGGYAARYAWCTCYAATTTWWCAGWATACAATGCATAAAGKGCGKGCGGYTRTATGCTMCYYACCRYTCAYGSAYCRGAACRACCAGCTCGGCGAGYGTGAAWCASCGTAGKGYGCTYCSYGGACGCAKGYCSATACGTTGAGAAARAGATAGCCYCTCCASKYGAGTTTACTYRGAAATTAYRTTCYWWYCAGCYAACGAMGWACACGCGCAWWTKAYATSRCMRGYATRGRGCATYYTTRYRWYCYAAGKGCYCSYYSRAGRGAGAAKGARRYCYYAAYAGAGRCTWRAMSRCCCYSCMARGKTAGGTCCTGTTTGCYCGWAGYWCRCCCTGWGKGCCKSCCGTRMCGKGTYTTAKAACGRCCCCGGCARAGARCSCGGGCTYCMCSGGAAKRMSGSTAGWMCGATTTCYATCGWCRATAKRAYCSGMAGCTTTGRGCAYTTWKTYACCCGTRCTAAYSGCCWAGYARWCGRGGARRGAGTRGKRYTTTCAATRAGACMGGTGYAGTCRGTYYMYRGTTCTCTYTCCMTCCGSRCTACRTAAAYCCGYARAYGTGSCACCSTYCACCTACCGTTTTTTMRACAACYYTMGCSTWCGYCRRGGACCGRYGCYMRRTCCASCRRRSYRGAMYAAGKMATYYGCGRRTCYYRCGMSATAAYRAAKAAKRAMRTACYWARATGYTCAAGTTRATARGARCATARGYYGAWCTRTYCYCMTTGAMCGGTAAATTCCCYWGTCACCRAYYTARCGTGGTAAGTKCAGYACGTGTTTAWCGGRTCACRGYTATCTCTCMCGTAARRTACYGRSCAAYCGYGCGGCTCTCACCCRGAWTYAAYCCYACCAGCCTYKYTMYGCTATTAACTCCGATGATYGWYGRYGGKGYAGGRWGRYRSGCRGCYYGTTAACCRCTAGGCTRGYTYMCCRTARAGRCACRGKGTYCMTCAASAYYCMRTTCKAGACTTMTCCTCKCTTYGACGTCTACGCKAATKSSGCTYRCGCAKAGGTCYTGCAYGCAGYCCTCAGCAAARGYGYGAYAGCAGACGAWTRAAMGRGRATAGCCCATAAGRAGCGAWCAGAAMTGAAAYRGATGRCTYGACRCCYTARYTCGGTYGACTAAGAGARGCACCCYGCTGYAGCGYGCGGYAAAGGCACTTCAGAYGCCRGAATTRTGYAAAARWCGMCGATCAATCCRCGCTCGTGGAACCGGKCKGACRCTGCACCATACCCYTGCCGGGYGTGGCGGCAAACARGTGGKAAAYTGAYGGAYTCATCSSWRGCTARCTRRTMTYACWAGCAAGAGCTATRTAGTWGCTKYTYGWYARGAGRCYTGCRTTGTCAWYRAGKCATMACCKYCRRTATGACSGCTCATATYAGTRACGTCTGYGRGAWCAGYTRACGCCAGAGGAATACSGCKCCRTGKGCRGGCCKTTTCATARYTCMSGKTGRRGMCKTAWATYCKMAMACSAGRGRGCTTAGARATRYACTGCRGAGGACACYTACCTTTGAAYAACTYCTTASMTAAYTGYGRCYACGCGACRGCSKAGRYAYRWCYCYARCYATRYGRCYYTCRCYRYAWCAKAMMYACKRMCACGAGATMKTAYACCCTTCTTCAAAAWGCCKWTGTSRTWTATAAAGTRACGGTATTCTGWAKTTCRYTGCTGMRGWTCGKYGGGCTTGRYSTYCGGAAAACGCGTGYCGCAYYARYMGYATAYGACTAACSRYAGMATYTATTACACYCTGRARGCRGSWGCCACAAAAASCGSCGGTCTTGCGGTGYSWCAGGYYGRCCTCCASGCCRGAGACYGSACRTATYSRRGCAGGGAAKCCAAYTACATTAGGAGTGCACTCCACYTRGAGGGRAATTKGCRTGWGYTCGGAAMGGGCCYYRGCGGTAAMGTMGWGCRGCGYRTCAMCRGKWCMCTAAGTCTGWGTTGGAGGCGAAKATRYCGCCCYWRGYCYASAAGGYSATGTCTASWGAGACGCAYARWGCGGCGGSCGCMCGAACASTGAACTGCGYCGTGGRRAGGCAYTCCCGWATGTCGGCARYRASATTCGGMKKMAGCCCTCARTGGYGRTCCCTATKYACTAYTAYGTGCCAGTKCRCGTCGGAYAWRGCTYYTAKRTTAGTCRCYATYCAAAYCCTSRCCRGCYATYCYGTRYCTAYSCCRWYKTCKGACAACAACGCMSYRACAACTAARCAGCTGYSTKMCRGSTGMCCRCYCTCCCGYCGGGTGTARAGTATRTYYTACTGCRCAAAGATTTSTATCRRGGTASAYGCRCYGGCCRTTCTCAARGGGCRTMWAYRAATGAGGRGGTRASYCAARAGTAACCCCSACRGTTAAGAWTGTGCRRYAACCRKAKCCTCCMMGCTSSTTRGWYAGMMSTTTMYYGGGGGAGGRCRWARTWYRTCWYTCTCACARAGTGAATCTGMCCTCRGCGKTGRTTYSSCTRYAYCGCRACCTYCRCARGYGTGYAGTSWCTAGAKGYGAGAMCTTGAGGCTTGCCCSATRGCAAYCCTTGGCYRCWSCRKCTWMWRRTRTYSARTTTWGARTGTTAGGTCTTGGGACTGAATCTCYKCGRAWYMYYAGKRTCYCGKGGCCGTGWGTAWKACRGCCAGCCTCSSCCGGCATGARRCCSAWGTGACCGATTMKYYRCGWSCGTATGCCCGRCKGTRYRRYYMARAGTATAGTAARTYTCCCGSYAKGTCTTTACTAGATTCAACCGCWGCAGTCTMYGTRTTYTYAGGYWTCTGRACTATAYACTRCSGTKYGAGTGRKGCCYCAWSGGGCTTCAYGGCRGTCGTYGAGKARKCMRKWAAYRARATGRAYCYCCAAAGTYTCATCYAAYGCSGAAMAAAGRTTWCCGTCTRATAACRCRWRGGCRKRTAMGTTYTCYCCACRGRTYCGCAGATGTCTMTMCRRCTTWSGCTTYYGCRGCGTKGTCYSSYACTRCYAGYWTYKRATCMACGGYCGGRRGCYCAGCRACWWAGAGCCCCRAACARAYATATTCGRTAWYCCCAMTCYCYAGTARYCAAYRGGCAKAYGCCMRAAGCTGTTATGTCAAGCGTYTACCRTGGAGYATSTTAATATCTAGTGCRYRRRARCAGGGTYTCGKCGCATATSGKTGRGCGTGYRMCGGCYGCTAGGAGTTTGYRGCGAKGCYTSRCAGTMCTYAMCTGMCTCGGMACCTGRYAGGYYACTWGTGYAKCYWCYAGCTGCTYGCGCGWAATCAYGSGTGRCGGKYAAYTACGGRCARGGYMCAGTWGATGGCGGGYCGCGGMCTTWAAMRTCTATCCRCYCGATTYGATGYCGGKARRCYRCGYGCRAYRTGYSTAYYTGGAGYYCCRTRCGGCAAGATRACYKWCYYGYASGGCCARGCCGGTGKCCAGTCGGRCGCGGKYARGGTAAACAGRAGGCYGGYRCMGGRGYTYGTCAYGTAATCGAYACYSYRYCCCCCYYARAACTWGRRAYGYGRRRCGGGYGMCAGRTCCYAMRGCATRAGGCGCYRRCTSCTAGAATCWGARMSGAYMACYRYGRASGGRWRGTSTRGTGCARCAGYCTGGTASAGCWSGGAAAGRYWCASATAGCCAMGARCACTGGGGGCGKTTGSTTGAYAARACYTTTACAAGTRCCCTSTCWAGYGGTRTKCGCCKYCRCGSYYRYGTRRTSYGATTCACAAATTCCRGTYRARRCGGAGAARCACGYAGAAYTGTGSGGACGAAATWYCCAAATGYRTCCGAGTACRCGRGGTGWTGARRKCGRCGCGTCGGTGTAWGAGCTTYTCARCTKGCGATRKGGMSYSCTCGKAGCGAAAGGYTYGGCAGGGMCTGYACMARYSWGCYTYKYYAMTATTACTATCGGRCAWGAAWRGCYYTCGGGSTCYRRCATSGGTAAGCRCAATRYCYATACRSCRCCGMCRGCGSGTAGARRAAGAATATTATGATAGCAGAGTCCACTGAATTGCCATGGGTTCTTTACTGTGGGCGGCCAGCCTGCGCTCAATCAAACTCGGCCGCCACTGCGTGCAAAACGGGAACCTTCGAGGAACAGTGAGTTTAGGGGGGGTCTTTAAGGTTAACGGCCAACAGACMATGGSTCACATCYCRGCGGTTTTTGGGTYCAKACCYGGTAGRCGTTCGGCTAMGCGTCGTGCTGGCGGGGCCTTACTTAGCATGAGCACGTTCCCGGGCACWGCGTCAATGCGTTTTAGAYTGGGACCTCAKTGATTGCATGAGATAGGAAAYAGCGCACATTAAGGTCCGTAACGGGYAGTGTCGRGGGACGCCTRGCTCRTGCTCATGGGTAGGTCGGCTCATARCAACCWCWTTAGCACGCTGTTACAGCCGCAGCGGTGAGACGCAAGGCGAATGTTTTCAGTAGACTAACCGGYTGAMRCCGCCGGAAGAAGGGACTGGCTGWTCTACCGTGCTCKTAGAGGCAGCCTACTTAAGCAATTTTRGMAWTGTCAGTGAGCCGGGCCGGTYGAGAGACTTGCAAACTACGCCAAAKMTCCTTCCCCGCGGTCCACGGCGCGTGCAATGTTTCTTTGGATAACATGCAASTTCTYGAGGACCGTGCCCRCCCCCAGAGGCTAACGGCTGCTGGGACACCGGAGGCCTCACCCCGCTGTTTGCCAGTACCGCTTCTTGCAACTCKCATATCACTGCCCTATCGTTATTCTGCGACTGGCTAGCATGAAAATGCTGTGTTTACGGAATTTAGCAGTTTAAAGTTRAAAACGAACGYGTRATTGAAGAAGGTGTTGTTCACTGAGCGTTGGAGAGACTGTCATGCCTATATCCCCCTTATTTATCARTCTTCCCCGGTKTTCCTAGACGGTCGTAGGGACCTGYRAAYCCAACCYGTTRCRAYCGACGTGRACGTTGGATCGATCTAGTCTTGGTTGGTMATAGACAGARGTTCACACAATGTCAGAAACCACAAACAGATAGACTCGTCACACCCGCAATCACGACGTGCGAYGCAGGGAGATTCCAAGGGGTCARGTAGGATGTGGTACACTGGTGAAGGCTAAGATCATCCCCTTCAAACCGGTGCGGTTCCTGAAGATTGTTGACAGYTGTTACTACTTCARGACGGGTGRGAGTACTCTCTGTAATTATGCGGTCCGATCGGGATACCGTTAAAGCCCATGTTAACGAGCTAGTTAGCGCAAAATAGCTTCTTATTGGGCTTAGCACGCCACAAAAACACAAGCCAAACTGTTGGGGCRGGGCGGTTTCCTCCWTTTYTGCGGCAYATGCTGTGTGAACGGKAAGCGMAARGGTCGCRTGCRGCCWRCYCYAGCGSCTRACCGATTGGCTTATAAGAAGTTAATCAGCGGAGTGGGTTTCRCCGAGCTTGTAGCTGAATACGCCACCCCTGGAAGGCTGTCKCGCTGAGTAGCTAAATGGTCTCTGTTCAACTTAATTCCAATGGCAGACACCTGCSAYCYSTGATCCGGGCCCKGACAGGGAACCACATCCTGACTGTACGCTCRCAATGTCARTCTCGGCAGATTRYGGWCATYKTAGRGGCCGTCGKCAYTCCCGCGCTCWSACACTTGTTCGATSAAGCACGTCTGCTATAATACGGYRAGYYKMTMCCGAYAAGGCAGAATAAGATGAGAGTCCTGACCTCCACAAAATTCCTCMTTCTTCTACCGTTGCTGGTTCTCCTAAAGCAATAGCCAGCCTTAAGCTGATGTYTTTACAYTTAGCGAAWYAYCSYTCGKKMYYYGKSGGYYAGCYTGARGGCATARTAYYARRGAACARCYMSMGTGMYACGGGRYTTRCMCATRYTAAYKATARMYGRWCMTGGRYGCCGGGTGGGAGRRGRCATGYCCTYGWGAAGRSTRAWTRGKTGACTARSWRRAAGATGARCRAAARKAAYKYAARGGGRRCGAYTMGCRCAGGGGKGSCAAGGTTYRTKCYYYGRGRWGCAAGGRCYARTATCACACCTWTTRGYGGASRRGCYGAGKTACCYGGCCTYTGTATRCRSKRTCRYARMWCYYRGRYCGGARAMTYTTATAYTCGTTCRCYAKGTRASARGAWATCTGGYTGTCKGAGGCARTCTTTCAYGCYCTAKAGAACACSCCATYWCCTCGAAATCYCCRCKYATTCTCTGATAGWATTCCMGGTGMTACTATCCRAGCCTCCYARRAGRYYAGYGSCGATTKRGCRCYRMRGRMSSWTYAGCGCTRCGTMMCGGTTTGGACTCGTCTGGCAASATTAGKYKYCAYSAYYKGCRCGACGCARCWTTTGCATGCTCCYCGTARTYCCTMGYGTGCRGTGGTCGAGCYGGCGRCCTTYTCGGYGYCYYYYYTTAAACAGTCCARCGCYACAGMYWTGRAYTWYTGACGTRARYCGACCWCCYCGCRACGCTGTMWAGACRGWTRSTAGCRAMTATAYGTTSSGCGATTWRGGCCAYTGAYTYCAYCARCACKTYAARCGTTRRTWKTCTKWTGCATCGCRCCCCCYCSRTYRRGGWCYTTCAGCTSCTTRAYAGAAGAGCACYAWAGRRRGAGYGATAAGCCCGGARACGARRKAGRCATAGCACASCCCTAGAGCCTACCGCGCGTTGWCTTTCRGARGATRCTCRGCCGGCGTGSATWRCGTCTCKGTCTCTGTWWGGAYYCGAMYACGRRGTCACTSTAAGTYATTGCAGTWCTATCCYTCYCCGRCCTYTAAYGACKGTATGRCYACGAACGYGRTATGCTATCCGGCCGGAGRRRARGGCRMWYGRGRTYRARCKCTARACGGTMACTAGTGRCTGYMCGYTCTMYGGAATATTTTGTCGGAARGATARYCATAGCCGTRGGCCGMGGKRAASTGTGCACAGTGCTTSCGCGKGYGRMCGTWRGCGARTGGTCRAGGGGTAATYSCAGYTAGKTGRCTCGGRYGTCAMAKMTGGAWTYKAKRYRCGMMTKRCYYAKGACGTYYTAGAYYTWGGTRRTATTCGACAGTTCGYAACTGCYAYTGTTGGGGGYTTTTKACRGTCATTAARCAAAAGCMCTACAAGCTMRAKWGTYTRAGACCRAYSGYYTMCCGGSACCYMTTTTGCAGGYCAGAGACTCACRCRGTRYTWYRARYCCTARCAAWMGWGCMCCYTGSACTCGRTGTCGCGAARTRAGTGARGAGRCGGSMTCRMGYGAYAGYACYYGAMTYTTYCGKCAGTCGCGYACCTCRRCYRGAYSTACYAGCCCRGACCTGGAARRGCAGAAACGCATTCMGCCTAATKRCGTGTCTKKATRRTCTGWWGCYTTAAGTGACAGAWATTGGYATSAGTTAMCCAGTACCACSRACYAWCGRARGTCCCGRCYWYAYYCGGYSGATCYMCTKCYAATRMRMGRYMRRCATCATGWAGAGAAGTTYCCGYARAYTAAGTCCGAGCTTCSCASGTYASAATAGACYGCGTGGGCCGGGCGGGTCTAATATAAGGGGGCTATTCAGTACGRTGTGTGTATCWGRTRTGRCTGTCCYAYATCTGTRGCCGRWYCCYAATGCATRRTWTGSCTATYGCYCRTYTCGKACGGKTTWCRRGTGCSTAMGTCTAGCGTGTAKKGGTGGGCACCGASSRGTYATRRAYGAAGCCYCTGCCYRAGGAYTGYGTACACATTGGMAGTWCGCRTCYGTTCATAGGTGTRKAGCGGTCTSGSATKAYRAAWMTGTGGACTCGSMTCARCTRKAYACGGKTYTATRGTCTRRAGYCGTACRCCGAAKACGATAGCACGRTSCTYACTYSCGAGATCGGGYCGACGTRACTGCTAATCCTTYGTGGGCGRTATCMACACGCGYGRCCTACRGCAYGGCCTCTYAGGTAGGGCTTTGATATCGCAGGAGGAWAYAATATAAGTTARGTCCACACGTRCAGCCGCGATTAGGGCKKAYAGSGAGGGTACGTRAGCRTTCAAATAYGTTYARYAYCCGACRGACAWWGYTGKGGSGRGCRRWGYCTARCTGCAACCGATCRGKTCTTCYTWCGGGWRGTKTGCCARTCATATCGAGAMTATYTCAGAWYTCTCTKMAACGYATGACTGYAYYYGATAARTCKYSSTTRWYCTTGYAGACGAAAAGGTYSTATRCGGGATGYCGAYARTSAAGTKTGWATAAAYAGCGGSRRYATCGGAATWGTYTAAGCRGTRCAGCCCTACGATCTTGGGRTTGSSCTCCCRGCCTRAAYGMMWTYTGTTSSGTRKYGTATRTCTCRRKTCCCCTCCTCGAAGYYWAAYRYWGAGWCATWAAAYYKTAACMGGAGYYTGRRRGATKYTCRYRTTYACAYGMGCRCTRMYRTGGSGCKCCCCCCATYAGSTCTAGTGATTARCTARGRWTTAAAMCTTATAKWATRGYGYGSYRYYGRRSAGGGYAYTAATSGRRCRAYTGYYYCTGTTTRTCGARYAMGYSTMCGCAGCRKCKKYYRGYTMAYTMYARWTTYTCGGCTYAGCGAACGMYYSACGGGGRYGRKCCTRAAATYGTTCCGYAACGAARGGTAARCYCCYGRACACACGTACATGGARMCAACGCAGCAAAYGMTYAAGCSRMGYAGSCGYGTGTWARCRAKAAAMCRRAGSTAGGGAGARATCCTYGTGYMAGAAAARARACRCGRRGGTAAGGCRYYTCGYRTCAASRWATTCATCCGGCATGGAGRACCGRATTCRGGCGGGKGRTAASGRGGCTATTAYCRAGGWCGTAACAATGACCRTAKACTCGTGACGATCGGCACTGGTATGCMAAKCACATAAGGGYRGRGGAGRGTATRTAWACATGMGATATGYGTMYCCACGCCGSACRCWTGGGTGAYCATTCARAGGRAATCGTYMCAGCGCAGCGCKYCCTACCTCMWYGCATGCCTTACTCAAGAGACAGAGGCYAACATGATCAATMTTWMAGCAGAGRYYYKACCCGCASGSGWTTCRCCCTTTYRAMGCARCGSGCWRWCCYATYGAKGCGYTTTTGGGATGSRATGCRTAGMASRYGGATTAGATGRAACRYGTCCRARRACGCGTCARMTAGAWGTAGAAGAYTTMRCTGGRTTYTYTGYAAAARGCYTTWTATTRRTAGCACTGARYGCACGCATGCTRAGCCAWCAGCYAAGGGRAAYGCGMRRWYGACATAGGGYAAYCGYTTGAGRTCCTAYRYCRAGCCTAATGGARGCGTACAGGCGCGRACYGAGARCCYGTYCGTYMCGTCYTCRAGACATCKTCGGCCMYCCMCYWYGRKYYRCTRAWGGCMYYTYTRCAAACYGGYTACTTCAARTKRMTCCAATGWTACGWRGAGAAMMSYSCTCTMCGYYKTRARRTCAYTCGTRCARKCKCSRCGGGGCGRCSTCCCCGKGAGTGTTGCRCGCCAGYYGTATGCTCGMTRACGTTTTRAACCCCTCTCYTCYTTSCGRYSRTCATCRSTMCYRCTYCACRCATSCCCTGCGGCWCCTTRAAGRCACASWCTCGGYCACYTTTATATWTYCGWCKCYACAGAWRTCYYGTRAYCWGCGTGGGYATTCRCTMAAAGYACAGGRTGCGRACRCYTATTGCKGGRWAACSGRCGTRAGCACTCAMTGAYRYTYAGTCTTCGCCSKAGRGGCGTCGCGGTCGCTCTRTGAAATCGACATACKTCSCTTCAKTGCTAGTCTATMCAYTSCGACATCTAAGTATTYCCTGGCATAKCCGGWCTSCCAAGRCTAWYTGYYGYGGAGMCRCRGMAKRMACACGRGRGCYTRSCSGGYRTAGGCTAGCTAGTTGCTGTTGCGCATAGCCGRAGAWSCCTGMCGTCTAATGRCGSATGCYTAGWCAGGMMRTTAKRGGGTSYGYYATYSMYATCTTYGGCATGCCGRCYCGCAMTYGGWCGTARTAAATCYCTCGCRGAYYATRCACCSGRACTRYCWGAAMGGCACGKACTTTRATGTCGTTGGCCGTCTGGAGRATYWYTGGRTASAAAGAAYRCGWCWRGYTCTCCMTGGTAACCGTGMARGTCYATGATTTGKGTCTGACTMACAACCGRKMTATTTYAWKCAARTATYKACACAAAWYGRGKYCGTMGACCTKCAGAYCGTCCTTSMYTGTSRGTGCYGMYACARTGYARTCCGACYGTGGGGRTSACMATGCTGTTGCTACGTGCGARYRWARGGWAGCKCGCARRCYTCRGRRGMAGACRTYMKTGGYACAAYYRTMCTCWATCAAYCKACRGGYCACWSCCSKACYCTGGGAGCCGTGYMTGAGGWCCCGGAGACTTYTWGTGTAACGTCACGRCKTGRTTAAAYYGTGSAGGRAATTTGATKYMYGATAATGAYGYCGTCTACACACGCCAATTCGAYGGGGGGTCCCGGCYARCCCMYYYTTGGTTGACCGCSGTCYGASARGGGTAYCGYCGCAGCTAARRSCYCGKTGTGAGKCAARYAGAYSTAGGGTCGCACMTAGGCSAMARWSKTCGYCAKCASSRTTGGCRGTTTRRWGTCYAAAGGCYYRGGCTYGGRGTTRCGTCTATAGGGATACRYAGAGGTAGCATKYGTCAGKGGTTCACGAGGCATCAAAGMRAAATTGCWAGTKCGTRRYCCGTTCCGACTMCARCKKWRSYTGAWTYTGKYMTAGCCACYMAMAGAYAAWSGCGGTACAGCYRACAWWCTAASAGTRRGTASYYMGARARRCYCCCAYYGTTAYYYYSGAYCMTCTGSRRYTKYARTRYCRCYATGTCACCAAGCTACYGGYTGCCTYARGWGYATYAWGATCCARGGCAACAAMMTAGCMKAYCRTYMGTATCRCGGCMAGTGTCATGGTTCYCGTASGGRTYTRGRCAGAGATGATACTACTYWAKACATRKGATKYARCRRKWACSGRCACKAKYYMGKAAYTACTCATCRACTWCRRGYGSGAGGCCMTTCTAAGTKGTYTARTTCAACAGTRCGCTGAGGMGTTAKGGCACAAGGCCTGTTKTGTYGCGTAGTTGCRGRCATTAGRAGCTTWTARACTCGTGCGGTGTRATAAACGCYGAGCGGGAGGCAAAAARAAAGGTARAKRYGGYMGYSACGCYGCCTTRCYCRCTTRTTGRTACCCCGASYTYCSTSMKGRRTGRGGRCCYCGTGCRYCCYYTTTCYCCMGGRGGACWCATGCYWRGGGTASGRTYRAATASCGCCCGAWYCCGRAYTAGYGKCRGWSTYGACMCACACRCCCGCGYCCYCGCGGTTAAGCGTGWAYCSYGGMYGGCYTKAGTATTAGGGRGGGTRRGGGYAGYGAACTYGGGRYGCAGRATTGAAGCCSGWTGAGAAAARTTGTAGAACGTCAGYCAGTATTGCCTCCCCRCRCCYRAYYCAGTYATGGTTAAMTCMGACTWGAMYCGKTACTGAAYRGMYRGKATGCAWACTRCCYMRRGTCGCGGSYRGRGAMGTTSGSYCTTTGCAWCGYGTCGCATRRTRAACCCGAATTCTTATCGCGCRCAAGCCAAGCRKTCCMWAAASGATGTTMTCAACGTSAYGCCKCCACGGGGGACTGCGGGGGGGCGCCASRRGGGTGGAACTGTATRTRATGTTGRTCCCTACGKRYKGTCTYGYTCYWCTTCYGTTGCGWAYAKAGCATYTAWGRWTCYGATCYCAWTTGCTTAACTAKGWTCWGKMTYWTRTAATSCCATSWKGAWCYCAACRCGTCGYWKTTRAGGCGTCCYTYTTAGTYARARTRCGGTGMARGTCYAYCTAATTARACGATKCRARTMAYWRAGAAAGATATTAGAGARGYACTCSTCGGTYARATAAMAYCYAAYTAAAGRRAGGTGYMMTTAYTGTTKACKRCRAGCAAYCACGCSARGTCYYTTTTTAAGSCATTRYTGAYRAGAGGRYYGTCATGCAARRRGKGGTRYTARGGGACRGCCRTCTYRYGAYMRAYCRCGYYKAACTYTAGRGTACKGCGCGCGTTCGCCWRCGATARRAAAGTWWACAGGKTACTCTAAGGCRGWASYTACGTAKRWYRGYTYMRCRARRKAAMRRRCSWCWGAGCSRAAGCWACTACTCAGGCCSRCATYGWYWGRRYCYRWTRTCCCCMGAGGAYGCYCGRRRTYYGRGTCGGATCASATCYGTTGACACTAKCGMAYACRWCTTGATYGGGRYACGKTCRSGTGTYCTWSCGGCTATGYAGCYGAYGRTRSCMCATAGTCAGRCGCCTGGGYGCCCGTRWCAYYSWGGYAGTGCACKWTCTTGYACTYCRAWCGYYATCGTAGGMAARCAATRCCAYCGRYTGGACATTACTRTYWATMTYAKCYTYMAGRYTGACCAAATAAYTRCTCMCACTGCRYWYYTTTAAGTTRYCGYGTCTWYRACKRRTRGGCAYTRWRCRYRMKRRGGRTYYAAWAYTTGYTYCCTAGRMSGATGACACKYYCAAGRACGAARGCYARGTATAAACYGCCAYWGTWGAYSCGTACYCRATCCCCGARRYCTCRYGWYAYTACRATGMGACGRCYAYGAGTWRYTRTMCYKGCCTRAGGAGGCYGMWYGRCGCGCGTTAGCCMWRTACTGTGCAGTGRRCCGCGTCRAGAAAACTATAYYGAAKCCWTTGACCARGMAYCGKTRCGTCATGGTMTCWTGTGTAGACGRACSTTARRYCCCCRTYAYGYGAACYTAKGYRWGCTGARYRACTCGYTCAGCGTWCGGARYGTGRTYSTRGAGTCGYCTCKSATCCGAYAWTATTYTAKCCGAYAGARTGTYSARTTGGCCTCATTGGTCCAGACRRTCCTATGWCTTSMAYCGAGGTRCAYRATGASTTYAWRTYGRAYRGRCGYGWAGGRGCSAGCACRMSACRRGGGCTGARAAMRARGCRATACGRRGMRCYGTAGTAGYCCRGAACAGCRTKATTCAGATGWAGAMTCGACYCRYKRSCRTGSASAACRAARTTAYTYCCYYGRTTCCCCTGGCAAGRMAAGSGTAATAYCGTAATGYKAATYAGATGATCGGRGRTGYRGACATAACGGATRGAGGCCCAAYAAACTCYKRRYTSACRSTCTGRGAGAKYGWMAGAMAMTCTCMGAGAARGTYRTACTAAACCRCAGTCTAGAGCCYAKCRTMTTRRYSTYGRCRATYGRARSYAARKRRTWMRSWGRCYATYGAAAAATACGTWWCATCTRGGTGTTACAATTGAGYYRYTRSTTAWGCCCGTRKGRSAGGGCACAKACAAYAGGGTTGCGATAGAAGWAGTKGRWCAGMGCTGATTCSRTGCAAARRGACCTARRRTGARAGTYAACGCAATRCMSACTGRGYTTCCTCMSAAATGCMRCCMGCTTGAGAGATGTACCACGRCCGTWCRTATMMTAASGTRYAAKRAACRGATGAAAAWCRGTGTRSGGCCRARCTMATWGGGARYTMAARGRSGSWASGACYRYTKARACGAYRRTGCATTSGGCGCCGCRCKCAMAGGTCRYCTGGGAGSRTTACTGGYMACYGCCCGCTATRGCGCCTAGGGCYGSACRATRTAAATTCTCGCGGGTKAGTGATGAAGAGTTAAACTGGARTRARYCCTCATCTAGTAYGGGGGACAAGGGAACRCAAGCAAGRAGTYAAGGAGYACYASMYCRMAGGGAYCGAKYACYACGRGTAATATAGACAYCCTCTRRGYTACCGYTRGAAGATTAGCSTGTCSACTGTGTYTCGGTTGKTCCGCAMYGTAATAGAGKGACGCGYGRGRACAGYGATTTRRRRTAYCCTGAGGCTACTCMAGGGCTACACAYCTMAGCARARGWSTCWGGWCAAMGGGGTAGGTRGGAARTCACTCACGCGTGATAAWAACAGTGCGCGYATAYGRACGWGRGGCYGGWTATYYTCCAGCGAATCTGCTYATCRARCCCTMCCCATRGCTTCAACATSTTCYGATAYCTTYGYRMTYRRGCAGGGTYGTTRTRYGWSYCACCGTTCGAWWTRCAKYGTATSYCGRCRAAAGTRCTTGWCGRCGCRGWGCCWTCGYTTGTRACAKAGCKTCRCTTATCYCGASGCTARKMKRTCTCCTYRTTYGCCKTTCRACWGTCTRYGAYGGSGTGCCCGYMRCTACARKAATAMAGARAWCAACRTTCCCRAWTRCYRCGYCRCCTGTGRTTCCGGTGACTGTTGGACRYTGGYRRTTCYTTMYRSGYAAWCGYRGCCGGARKGWGCGTTMRAATYCRGCACSGCATYYACTGSCRYSTCYTYRYATRRGCYTTRTAATGSTTAGTAWCCRTCAAKCGCRGRCSYCGACTYRYTATRYTGKRGGATCAYTYWRRYRCGCAAWGRCTCMYWCRTACCRTTTAMAGYRAAGCCTCCCASCRYCAKKACYCCCTCGRGGRKGAKTCTGTGGCTACCYTGTGGGGMGGTYATGGMAACAGAMRTGTGTYYCCGGGAAGYYRCGATTAGWAACTGTCTKGTGGTRGARCGKCGCCGGAACWYYCTGARTASSTTGMACRGYAYRYGCTAYYRAKSGGATCCRYRGCTCYWRCKCCCGCGRGKRGYGRYRRATCCCCAAWCGRARSYRATAGSGACYAACAATYYACCGCYGCCAMGAGRAYCCRGAGKCCCCCCMGCGRGRYGYGACCTYACYRYYCYYCYMCCAYCTAAKAACCGCCGTRGATCTRGCCGGRCCTTTTGCGCMCTCGAGGCGTAMCGTGARMYAGAAAGAGGAGGCCGTCACGAGGTGAGGGAGCTGAAGRGGCAYGATYCWCAKCRCCSRYGGCRSAYRMYCCTAGGGWGGGTGYMTYRRYRAGCCACAASTRTTATATGYRTAWCRATGTCTAARGTRAGGTGTCYGCGAGAAWAAYCCATCGCGSGTACGAGACAYGTWTAYYTAWRATTCTGACAGCGTGTWCGGTTRCCKATRRGTAGYCGTRTTTTCTCAATAMTATCMGYSGTTWSTRAGGTRWGAYRTACGGRCYGRTCYTGATYTTMTTGMTYYYACGCTYCYTTCMGTGCTRATTKWCGRGGRKCYCYCCTTGARCTAAWWCAAMCCACCRTCGGCYSTKTWYCTMTAWTYAWTAYSYTYYYRCTGTGYRYTAATRCYKRCRRCGCTCGCMRATAARCCCCRCCACACRYTGATGRCCWTACCAMYTGGAYGTCTGATAYTTRCYGAARWRGCGAAGRCGRYATTYTAACTATWGAGTGAWRRTARGGAAGTCGAACACARYGRAGSACRWAARGGTRYCGYSCTARGKYSCYRGYTRAKCCSCRTYAACCATGGTCCGYWAACAAACYMGRCGSAATYGTTYAARYARACTSMRGTTGTTYYCGTGCTRATACAGSCACCTCAAGGGTSAACTCWAAAACGGCYMRYATARYGYCTACAWYTRSGRYTYTACATAGCAAYTRYGRAYAAGYGAGAGATTCGCAGAGTCCGCTSGTRTTYYACCGYRMYCCGACGYGGRTTCAGTAYACTAGTGRRSAAATTCRAGMTCGTYKACGCGSTTMCGGRCMYGTGRRGGGTCGAYACYCCAAGCGGCAGAWYTCSGCYTGTYGCTGRMCTWSWYTRCYTTCCSCCCGGCGAGCCGTCYCTCTYAAGCYTGCGTGTYAKGCRCCRCCACGTGGATTTARGTCARRAGAGAWCKTTAMRGCAMYYRTTYARCTGAYCGCACARGTTCGRMCCTCGKTTTAAGGTCSKMRYCCRTTAGTTAGSATYKCAGRTAGTCCACCKYMYRSRYRMYYSGCCAGKMTGGGAAKMAATGGTAGGRCRAGTCGGCCRGRACACWGCCGGCACCTTTGKGGCRTYGGACYYRACYAYTAAYRGTAATRAGAAGYCKTTWKAGMCWCGRMYGYTTTTTRYKYGSSYGYCMMRGAWACAGAACYAGCGRGMTSCTCTRTGCCGRTTTAGMCATCAYRAYGCRGYRRAGAATACGAWTTAGRAWYCRAGTGACKAMTRAGATCCCGCTTTTTRGWTMWTATCKGYYRCYAACCGTTACTYCTTACAGRCCWTCYYTCCGTCACARTTGGCTCGRTAATGGGCKYGWGTCACGGMKGYCRTACYYYCYTGTGGAYRCRKYCARYATKGTGGRACGYYGTWGYGATAYRRTTAGCTTAACTACGCGKSCRATCATCTATCCACMSGGARKAMAGATCGAGAAYCTRTCCCGTACAGSYCRAMYYARMKCGSCRTTGCTMGTAACRGAGMGRAAAYAAGCTARMCTMYYYAAAWAGGGATYKGCCGCTGRCTGCCCGTCGYTCYGGYSGCCTTGMGRYKTCCASARAYSTAAATGACTAAYKTTGCTCKGCCGACWARCGCRYTGATGGCGCAACTCYCGCAGAAATAKAGAMCGCCGGRGACCCCTTAAGCARSMRTGCAAAKRAAAATGTCAGGTCRGAYAYGTGGCTAYMRCRTARYGCYYYRRSGYTGATACTARACCGAACGSCATGAYTTTTCAGCAAYATTTACTACTGRWKYSMKKARRCTKRRYCAMRRYYGTRMRRMWRYMYAARYWRRCRYSMKYGAAARTCTRRMGMATCCTTCTCGGYYTMCTYMTTCGTGAAATCAAGCCTGTCAACTARTYCTGGAGAGRWGTTRYGCGCTCYARTRWCAYYGWCSWGGAARYYRCGRTGRMKYMACRYCTRTACYAGWRGACGCCCYSRRCGAYCCCGTCRRAGCRYGMATYMTYTAYKAGGGTCACRATCAGAGGAAGTTCGACAWYGSTTGACGGGAAATCGTATCAATGGGAAGAGTCCATGCTTTSAATTAAAGGCGCGWGGRGRCGGRAGCGYGTRRAAGRGTGGCTCAWCCAYGCASCCCGTMGCACMACATATATTATWAATRCGYCYMTTTAATCGTTTGGCGKGCTCYCCGGACRCGATTGYAYAYTGCATWRTAGAAGATCRCGTGGAATTASCTRGCCRTTTATCCYGCYATGYTGGCCRCCGCTWKYCRKRRGAYYGYRACTTARTRGCGGAGTARATYKCTCGACGGCYYCAMRATYRGGCTYYTAATGCGGWCRGTGGCCCCGCCARGGGCTGCGTMCAYCWGSRTATAYMTGTCMTAACTCAACKRAKKAAMGGACCYWCSTCGAGACCTYGGCCTGTCACGGCCASCTYRAATTAGCAATCTTCYCRWACATMAKGGCTMCKYCGTKGRAGAACGGTARRTGTATGRGGCWCYYYCCCRTGSAAYCTCSCARGGCTTTCAACTTGTCRCSRYTTRCTTTRGCCGYGGGTKYGCASGYGGAGRCAGGGTRCGGAGTAWAYRMAGASWYARRKRGMGYGCGRRAAGTGGCYCYACCYATRGKCARAGTGGRACACTGAAMYGGCYTTYAYMTCACYYTTCATCGRTTTCGTCRCTCGKRWCTTGCTRGSGCACACCGTCKYTTCCCCGYCRCTGGGKATRGTYGAAGATCGRGAAAYRGRGCGCGGGAAAARGGGGWAGRCAAYGAAMGCGGRCGTTTTGAGGGWSWCGCTKACCARRAKCTWCARRTGAGAGCTSGTTGYCTCCTYWGRCTAYRGAAGTCGGGGGTAAGAGTGRGARTAGGTTACYRACGCRTTMYCGAMTCSACATTTCGMCTCAAMGTARTYGRGATCWSTTATCCGTCAGRAYAGWRAACGCAATCACGGTTGTGCAGATATTAGGTCYTCTCCAAMRTAGGCGATGATYKTRRRSYTTTATGKRYRYCTMCCYGTGTAGCARCKCGGTGCAATSGTTGGCCGACAGCTRWGGYCGTTATAGTCMTMYGTGTTAWCMGARATTAGCGTACTGCCYGTRCCAATGCRGYYSMTCCTMCGWMTAACTAACACTYCCAGYTTYGTAGTGGCGATTGTGTTAGGGGAGCGGMYGYTCTKWGCCCCRCYGCMARYKTAGCCTKGCMYGARYMYGRCYGAYACTRRACKKACCAAGARCRSYMGGGTTTCTAKAMGYGTTRTATGRSMAARGAGAYRCACAYGYTCCRCCAACAACAGACAATTGAAWYRAYGRGAAGAACTATCAGRATGAYGAACTTCGAACGRAGGTCGCAGCTCRTRCRTTGATTARYRTTWAAGGCGAATCATTGTCGSAGTRGCYTTCRAACTCATTRTATCTYAAAAGACCGCTGCGRAYCYAGARTARGATYSGCCYSAGKGWGACTYCATGTMTCRRYAYTTMGGGWARYYCYAGACGMTCTKTATCGRACGARTGACCTYCAMTAAARAGRAGCRAMCGCGGAGCGGKTGTCRTAGMWAGYTGAGTCCCACGRRCTCTCTGRAGKCYTGWGAMGRRCCCGCTGATGCCTWGGRGAMCYTRTMCAYCAARARGGYTTRSGTGYCARGYRTACTSGRAAGASACAAGCCCSGGYTGCTAKGTYCCARRCYSTTYAYGCCGCSATYYAGACGTYCTTTCGCYYRCGATCGWGAAYYMSCTTMRCYRGCACYCGRTCYCGRGRCTRKCARARRGYCYGAGYTYARYGCCCCTACRYRCWCCAYAWTGCYARGCGAGCGTCTAGYCCWSAKWCGMGTKAGYMCGAGATAGRYGAACARTTRKYCGTATAAGAMAAYGCRAGKRARCRYCARCCAACARGACTGTAACGCKAWGMMMGYACCRCGGCATYKTTSRGTGSMRGRAAGASYTGRCTWYGGSTYAGGCATRGGTACTCTTYRCCGGTAATCYRAAGAATCYTRSGTSAMGCKCCSCTRGCAACCTGTCTARASARGCCAMAKMAAKKAMCKYSMRGGCCARCMAAWSAYATACGWYSRRCCGTTRRGTYYCAGYCGAACGTCAATRTRYTYACGRRAAWTRAYYCRCRCYCGAARTYSWRTTCCTCGGCKCARARKYCATMATGAGARAGRCRRAACRCYAGTCTAGTGCCCGMTTSGCGWRATGGAAGAARATGAAKCRGATKAAAACYCRACCCGAASARARCGRCCTAGRCWCCCCTRCRRCCGAATGMGTSAACCCTCTCRTGAWCATAACAACCGTRCYCGAGCAGMSAYTTKGRGCGCTRYCTTYTCCTCAAGCCCGGCRGYYGCAAYGTGWTACRYTTRACTMMGYGGGTGGTKWAMCTCRGGRTRGCCCRAYWAMYGTTGCGRTWTTYTCGGYATRYAYRAAAGRCRAATGAYKKWATCYYRKAKSYKRTGATCACARYMAWCRCCASACCTRAKMYATCTAAYACACSMGYCCGAATGRAAKGMRGAGTTRWCRGCAGTGGATTYCKCTCGAGCTATYAGMGGCGRKGGTCGTTARGTCTRGTAYTCGGGCAACTCTTCTTAGAKTGTCGKGGGCWRRAWWCCRGMCCRGTRWGCTTGCACTAAGRTWTCAGTTMKGGRYGKKYATTKAGTSCYGWYRGYCRGTWGGKYTACGGCTKMYYGTRGYGGACASATGCRGTTCGGGAAKGTCCACGCCRAACTATACGTCCTTCRTTCYKGCTGCGYGRGCMCAYGGCGTTWYYMTTYACATGAGGKAYTTRTRGCTAYTYAATGAAWGGTGRGYCYASTYCYGAGYACCGCGRCCKGGSMGKKGGGACCCGRSSYGGKCGTTRYWTTRAATYGCRACGACRGTAWAAGTAGACTTCCCTGGGGYRAATTCATCGCCATAGGAGGCGAGATCTAMCGACYARCCCATRASSCCAAARCGCGCACGRCATCCCCCSKAMGGCGGATWTTWTAACWAAGARTAKCTAYYGTGATCGGTRGCGCTAGTGSCCCTCACGATCCWCTGAKGAGGWCYKTGYRTTSGCSCGCTKCRCAMTTSGACCGGAGRTWTACTAATCCCTARTTCGGACAAGGTGCTTCTYCCGGYMGCYMWTTCYCCTCASYCCGACTCTGTCCCCTACGTYACGCACGCCTCCAAGCGACACGGACCCGCGKCTTTCCCTAGGTAAACAGAGCGTCGCGYAATTCCAATGTGTCCCCGCCCACCAAGGTATACATYAAGYGYGYTTGAACGAGAAYCCRMKGTYWCTTWCTACGTTYCCKRWCYGTMYYCRYCRGRRRRSGTTGTYYYYMGRYSAAYAAARRGSRCRSAYACWSARGTTAGTGTCKACGTRRGRTCSGGCCCCTYGGGGCGATCSARYCATCMCCRCTAYWGGYYTRATTATATTAAAGRRTCCAASTGCTTTRCCGSAGCSGRGGGCTTATCGGGAACAYCSTRAYCKCYGTYMYGRYGGKGKATATGGYAYCGCYYRYSAYCGTCRGCCWGGCWGTTTTCAYYTRKTCRGCCATGTAKRCWGYKCGACAGYACGRCCCYGATKAMCCGRGMKTYCTGYTACACYKYGGACTTCGCRGSTACCKKMTYGCKGGCTKMAWAWYTTTAYTCAGGMAAAACWTYCGACAGCAGTGCAGARAYCGTTYGTMAARTCCAGCGGGGTGTGTGGCATCTACGYCAGGTGTCCCTCCARCTACCYAAWMGRCTCAKRAGRCATCTKRARYGTTYGACTAAGAGCAGGATCGAACCTCAMATCYCGAGCCCTCCTYCCGCCCCGCATTCCCRTGGCAKATCGYCACYTCTGCGTCGYCARYYYKCAYCACCCGRAACMTTKCCGGGTCWCGACAGTYCTAATAAAACSAACGCTACARAAAACTRCCSGGYGYYYAYYATCCCTGGGGATKTGRGCRMGYCTATCGCMMCGCCYTGGMGYACKMAGTGYKAGCGCRGARAGMWCAAMAAAGWRARYTWAYCSCMCAASTAYTCAGAAAGYGTGGRGATTAYGRGTAAGGGARAACATGATSCGAYCAARGAAGSTWMRTACAYGMGMACTTTYATCAAGTTGATAYAGTTTAGTARGCRGMAAGRYAACGYAACGTGCCGTCACRGCACGMTCRCGYTATTRAAGGGCKAAAAGGTCTGCGAAAATGCCAYACCWRRGYGGCKKYCAGCCARGTTCTAATGATGGCWAGTTGCRMCSAYAGGGAYTRYTCMARCGCRCAYCCKYGWACAACCCRYKACCCCGTCGGYRRGTTCCTGTTCTAGWCACACTACCYGCCCAWYARTGAGGACGGYTTATGATAGACAGGAAWCACGGCCMATTGAGTRTTAAGATRCSCGTAAAKYTGATYYAGYGCWGMTYATATGTTGYTCCTCARTWGCYAAWAGKAGRRCTGCRTWATCRAYRGGTRCAARGGSCRGTTCGGGYCGCCCRCCTTTWGRTCGCGGCAAGRKAGTRGRGACGACTGATTTGRGTCYCCYRRSWCRARYKKAYKTWMRTYCTTCAWTWMAGCTRMAATCAWRATTGAGGKYCYRSTMAYCCYCMGARGTSYGGGWGYAGCTGATSRCGGGATGGAATACYCTACGGAAATCACTAGGTGATSCGAGTTGCCGCGCARAGGTCTCGGACCRTTCGCARYSRGGCAYGMCYAYSYMGGMGCSRCMYRATYATMCMTYGTRMCGYCYATTGCTRGTGYTTTARGTTCTGCGRCKGTCCMATKCACKTGAYTGAMYWTGCGMGCSTAAASGGCTAATGGRYTCGCGTAYAYAAWKGGTCGCAAGAGRCAAMCGCGYKWACRRCGTCACATCTARGAGGAGAAACAAYGMTTTWCATRCGATGMACCYAGCGSACGCTRAGCMAWMGGCACAAAYACGAATMCCAGGCGTGCGCGCYGTCYGCAATRAYGCAGGKCTARAYGGGRGRAAYAGCMCAAAWCGATAGYTCGYGATGTGGYYYGCGTAGTGAAYRTTATTAYATSTACKRCYAAAYRTACYGCTYGGRCARATGCYGGAGCACGCTCCYAAYSGCMACTCKRKGACGTAACTASCCTRGTACGGATAAKGYCSRACGYYGGRCYCRKCAACGYGGRAGCRGYTCTACGTAAAACCCGAGGCGCTCYCCCCTTARTYCGATCGCATTCCTTATCAARCTCCCCTTCCTTGATCGTCCGATGCCGTCAGMCAACRRTYRCGTTYATYRTGYYAGTGGCATMMCKGKGAGCAACGYYASAGGTTAYGAGRYAYAGCCGACAGCCTAAGGTCCACCRAYCMCGCAAGCCGCCGRAAATCATTCRAGTGGTACCCTGCCGWACTGAAACATTCGTGGATCAGTCATATGAGCTCGARMCGTAGTAATTCCTGAGGAAAGGCCTRGAACAGAGCCRACTCRCTCARTTAGAGSKTGYYTGYRGMRGTYCYGYKRMRATCWATCAAYRRCACAACGYARYGAYRCTRATWWTWTAAGGYGCGWTCWACKGATCKAACAAYYMATCAGTCTCCTTACCRYGYAGYWCACCCGTTTAGGAGCCCYCTTCRCGCAAGTGAWTAWWGCAGGGATTATRGCACAGGTAGCGGTGCCTCAGGGTCYTCCCTGAARGRCYCARGTCGGWATCRTGRATACAGTCCTGCYAYGAYYGCGCCWTCTGACCTCYMTCGTTATTCTRRTGRAWWGRCGRTRTSGTRAGARTTGRCTYYCCARCWTTTRGMTGGTAGAAYTCCCCCGCAGASCAACCAGCGTAARGCGACGYCCRTTAAAAATCAAGAMGCAGTYTGRGRRAGGGTTTGGGGAGTTGSCYRGCWTATASTTGTCTRGCGTGTTAGAGAGCWAGGTACAAAATGGTCCTCTTCCGGGCGTTTGGATYGAARCCGGTTCCTTTRCARGYGWTTATTTTMCYKTTTTCMRCCACWYAKGCYTCGCCTTCYTTACCKSGCSTCTTCTCTTTGCTTATGTTTATGCAACACTATGAATCAGTGRKYRTGTAAACCTGACCTTTACTGCRYRCYYTCCACCGKGKGCCCGWSTTYYGTCATTGTYSMRTCTGSCCCGGCGCAGTACMAAACYGCCCTTRTCRTCCATTARCTTCYATYACAYMGTCYAGCCAGRCYTAAWTCMCMAARRTAATAMAKCRTRTASATYCTCRGGGGGGCAGGGCTGGGTAARAGRYATGSYGGGGGGGRAMTGGGYAACCYGTTTGGTCGATGARSRRTTCGCGKAYACGGACTACTYATRTTTATTCTCTCAACRCGTTTRTMYWGRRSRTMAKRRGYACYYMMARYRTAYYGRYWAYYCGAACCRCGTRYRYCGCCRCSCTRYCTGGCYRAARGCMWTAGATTGKRCCCGCTCCTAGGGGRRYRTATTGGGTGGGMTMRRCTGYCRYGGAYCCRAYRRGSYAYRWSAACAGTAMTTRGTCTRRRRGCRGTKTCCGRTRGGRYKGGTCGTCGRYYCACYACTAWYATGGGYGATCAAGGGTCTATTSACTCCTGCKYGCGAWWCCRACATRCAGYCTYTGCKCGTCATCCGACCCACAWAACCTCCRCGAGACACTCTAYCRTMCATTCGYTAATCAATWTRMYCRKYGTGGGTCRTSARTTYCTGACATSWATATCAGAAGCSTTGRCGGCGATTRRCYKTCRTGGKYCAYYAAGATACRCYGTAAKACAKGYGCTAAGCGGASAGRGYGKRCKTCYCGMGYTGTTRGTAKCSCYAACGSCGAMCRYTYTACCSCAACACYTAAGACYCTATACCAGTWCYGTAGGARAWGTGKTMRKCATYRKAGRAYKASTCCAGGSGYAKTGGSYGYYCCAAGGACCRCCACGCGGSKATTATRGCYGMTYAYTGCGYATAGACCATACGAYYRGRTRSCTRYYGGCRAKMKGARGTRTTAYARWCARRGTRGTYCAWCGGRYAGTGGSYMSTGYRYRYYTTGMYTWTAARTYYGATTTGTTYCASTTYRRRAAGGKMGAGCTCTACGYCKCGGYKYTGYKCRARTASWYTGCCAYYYGWCAGAYAWYTYAAGCGYYGKYRAWYWTYTRAAYAYCYYATCTCGCGTGGGCGARGGRTAYCACYGATCRCCWTCCTARSCGACSSRYTSCCASACRCAGCGGRAGGAAGACCCMCYYYGAACTRTCCARCSTTGMRTGAAAYATYRAAACCTYYACMYGMTGCGYRWCCRCRAGGTARGTAGRCCAKRKCTGSTYACSCRYCGGCRYCSRCCCCRCKYAGGGGTCRGCRGMCTGCYRYAWGAYCYAARCCYRGCYRTAAAATCTRRTKCRMYTTTCRACTTTGYGAGAACAGACCACYTTCCRRAGRKGGCYGATCWGACAYCTACGCGRWGGCAGCGKTGATTARYCGAAAAGMRTRRGTGRGCCGAGAGYTCCGGGCTRGGRTRKMCCGTAYGSAATCAAGTMYTAACGRTRARCAGGCCTACGGCRMGYCKTYYTYTATYTATMGCCCCCYCGCCYRATYGTTCTTKYGTCAAKAYCATTASAYCYRSGWAYRYYAKWWRCYYWCTGRCYYGGCGTTTGACGKTTGACTGCTATTYMCATAGRYCGCYTCGRGGYAMRYATATTTGKRYAGAAYCYCACYTARCTARACTACTMGGCAGGTACATGAAGGCARTGSATGAAGGCTCAGAGCCMCAAAACCYAAAMAGMRRMRRGYGYKYYCAKTWRRKTRARARRCARYCTYYAGCRGARGTGGATTCYTCCGCCGGKTATGRCCCTSYKGTGAACTGYGAMTARGTAGAGCYCGRGAWAAATSCRYCCYCTCACGTAACGCGCTTAGACTAGGGGCCGAGAAAGCCGTAGGTGGCAACACCTTCKRAGGTYTAKRCYTCTYAGWAGCRRACCRGGYAYGRAGCARKGSRAWAMTYMAACRARTAGGAKKTYGRRTAAGAKGKTMGMYAKYTGYWATGTCMATTGATMYYTCMGTYSAATTCAKYAYTCCCRCGGGGTGAAACCTGTAGTGYYAACTCCGGAACCTAKGGAACCCYTRCYYYMTAGGYTTAKCAACYTAGTCRAWRGAGGCGATAGRCRGCTCGRRTRAGYCYSGCGAMRMCGCGGSTGYRCTCCGGGCTGRGGGGRKAGTRAYYAWCRATSGGCAGACRTCMSYTTGCTMTGGAATGGATGATRYARAGWGYCGGCAGTCYGTGCGGCKSCACARGARTGATRWAGTSCTMCTKWACCYRAGCATTCGGGGCRACYGTGGARAGGCRGCGCCYCRYSCCMYGRCTRSAATGTSCYTSMGWGATACAGCACYTATCGTAACGGAGWATCCAGCGTCRACGTTGCTAGTATAAGMKGTTTCAAARRCCARAGCATCATYACCTATTTCAGTGKGWTGGRAATRYGCCGYAKRCYGAATCCAARGGTCKARATCAYMATGTAAAATRATKRTTTCCRGGAGGATSGTACMARAWTAGCRTACTTCRGGKTGWTTACGCGKCTGCTTGYWGSCCCCTTRYTTTRGGARYTTGTCCGATTMAMWGTTRAWYCWYTATKTYGCWGGCACACAYAGTGMGGRGTYTCRCRCYGYMCYACRKYATCGACCCTYTACTYGCGTGYGACCGAGTCGGCAAGCMATGCACAAACATCAGGGTTCTAATCTAGGYCGCCYCGTACGACCGGGTATAGTTCGGCGGGTGCCAGTTGCTTCRCTACTCTGCGCTCGTTAACTTTGGTCAGCCGTGATACGCGGGAATAGAGAGTCAGTGAGASTTCCTCCGCTGCTTGGGCTGATTCTCTTACYTCGTTGTTACGACCCCACGCCCATCCGCATGTCCCTTTATCTGGTATTCGGACACCGAGGCGTTTTGGCCATGAAATCCCCGTACTCAATGAGATTTCGCCGCCCCGGGGGGTCTAAGGGTTCCTCGSTATGGTGGTATAACGACCGTGGCATACATGACCAGTGYAGTGTTTCTCAAAATGGTRCYYRTGARCTSATTYYGGYCGATATATGTGAGGTTTCTTGCTTCTCGCGACAAGAGATAATCAGGACTTGGCGACAATGCATWGYYTAATAYGTTAYTTSRGGCWTACGSGTAGCCAAAAACCTACCCGAATRGCGACCTTATACAGCGAAATACCCCGGGTTCGCCAATCYGTTGCGTGGGYCACTAAGTGACGAGCCGATTCCGACATTCTCGGTCAGCTGAGATTAACTGTACTTTTRTATTAATATTCCCCCCCTTGGATTCTGCTCCCTATTGTAAAGCTAGACGACGCGACCCTGGTCGRGCGCCACGGAATTAATCAGACTATATGCCACGMGATACATCAGTGATCYAAGGTTTGTTYGCCGACAGTGACGTCCCCCGTSGACAGTCAGTCTGAATTTAGATGTCTAGTCATACTCCGCGAGGMGTTCCAKTGGATYGYTGGTGGGGCAACAATGCGGCTTCGTGCGTCTCCTACCGATGTTCTGACATTAACAGTGATTGATCTTCGCGGTTGTTCATCACCCCACCTTTTTCGGATCCTTAGTAACCTATACAATGTGTCCCAATTGGAACACAGAAAATGCCCTTCTAAGCGGACACGTGAACGATTACTGTCCATGCGCTCCCGACGCGAGAAAGAAAGCACTCCGGTCTGGTAGACGGGATGTCCACGGACCAYTATKCAAAATCCAAGAGAGTTCGATAACCRTTCTTTGCGTCAGCGCTAGTGAGAGAAATAATCCARCAGACAATAAYCAAAGSAGGGCTCAAAAATGCATACTCTGTCTAACAAATCGCCGACACCACATGTTATTATAYTTGCTTGGAGAGTCGTARGAGTAACGACCTATAGMCGACCCAGCGGAGAAGACAATGTGCGGGACTGATGGTTTGCGATCKYCTAGAGCGCTGGATCCAATGGGCAGGTKTTAACATAACGAGTCACATACTRCCAGTTRTTGWRMCYACCACAGTATCARCTGAGGRCGTCGSAGGCTGTATTTWATGARATTGTGCAGGCYTGTTCGYACACGACGAGTCARTWGGTTCAAATATTTTGACCAGGATTCTTACCCGAAAAAGCCCAMAACTCGGATATTCTTCATYATGAAGGCGAGTTCAACCAYGACGSRYGGGYRATTGGCWYGGCGTCGAACAGRKCACCGCACGTYCGYYGCCGTCCACCTTTCGCCCGAAATTTGTGTCATGTAACAGCCGATCGCCAAAAGGCCATGGTAAAAAATGCGGCTTGATAGATGGGGCCCTTGAGCGCTTAGGYCCCTGAAATTAAGAGAAGAAGCGGCATATCTTATCGTCATAGAGYTGTCTAATATACGTGTCCTGTTCGAAGTCAAGTGGGRAGGGACAAGAGTTTCAGTATATGTTACAGGTCCGAGGATMGCGGKAGCTTCACATAGAAAAGACGAAGCCAATATCGTATCGTGTCAATTCCCAACTAGTAACCGGAAASCCAGCCCRCRCSTKATTTTTTTGATTGRATAAGACTATSAACCCTARYYTTMCGRTTTGGCTAAWACAGGTTGGAGARAAGCCGCTAACTATCTGGAAGGGGGATGGTTRTTCGACCATCTCGCTCGGCGCCCCCCTAGCGCAAATGAAATCSTCCGCTGTGTGCCGCGGGGTATCATCAATAGTCGAGAGCGCAGGTGAGTACAAGATCRGCTCAAAGGGTTTCCCGGGCGGTCTGGTCACCATATATCGCGCTATATTTAACTATCCCGCAGAAGCTATTGTTCGTACAGGTTTATCGCAACGCAGATGTAGAGACGCGTAGYTGAGATCYYGYAGCCGTYCTAAGAAAGGTAGGCCGCAGCTGAGAGAAGAGYMGAACTGACTCCCTATCCGCGCCCCGTATTAGCCCAGCCGAGAACGAWAAACMGTMGCATGTTGAGCAGGTAAKTCYYGARCTCARTCTGAGCTAGTAGGMCTTAAATCGGTAGTCGYTGTCTTCGTCGTCCGGTGGTGAGTCAACCGTCGGGATACTAAGACAATGTTCCACTAAGAAACTCCACCCAGTACGAGCAARTGAYTTGAGGYMAATCCSYTACCGCAGCCCRGTAGMCTTCCGRGAGCRAWAAACCYCGACTATMCCCGKGACGCMATCCAGCAGKKCATYGATACCCRGTASCCYYYTCAYGASYRCTGGACTTGCCGGCCCYTGAGTTACAGTYARCCAGCTAYRAGGTTWCATTTCYCTARGTTTCTCRGAAGACGCTTATTYTRKCCMTGYTKTCGTSRAARGYATACGGCCYGTYACGGGGYCGGKYTTRTAYTARAWCGMTGYYGCGGCTGCATYAAGGGGGACGGYRGAAYAAACYATCTGGATAGYCYGCCAGAGTCTARCYTTATGGTRAATGRCGRGCGATAATMYAKTARMMRCARCRTTCTCGTGGYTCCGYAGATRKGRTTGTAACGACKGCGCCTAYCRYSCGSAYCAWCCCRAAGAARRTAASRMGYATMGGYAGCATCRAAAGACWMGSRTKCCCGGACATRYATAGYTTRGCRSACYTTCRWTYCTYGCTATYAGTTACAMRGTTCCRGCAGYCGAAGWSASRYATGCAYGCRRAGTYGRRYCRGKTCGKRRRTTKTAYCRGCCAWMCARMGAGAGARRMYCCTYKRYTCCKRTGCTRGAARYTYYGGRTMAGGATAYYGSACYCCTRCRAGATCACKGTGTAYAGTTRGACRCACTRTTGCSCCRGGCWTMARCTGTGGCTTTCCCGTGGCTARCCCRYTTRCCGCCRSGATTCCCTMGGRRGGTCTTMAYTARRGAGTAARGATAACACCTACAGTTYGGTRMMCGATATGKCRCCTCGRRGYRAARCYTMTGCTSGYGTAAKGMRCACWCCTACRCTGTCACGACAYGRGGYACCCAGCGTSGCWRKAWCAAGYYAACGAWACGAGATCATYGWGCTTCSTWAWGAATCAWCACCTGMCGTMYGAGYCAKTAAAYYRAYCGWRYTAMAGCRYTGATRCGTCTTAWTTSRACATRCTWRGCACAAGRAAAATWGCTACCRGTYTTGTRAGTMWRRCRGCACCACSAWATCCAYKGTRGTGYGRTRTGAKYCRRTTYAGRATMGTGCGKARTYGCAYTRRCCKRAYAWGATTWGTTGAWCYRRAAWGGYAYACYCCRYAAGCAAGYYTCWCYGRATAARCACTAACAGCATCWRRTGCAGYCCTATGGCWAARTRWCCTACGTAACYCGAYGARGGTTAATCTMGCSGRCCACTGCCGCTWCTTMGYACWTYCATTSKTGCYGRAAGATTGCWTGRGACGCACYTYGACACTYRGYTRGTGCACASRCCTCMAACGTTGGGTGWTARTGAYRAGGCYKAAGGMCATTCYTAATGTGCATCYYTYGGAGATCGATTRATGGCYYAYTRCTAAATRRAATTCARTTATTWTTTASAAGYGCAAACGAKGATWCTMTYTGGCMGGGYYGCAAGCRGCCGTCTACATGATATYGAYACKGTARATGYRAKGASAAARGACATARGCCTGCATRRAGTWGACACGMTCAATCAGTGCTCAMGCGYTAYCCMGCAGSGATTCCCKGACGCAAGTTRCACSTCAAAGACGATCATAAAGGWTGAAGGGCCGGRAAGGMRGCCARGGATACRCSCTCAGASGGTTGGRCGCTGYCYAGACRTCCTACTRYSYYYCCCYGGGCRGCTKCGCTTTACCTAATTARGCATGGCTMAGYYRYCATTAATGAGRTTTACGRTACAKAGTGWGARYRTRYMMCTAAYGTTRGATACRRYGMACACRTYYYGACAGTTCTAAGCGMTATCRGRCTTCGAGAGRRYWCMYMARRYWAYTYCTACCAGTAGGAGTACWGAAYACRACAATTTTRAACRYAGMAAACAMAACYATGMRRCYACRARKGACRCRACTTCKARCCCGYCGGGCYTGGTGCGCCCCGTGRCGTAATGKYACTTGCWGTKATATGATRYTCRGCRSTCGGCAACCCAGRTRACGRCCTGSCGCTYRRKTATWWGMTWTYRCTMRTGCYCRAASSGTCAAGGCACACRACCYTTCCAACCACYTACYKGCTGTGTAGGRKACAYYRACTATGASARRGGCRTTWACTCTCGTAACCRGTRARAAGRACGGCTGGGAAATATSAAMTRTGTSYCGGSCGRRTWKKTAWTAGGACGAATCGTAGACTTTTWTCGAATGTGGWGACGATGAYGCRATCTAAAGMKAYRAGWTCTGTTGCACCGGCTCCTGCCCCCGGACAGTTRASTGCGCCYYCTACCYYYCTMCMCGRYYCCAMTCTCGGCCTYKTYATYTAAGGGTCRGYAATTTWGCYRRGCTCATYGTTCGTACRRTGRCGTCCAACCGGMCCACMTSYRGAGAAAGAGGATAACCGAAAGCTAGGTAATACGCTGRGKRARTGCGAGAKTCAYTGMACGARCATAGTGTGMTYGYTAGTAWRACGAARCATAAGRARAACCATTYSCGGATAAGCACGGSACRYTGTTRKTRMGGMCKTTRRATAGRTMMTAACCATGGTCTAATTACTATGSACGCYCGARSTAGTTSGATCCTAACCAKRGYTTCAACYCAGCSAMGGRTAGARTYATCAGGTGARCAYAGKGRCTWYTCACGTWGTYWRGTAYCYYTTMGAARGSACCGRKGATRGTGAGGGGCGCTTTGTCGTGTAATAGGCGARARTACTGTCKYYCAATRGSCYYATCGRWGAAGRSGRTTGRYAYCCGCRAAKCGSRGGRCYRGYGCGACGCGRAGGCAASTAGYYKRKTGCYRYATGYACRAYAKWYCTCACTAGCTCCRCCRGAYCRACARRCYTASACTMRTACGARTTYRWTRTGAYCWACCYKCAYSYSAYGGGYTYCGTCTGRYSCMRTKYSTCTCGTRRTCAGGRTCAAATAWKSRARRTTYRGRASTWATGCGAYCCCCACRYYCYTCYRMCWCMTRAGAKCAGCYTGCCSTYTGTGRACAGTYWAYCCSGAMTGGYYTTCAWCCKCCCTCCGTCGRTCAAYYMCAGGGGGRATCRMYTTYTYCYGAACCTCCTAGTCGCGRCCTMKCCRGTCACGMWYCGYCATTRCYGWKCCCKTTARTATGAGGTAGCTTGAGMAGTAACAGKRYCRGTGCGGGKCYWKYGGGYTGCCRTCCYSCTAMGSTARACTTCWMRYGYTGWGCCMMSTTAYMTCCGCSACCYAYCMTGGACYGGATTASYMTGGCACGTTGGGGKCTRGCCSATTRMGGATTKACTTGYGMGMGTAAAAAYAGMRAKARTRYYCTYAYRGKRASGCCTACACCGGGRMSGGSCGGMGYTGGCYATAAACCWCAATGAACTTCTCGACTRGCRYMYAACCTGGTTGYRGAACKTCGYYCRSYYCGTACGTCSGCTTYRGCYSCGRMCAGMCTATTCAGCGCACAACKKACYCGCGARSCYMTAGGYTTCRMACARAKTMRATCACGAAWTGRRARYRCRTKGGTCCTYATCYCCGSGMCYTTYARYAYCTTCGYGMCYAYTGTCACAAKTTCACCKATTRGCARYGGAGCGCCYTCTGAYYYWCYYYRCATAAKCTAAYRTAKCKTAATTYGMYKCKMAAASCYACARTTMSSKAMTTGGACSCGAGGWTTATATACAYCRCAGCMTTWACGRYTKAGGCYGGGCGGWGGGRCATRGRTRCARGTCTCRRTTYGCTTKAAGTGCGTCGGGAARCRRGACGYAARGAYAACTTACGRGMCKGTTAKACTCMAYGRYGARYGYGACRCACAATRYGACCGCTCSACAAGGACTYTATTGTGYAGTCTGGTYTCTACTGASAGCGACYAGYAARCATTASGGGCRAGGCCCTYCAACTYGCYTGCCYAATCRKRYYGGKSTCGGTYYCARAYGCGTSCCACGTRCSATAACCTCCCRWGGTAGWGATCGATCTAAAYRTACTCATYYCYRTGKGTAGRYTRCYRRRCAAACAAGYAGCRRYCATCCMGRAARKCCYCAACAAGGTAKACCRGSRTARACTRTGAGAYCCKGGCGKGGCGCTCTTTSYAAGAGTMCGGGGYCTKTTRCGCYTGGCGCYAATAKGGGCTTATACAAGGAAACCGYARTAWYAMAAYTAGMAMGGRGGYYTYGGGYGTGRMKAAYRGTSCGGGTRCSWGCYSGCGTATTATKRCAYAAGMGRCAGKCTRCCYWAAAAYCGYYKCTAASAAGYAAGAMTGGTRWGCRAYTRCYTYCAMYRGCGTGTAGARGGTKAAAACKGWAAAYTACAAAAAGTAWGTYMKGGKCAGTCYGWAWCAMCAGTWCTGGTACTGGAGYWYTCTGTCGACAGCYGAACCYTRTGAATTCCYAGCARTCTGTRARATCAGCGRTGACTMKCGATTCTCWCCATAYTSYGYTYYYYCGRTARRCCRARMWTGATYWCCYCCGYTTTRGATGTAGGCGYRAYTMGKAGAYCYCCGATYAAYYKATTKTGCCTARGTRGSCTCCTGCYRCGTYCYCTTCTSTCGCGCGRAYCYGCYCTKKCTSYGTTGRAAAGASMCAGYTGGWCTGMAGRAATGCYTMARTAAGGGTCCGAGCCAGATGCGYGKCRYATAGCYAYRCRCRAKARCAYAYATGKCWATCCATTAGACCAGGYYTCTATYCGCGGRARGSMTCYCGMSCACGGRMATCCCYTCYRGTGTMTCYAGGYMGRTACAYCTSGGYTATCRGCGARTTRSGGRCYYYARCGGGKRAYSGCAAAGCKGGRAGRCCAGSGGAGTTRTAYCTGGTCCGCRCAGYRGTCACGGCGAATGCATAYTAGCGGCGCYRCRACRKYSYTTGTGYTYTTATTCAGCGTGRAWGGAKWRTTGAYCRACRARCACYMTGTYGTYYCTGGRYRYRGYCGCAGATCRATSAGWCTCCAGCATTCCCGCTYYTGAYGGGAGMTACARYCYRGMATWTCTCARTGYCTWCGSAATCAYACATTMGGMWRACTCYATYAGACYRSYRTCWYCYATGTRYATAYGRATRTTGSAGCCTAGTCGAGGTGACSYGGAYCGCCKCRCGCCTAGATGAGGTTCGCWTAYTRTAGACTRAGCTGYAGGGTAMAMTGCMGARYTTWCGCCGGCAACGCRYCTWCRGCYAKCGYCGGAAYAGRGCYCARTRSRGMAYYCYGCTCKKSTYAATACCTGATATCGRCATGKCGAGCGTGAATGGGGTAGAARTTYTTTATGATTRWACGYWWGCRTGYYTAMTCATCWYARTGCWTARSTACMGGSTATCMCACRCTAGTACACTCCGGSCRCCCWTRYGSRAWCAAGCYTATYYAGRAAAGAGRRCTGSKGGYCAGACGRGGGCTKTTGSCCCACKAKCAGRGAYTKYCWGGWYCGAGAAATTWGAAAGRAMARGGGCYCTGRGAAAAACTATARSMSGARCCTTGTCAWGGRAGRCGGRGGCATGCTCTYCAGGAGAAGGTCARGARWGAATTTCTATGAYAYGYATGGAGGTAAGAWCRTRKATGGMGAYGAYTTGACCWCMGCTYTACRRGTCAGGCTRCRGTGAKACAAGGCTGAAAGWKYGCTCGRYACAGYMTAYCRYYAKSCWAYAKKGRYTACGCTCGCTYCTAARYCTGGCTMYRCTGGCCTTATTGAAWAGGACGGTGGCSRGAGYCASTGGARTYTAGGTTGAYAYAATATCGCRATCKCGCATRCACAGACCCCMGACGWRAATRCATCCAACGCGGAACTCGGCTARRCCSMCCGGATAGTKTACGGSCATSTGAGGTAAACTAAAGGTTGRAAGCGGKTRGAATGYGTTGTAAAATGSGCKACRYTCACGGACAGTTYAYTGRRACGCCGRCAKRARAGCGAGARTCCTCYGYRTAAMGCCGCTCAAGTGAGYARCCGGTACGRGGAKTYGKYCCRYCTTTMYTCRTGATGATGCAATCRRATCYAWRTCCCCAGCKAAATTAWMCGRCKCCTTAAGATGAYCTGKKRRCMAATCKMGCGCTMCRCCCCRKTRCGGAYCGCGGMARTCYCACAKCMCCYRCKGACRCRRCMGTRGAAMKRATCCAMKAARWYYRGGGCTRCGKCGTTTTGACGATCTGGCCCTSCCTCTAGATATRRATRYRMARAAGAWTCATAWYYGAAMAWWGCTATGGCAAAGGGSYAATWSAGCCGTAYAATGTGYCAAYRMSMTGTYGYCTGASAAATTWAWRRATMWTRRTGWGATTCCYCYCGARGAWTTGAGCTYYYWAAACCMYRYGCACTGKCMAGGAGTTRATTCGAATGTCYCATRTACRSSCTRRKRTMRGYYRRWCRWCRKTATTAAYRRCCYSRACAACGGSRTKYCSKAAMACRYYTYTARTTMAGCGSRRWMMCCGTRAYRATYGTCCCTCGYMTGCRGCGWGGCGGTGCCYTRTACYAAGAGATCAGTSKGCAGTCARCARARCMCRGYYYTYGCGGAAGAKAARGKGCACSGTKRRGTSGCYKAGCCACCATWGSCYRCTTAGAYRRAGYACAGTTRYACAYRGWCTATCAGTTTTTTTYTTGTCGCTGCTTAKCRCTGKAYTCGAACGTGACGSGGGTRCSYMYYAGTCTCGKATAGTRTAYTCRYYGGTGCARYRCTCAMGCGMYTTTACSGCYTCGTGCARMWTAGCCGGAGCGGAWCARCGCAGRAAGCTAASARCGYAYWCCRMYGTMGGMGGTYCRTTTRCCTACTATRASGTCCACRAGSYYCCYWTRRGGGCSARYTGAGACCGAMTTARTCTAYAGGYAAGAAATYACCRKWYARACYMYGCYYCAAYCSRRWGGKGGACCGCACCAYCACGTCRYKAYRAWTAGCCCTCRTGCGATAWACWRAACGYWCTGAAGRAGAGCAYGCYCTTCTTCAACTGTTTGGCGTTGCYCCAATTTAGCGCGTCARCGAGGRMACATAAGTTCRATRGYYKCSTGCGCCRACGTAAWRAYRGCWCCTTGCCAGRCGRACYCYCRAGYCGTGSKCCRCCTGAGACGACAATCGTRTCAATTAARRACGARCGTTMMRYCCGGTTGAGWCRGAGTARRGCCASARTGGAACCTYSASTGMGYSYRYGGYYCTACTTCCTCKCMGTGCATRCKGKRCCAYYCTGSCTGCWRGACGYACCATGTRTCGGCTYTTCRYYGTTRACYMCTYARCGGSRYARGGYCCGCSGCATGATCGGTYCRTCTRGGTCTARYGCYARTTGGTCCAAMTCAGRRYGYCTRCARTRTTYGGYAAAYRRRCCCRWAAGCWCYARGRRATGTMYGAYCGGGRYTACTAAYCTYTCYYCATSCGRGAYTTCATRTTGAGCRTYACYGYTRSKTYTGCATGCCATTAYTCGTTAWTYGTCATCYCGGTRCKTCRACSACGATCSGRYGGYCCCGCGCRAAYACCCCCGAYYAACTTGAMARTTGCAGMAAYTCRCWCYGCYCCTAGCCGCATCGGGYGCRRYCRRYGCSRCGGGSGGYCRSGGTAAARGCCCACGKGYTSAGAATAYAYAGCGTTCGCWAAYAYTSTCTRTWTTTGGACAAAGARRAYWCCAGCATYATGGAKGTTGTGRCSCAWSGYYCAKTGCGCCGTATRATYTTAAATTAATCTTSCAGGTATTRGGTCGTCRCGGGCCTSAACGAGGCCGCCCKGGACTTGTTGCATTGCWMGGTTGAGRCAGAGSRAAACGTSTSRRARGCTGKMYAYGGCCWGTCTTASTACTGGTATCMGRTMAACTWYGAACTTYTWSCTCAYGRAYKGWCGYCCAYGTGGACGCTYGRYATGAGGTCRACAAAAGGTSYKGCTGRGGGTTAGGTGATSCACTCRTATGTYARRARYCGYTYGTAYRCGCWTCCRTGCGCCTTMMYRCYYRCYGCGAACCTKWAGMYATTTGTTGGGGGKTGYYYKGYCMWWMTKRCATGRTYGTYYSYGARRYRYRSYAKYGAMARCAYWGYTYRCTTMTAGKCMRGAASSTWYCRWARAYKGRTCSSGYRRTGGGTCACRTGAAGRAAGCACAGTTGTCCCGGTCRYMRGTGMTTGATGTAAAGMTAATYATRGTRGTATTATYRAAGCCCRCTACAYCCCCTTATYYKCGYAGTRTCAYRMATGGGGYCCTYATACCTATYMCGTAGAYACGAATYRTRYKAWTMCAACGGGYTGATYTGTAYGWACGYAACCTRGATAARAYWYGGTMMCGKGRCCGTTRCTTTARRTATGTACTTRGCTGTARCTTTYYGTGCRCARTACGTCARTTYCTWTGAGYYTRRYACAYATRTRTGTATGTGGTACCGWGGATGGTYRGGYTWGAGTRGATYATAKATTAGAATATATGKGAGGTGWCGGCGCAGRRTGTGSTCAGAKAAGYRGARACCATGGAYRGYGCGCTCTYATYAAYRYATTYAGAYTTRATCRARGKYTGGTCCCTTTGTCTGTAGTRTAWAAGTRAGGTCTGAGWACKARGRTGCTCYACCRCCRACCCKMCRKKCGRSAATGRCGCATTTTCKGGACRYCTGGCYACGYTYAGYYCCTYWSAKCACGTAGRATCGYCRGGMWATCTKARGGTGATARGYTKCYRASWATWATCAACCTGTAGTGCGYCACGTCSRYYGYRGCRGTTCGAACCRTCAACGRTRSKTRKSGYAAAARTCCYYSSTGTCAKYRATMCACTAGGSGTCRGTCCYCCTSCATGCYTKTCCTRATCARMCCAGAATCACCGACYCTTCARTTCACAYRYYYYGCAYCYATCYTRAAAGTACGGMAACTTTTYCCRATCCMRATKTSRGAATTGGWRTKTGGATYGGCTCCWGRAGCCTCTMGRASYAAATTTATGGAGCATCTATGGTGCTGGYGTCGAGWACGTTGACCCCGGTGCMTGARAGTASTAAAGATRGTRYAGGCCWCGGCYCAWKACSATYAYRKRTGMMTTGRCYYAAGYRGSTSTRMAAAAGCAGTGCAYCYTYCGRYGTRYATSAMYTTYAGGAGKCYYGYCSRAAGYTWTYAAMAAYCRATGYGTSCMGTGAGCRGGGCCSYKGTARWTYGCATKSMKSGGRTCGAACAYCTGATTRTAAAAKARRYTATAGGGKCRAWTATAWYGGRRGRCCCCARCCTAAAGATCRMMCGCGGAGARYTAATTGAACCCGCKCTAGCAACCGAAGGCTKCMCRAAAACCGTCGCTYGTTCGGAYGATGYRCCACRTTGCTTGAGCCTTACTAGACGTRTSAYGCAATTRWATTTGTAGCTGKACRGTCGWRGCGAYTCCGCGACGKWTASGTGCGACGTCGASGTWTGAGGCAYCTGCAGAWTGTGGTCAGGMTAATACYTGTTYWCTRTMCCTAYAGGRTCCTCMCTGGSTCTTACTTGATTTAATTCGTRAGAYAYGTCAYGGARAACGACCACARAGCWGAGGRRWAGRCYMTCSCGYAGGGACCTAGGTGTRRYYAARAKCYTCRKWGTRRCGAACGYYCRKAKAACGCYCTTCTAYCACRMGTAGRRATTAACCGGGGKTGAGAGSAGTTGRRAGRAYCACGAAGTAYAGTGGAWCAAYCGTSGYRGGAACYCTYWTTCRAGTYGMCGGKMCAGAMTCAKTRYCCRKTMTCKYCCRWCATACRTGRAGGCGYCGACAWTGTWTRKRMCCMTTCACATCRRGRCWTGCAGCCGKYCASTSKTRSTRYAMCYRKCGSTYRCYWYSSATATRCGYCGRGGYGYMGGCGRAAGWATRATCCWCGTTCCCTCCMTGAGWCYYTGTATTCTTAMCYKGGGCARYACGAACGGCGAAAGGCYAACGRGGGGCYYKGYRCCGCCCCGTYGTRWCYCTCTRWRCGGGGCCCTTTWGMAGTATYGCCGAYGTGATGYGTGGCGRYCACTRTTRGSTAGAAACRRATRGAGTCTTRGTGCGGTGARACWRAGTYYCAGCGGTYAAAACGAYKMCCAACSCTGKRGWYGASRMAGKCTGAAAAATTGYTRGAWYGAAAGCTCAAYGRGGCYMTCGGRRAGASWCYRGAKGYYAGCCGYAGGACTTCCGCGGARTTGTTAGTGGSCACRTGCTTRCTGTGGCCCCYRKCGWGGRGGGRTSGMMTCTYGACYYGCCGTYTCCGMAGATACCGTAGCCTCGACCSCSYGCGCAMSRRACGCSYTCKRGSRTRTAAAGCTAAATSCAACTCGCCACTTCTGGCCYTAATYRTCGGGAAMTACYCGRCAAATRGYACRGCTAGRCGCRTGCRSATKCACACWGCMCTYGTGCKCRGTRYRAACTGACTKTTCGGTTAGTYCATRCCYYYATTACGGATCTGTMTTMACACAWAMRSYCGAARGTYWAMTCMATGTTGGTCGACGCATSTGWCGCACGWTYYAMGTYCGCKGCYSACKGTGSYGRSGGGSKTRWAAGKYATGRRMGSRAGGCAACYTYGGAGCGYGTTYYSGACWACATAGRAWSGTATTTCAACRAYTAKTCCSGGGATCMACATAAARYYRCYRRKAGGGTYCTMYGCWAMCCCCKCGSTSKCGGARCSCYAACTKGGACYCAYGTACGAYTRCTCAGYGGYSWCCCKGRAMMRATCCRTYAGAACYCCCYCCCTRCCGAYGARTCCGAYCCMSAGTWKYTCGAYTCGRAACCCAGCRGCTAAACGATRRGRTCGCYAKCCGYTRCYRYWCYACCKACARTAAYTACRAGAYGARRARTYSCMARRGTTGAAAYWCRAAAGCAGTACTTGTGTRAKGTCTKTCCGGTGAAATCYTRGGCTYKTATTCCCCCTATCGTGCATGGTYYCTACTTTAACYCAYAYGCTTGAGGYGCATTTYTAMCACYCCCATCAGSGAATAACGCTTGGGCCYACYGRACRTCATATAACWTYYYTGTCYYRYYGCWSTCAGACCCGYRRSYMGCRRCTCGCYGMGGGKRGTYTCAAAARRYGMRCAAGCTCCAAGACCCTGCTTCAAYTGGTGGRGKRTACCMGSTCGCGRWCGTKATTATAYTCTCKTAGCGTTAYGCACATAAATTTCRCMRGAGTGARGTCTTTRASGGGGYCTRMMTCCGSCGCRRYKCAAASCCCGATGAGCRCGTATCCGYTTARWCRGCCYATYGGGYRATRAAMYTRGGKYAATYGKAAGAACGSCYTCGATWRTGYGTWYCCSTTGGAYACCCMMYTCCGWMYCTYCGCTYAMCTSAARTAWYTRKCACTYGTCARAAGGYTYCGGCGCGACGAGTCRTGRGAGCCARAATGRGAGRRGRGTCYARRCTYATCTAMAYYCCAKGYACTARCATSGTGSCTACACACYAAAKSCCAAGACYTGRYWGTYSCCRCAYGGRRCMCGRGRKMTGGAAMTYCYRCYCGGYTGGGGTCRAGAGMMAATWCTRCCRCTYYAYGYYARYYYATAAGAAYGTARGGGCCCTCAYTCAYAACCCRCRWATCGCAKYRTRCCTTTGAAGRGRRMRYACAYYKYYAGTCGGTACRKTGSRYRYRYRTARGYTSGAAATCCRCGTAYYACGWATAAYGRTGGGRCCAAGTCAYTGMTCACYAGWACCGSAACGKGYYCKTCSAATTRTTMAMCYGGMASTRCATRCTCAMCYYCGTGKCMTYTGCYASGACGSTTRTRGCGWGCTTKTAGCYCTATYTRCCTYTGCGCGCTACMCACTCYRAGGRYATGCCGACGAGCARCRCTTTACCRCCCGCYCTCWCKCTASSGCGAMTWCTRRCKYCYYYRRAKKCACYAYTTTGACGTGAMCGYCAACCCCGSYRCGGGACRYAYRCTGTWKGGGTCACGRTGRTCGAGRATAWTCGGCTYAKSSKCCAYRTAMAYGWYTRTSMCYTGCYRGMTCCACMAYTYACCGWAYGCYTKRAARTGGACYMYRAYYYTSCMYRTTYTGAYGYTCYRGTKRGYYWAAGATGRYCYACTGAATTSTSAYGRKGKGACRRMTATCGYTRACTTAGGCGGGTAAAWAGGYGAGGTGGCAGTTAACTTACTCGTYCCAACTGYCWCRACGGTTCGGGCGGYYCSGMAGTCATRYACKASGCARRGARAAGGTRTTAGTCTATAACMSYKSMGWRAGTGGGAGTCMARTGATTAGGAWGCRTAGTCAACCCCCSGTGTYTWGRKKYCRTKYYGGYATRWCSTTAAMAGACTGYACTATWTGRCCGAGAAAYCCYYATTRTYTCTCTTATGAATGCCWTCGCCCTATCRGRCACATGRTSRSCRKKMRCYGTAKCKGCTGATTRCACRAYTTRSYMARGAGCGTRGGTTCGACYCGRCGGGGTATGTTTGGGCTTMAATAKMTTGCTGATTYTGGGCAGAGGTTTTAAWATCCRTRAATCGAGTAGAAACACCTSGCCKCYCRTGGAAYCCRMGGCTRACACAGCRYTATCTGMTGTMTGACGTCRGCGMGCGTACGGCGCYMGGGYGRAAAATGTCCTTACAGYCGGCCYTGSYARAATYGGGTYWYYYMARYRRTAWYGCGATGKCGYYGCSKYWCGCGCGCGCGMTCCTMRAAMACTAKCYAYMRKARCMATTKTGRGATTTCAAGGRACRGRGTACGRSRCGACGGACTRGAWGRGAGRGRTCTSGTAAACCTRTACCAAWYCACATCGAYCCCAKGCARGCGYARCGTATRARTCGCATGTGYTCCCCTCGGAAWRTCTAKTCGCWATCAACTTTAGTGTGCTCAAAAARTCGGGGYGATCRCTARGCWTAARRRCTYRWCAGTGTGCCYTCRCTCCGATAGCAYAWCCGYKCAGGGCRYCMGGCRRGTTCGCTATGCACATCTCACGACRCWGRYAGATYTCGGGCYTSYAGCGTKARCSMWYTYARYACKCSATAMGTSRRACAAATAGTATARRTAYYGRATACTCCACAGCGTATTGTGACCGACGAATCCRCRGRCAGAACACCTRAGCSGRTTCTTCGTYGACKARAYGRCTMGGRRYYGTCRTACARTWATMACTCTGGCYCTCTRCCMYWRGCAGCCGMATYYATCAGSAYTMGTAGRTCMRAAARYRCRCTTCCAAYCYYTSTAYACRGGCCTCRTAAGCGGAMTMRTMRCASYMRCCCYCCKCTYYRGARCARGGRGYARGGTRAKAGRGATAGSWGTGACGSTCCTTMTYTTTCTGCTYYYWYCTTTACGAGTRRYKSWAGTTAGGCWARKTYAGMMCSGRTWGKCYATRAYGCCWTRSAATATTTTRATCKRTMYAMAMSKKRGTACKYAGTYWTTCGGGTRTGATAAAYCCTYAGSTTCGTAMARGTGTGKCMCYGTTCRCGGRACCTCTSAGGCGWGTCAATACTCGATGGGTKGTTAKACGAATGCGCSYCGRTGTGTRCGTATAGGCGGTYRWMGGGTTYTYTTACTATAARCCCYGGGGCCCGCRGGAYTCAKGRCRGRTGATTYATAYGTATGTCACYCGCATRTCTWRATTGCAATCCGCYGGATAYGGAGCCSTCTARTTGGACACCAGGGAGKTTMAGACWCGGKGRCYAATATGGGRCTCGCTARRRCAYTSYTACAGACGCGCAYCAMTYGCGCGKCCCGTCYGWARRMAACARRATACAGGTGAAATGCCGAYCWAGGTGGCRCCCKGTTMGRGGCTGGACACTGGTTGCCAYRAGGKTTAYYMCATGAYARATKYRTGATRAGAMTGGACATTTAGCGAACCKTTRCCRATTRWGGCRAAKCGCWCSGACGTTAGRTMRRTGGTTSAWARGTGGKACAGGGCGGAACCRSYAASGAWACATTCCYYTCTTCKAGRMGTKACAGCCAWCGAACCKAAGTTGTCGSCAACCCCTCCTTTGAYYCGTAAAYATTAWTTCMKAYRYTAATATSGCTTCCCYAWYSRTTKYRACTGRYYGCYATGCRAGCGCTCTYACKYATGAYAARAGCCGAACRTGCRCTTYCGYTGCAACATCTTYTGGCGGTCGAYRTACAAGTARAGGTTAARAYRWCWACARYATRATYCYATCAYAACACTTYTRGTAWTAGSGYWYTTATGWCACCYGGCAAMAAACTACTATGAGCAAGACATCGCGGRYACGYGCTAGGCCAATGYGMGCATGTCTCCCTCGCGRAGGATAAATKAACACTAGCRTTGGAAAGTCAYTKAGYAGGGYGGGTAAAGAMAGCYCRARAGKRACTGCGATTATTCKATTGAYRRAKGCTYGAGAACARGGCGTRCGATCYYGSGYTCTAGGATWTGATYATCAYYWGGAYACCTTCAACATGGAGSCTWCGGGGGGYCGAYTCSGTGCYGRAGCMRTAGWAWKTACACGSGYCGGAGTCYWCCRAGMTAYARTATRSAAACGGTRWGGTRGCCAYTGAGRGCCGTARTRTCGTGCAGCMCCACGTGGTGGCTGCAGTGAGCCGAACAKYSMAYYSYCCGRRARTGYCMCRAYAMYTYCGWTGTRTTACATYCTAGGMCATGACTGTCCKCTARTYAAAYGWRTMTAAWTACYCTTCTYSYRRWATATAAYCWYATGGRCGGTSSGYWTGCTACCRYYATCYCYWGYWTGCCYYACAWYGYTGAACAGARYRAATTCTRYAGRCAGAGGWAACRTTCKTRAYTRCCCGGGYAMGRCKYGGGAATGGAKYYCYGTRGSRCYMRAAYRWGTTAKCTGGCMACGCTCATCCATACCTAAGGATTAGGYCTCTCGYAWTRRACMMYMRRKWGYGKYRSRYTYYCTTRCCCTTGAAGRGGCGWRWCTAAMYYTTRTTCGRSCRCGTAGGTYCTATCGGRYGTYGACAGCGCATTCMMACGCTKTCTGRGCGGCTGTCAACSTCCGAGTCRGAGGGGTYGACYATRRACCGRTCYRGRRAGGTCCYATAAMGYCGGCGGKTGTYTAYACCCGGARGCYCCCGCMGAACKCTGGGTYGYTYTRRTGCAGCCCGCYATTAAAGCAGGTCAYTCAACYTGTAGGTMAAAKSGCYASACYCRRYYCCTRMYTAGYGCCACATCCTGCGCGATAACRKTGCTCGARGARCRAAGGGTCRRTATTYTTSTGAGRGYCAGGACMGAGCTCKRGCMYTRASCGRGACCYGTAWRRRYRCTTGTTTACGSGRAGTCARYYYWYYSGGYTGYRYAAGCACRTMYARYYTCCACYKACYYAACYYYTCGMWYCRYCWRYTRGTRYYRYYRRGTMAGGGYYMCTTACCWAMCCYSKSYRGAKYAGYTYRYGCYRMWCRYGMRAYYAYRCYWCGGTGATAGGCCAATCTKAAWACCCATGTGCCGGTTYAYYATRGTAAGMGAGCGYTRTTTGAAGGAGCTTGCKCTGATAAMAACGASAAGYCGACCAGWTATTCRKGGYRRRRYRGTTAKAAYYCMACKKGATGWRAGGAAMTCCAAGTAGTAGCATACGCCAYGKTGAGCTTGWCCCCCTAMATGATGRCGAYCCCGTGYYTRCYYYCAGYTASGGSGKMCCCCTACMGGAWCGRYTRRRGMCTCCTGACGGGMTGCGGTTTMGYTCATAACRGGTCRGACTCACGTYCGTCACGTATACKYGTCTGCCAGTACTYSYYGYTYTCRTRCCRTTTTRTGTGTCAAAGYGRATACRRGTACCGCATYAARATTGCCCRAGAGACGCCCKTTKATCRCCCAKWAYYCAYRCWAGGTCGASGGGAAGYTGGRCKAACGRWYRYRRKKCCTGGCWGGCCAGTAYCGTGMGACCAAGGCGRACAGGRTCSAGKSAGTTAAAGGKATYRKGWRRWKYCRGTATGTGWGRYAACTKSCTGTCGCYRGGKGCYTTTCCTYAGKGCYASCCGMGACGTCCRGCCYTCTGAATWTCMATARRMCGTTGARGCYGGTRAGGCRCGRCCTASTGYAATTCTGTATAGTTGATGRGWTTRCRGMTKATYGCTTRTTCTGTYACKGTCGCGGATYGATYACRAAGCRYTTAGCCGATRATCAYYTYGCYAAYTKAACRGGRGTAAGRGYCCCCACGTAKGTCAYGYCCRSTMMRTTACATARRGMWSRRTGSGWCTGACGSACMTCRTMYCRACWCCSGWAATSYRACRKCGAAARTCCYTTRYTGTCCGSYAKGCATCGYGCGCATKRWTCGCTGTRCCYGTGCGTSYAMRGCSRCCMSACCCCCTGYTCTAGAGTRRRCAGTYTACACTGYTCGCSTCTTTCCCCAGGGCCRRTAYCCRRYGRCRWTGTTCARATCGGGYGGTCRYCGCAGGYACAGCYCGGTTACATATCCTGGTAAGAYTATGTSCGTGTGAGTCRACAATAGATYCCGTAACGAWGYYGACTATCMTCAAMGGCTMGRWTCCARAASAGRWACAKCGGGYTAKYGKGYGTAACGGRGRYRGACTCCYCCCGSACGCSGAYCGAAGYYYCRGTTCAARGTCRGATAGATGTACSTKMAGAYYCMSYGACCSAMRARYRASYACYSKGRGCGYAMSTGGSSTAAYAGACACACGGTGACCARTCGTGCACGGCCMCKYTYTWYYTSCAACAAAAGCATCGSCWGCACCATASTWGAAGATTTKRCTYAKGKTATYCTRTRYCGAGMTRACGGGYYGRCGYRAYACKGAATGGCACAYTAYTCGYAAASMARATWSRAMGCCTWAAATYATCTAMAMYGWRTYRYKASRATTWTGAACRAYGGGGATAACASACYTTYSYTTACMGACGCSYTACCMGGRRTTCRYTACAYYRAARCWRRMTTACCCCGGGCCGYKATCAMAWTYAGCAYKMRKTWTWRGKGRGMRYKSGTMYRGRMRCAASCGCYTSAGYYTKSASGCKRGWRGRGATRRACYCRCACMRKKTTGTGACARYRGKCTCGRRCRYCTTYYACAMGMRWTCCAACRGCRRTRTYATGAGGYGKRCRATCCTYAKAAYRATACAGTCGCRRAMTAATYRTGATTATGCCCCTTAAACGCGRACYAATYMACTGGACTCCTTGTGAGCAGGYTRGACGGTATGTYAGRTTCACGCGRYCSCCCTCTTTCYYCSCWGGRWYRCGRYTTAKACTTATARGAYMCCCTRRAAGAATACAGAARTGTATGRCRGCGAACACAGAYYGRTCACGCCCGCWTCYARCTGTAGYYGATCAKTRYAACWGYAGGGAGAGKTSACTRTTCASTYRGAAYGYCGKTMATRCRCAGSCTRCTGGGCAGRGGACCRGTYATCTCYAYRRTGTAKTAWGTAAGYRAACCACYGATGTCWGKCYTAWYTYYWYGTGRCAGYMGACTWGYYAMAYCTRGGKGTGATGCCAAGGCACARTYGYCTRYTRAGRCRCCGTACCCTWCYGCTAAYGWGGGARASTYSRGATTYGGRYGYCCYCCYRGCCACGTTCTACTGTGGTRGATWTTMTGAYGATCCWGCCCYCTSTAACTRYRATCGTGYTCTYYGYCRCAGARCCRAGTTYAAAGRACTSCTTTAYAAACCRRRGYRGGACTGTATTAARARGYACWYCMRGCRTMTKTATTATCTTGCRATTTATYTACCGGRAYTAMMYGGCCGGCTTCTGGACGWGGCCTRTCCTWACTSCGTSGMRMCGCTCGCRRGTGYYCGACGCAAATWTRGCKGAMGTCAMWMTAAYACTTRRGARRCCRWTTTYTKRRGAAAKYTMAAYAYAAYAYGGAKSRGKARGKTGACACCYAAAGCCCYSYCGCTACCCWGAAGTTCGRTCTYCMWCYGAKRAGGCWAGYARYAAGYGGAGYMGATAAGRGYRYYACATGTCAAACCCARRRRCCWYSRASSRSATRRTGGCGGCACTTCATKWSARGYGCAMSCRYGTGCGCCGCGMTYMTGWTYCGTWCACGRSSCCYGYTARTTGYCTTTTCCCWRCTYCGGTRKWGATAGARTAAYATARAGGAYASGTATRAGSCTCAMAKCTCGTYWCTCSGYAGYGCCATYCRMKTTGCTAKTCGRGCCAYRWWWGGSCMMTACCCCTGCYGACCMRRTGGGCTSCARAKTRCRARWRTTTAAATGYAWAMGCRATGCYYACTCYTTTGGSWYTAGCAAGGCCRMGRTYCATRGAACARYRACAWATAWGGAASGACTRWGGCRCAGGYRYTTAKTCKRATYMRATYCKYYGKYTTKRMGTTKAYCCRASRCYRGYSYCGGGGAATMCAARGAGATGRCACAACRSGAGTGACYATAAGRATARGCTTAGGTMGATTAGAMGWAGYTCCGTTCAMWCCGCYGTTCAGCGAARATACTCATGTGATWGAATGARWWGKTYGTGYRRGGRCCRGMAYAGYGCGAAKCATGTYCCGYGYTTCRSCYSYRYKATRYTYGSGAGYYTYTYAAMGGCGATGRYCGGAGAATRKRSCTCSACGGCRMGAYCRYCCCCCRCKACWYCCGGGTTTYKWCKYCGAGGTATCGMGYYGSGYWCGGGTCAATKCYYGGGSSGYAGATACCGYGWCYGGYTGATGRGAATYTKAMMATGAAAAATGGATTGAYAGMYACTYGYYTTTSYYSGRTTCCCYAKTTYYYATCAACGTWATAAACGCCGCSSTTCRTAACTCCTCCGARRSCTGCTGRCGYWCATCYGTTACAYGCTGMGAGKYCTAGCGTGTTGGRTTTGYGGGCAYCGCKYTMRTYRTCGYAACAWCGYRGAGGYGGCCCGGRGRYTWRYCYTCCMARGTAYGCTCRSCAYRGYRAYTAGGGAGWKACYCACCKCRYCYCARRWKCGYTRRCYKGCGCKTCTAGRRCKGWSRYCGGGATAYAAYYRKCACTTAGTAGCYAGACCYTGCCGCCCACARTATGTGGCCATCACTWAGYCGAGRMTTATRACCTACGATARCCCTGTMTRCCACCGASGAGGTACTTCRTCSTCTAAATGTRYCTAKTCRTCYCYRRYCRGYAGWTRTTKAAKGRATTARGTCYAARTYASARGKYYGRGRGRYKRYMKCRRRTYCRRYAAWCCRCTGAYAAAACRCYAYTGWTTGRARCGCTTYAACTTKYGCCTSCGGYGTAAGRTYYYAGRTCAYGATGAGGYRARYACCRWYACRRAYSTGAACGRYTGSACRACKYRGRGRCGYCCCGTGAWGRAAMCCMGAGWAYAGCTAKCGCTAAGRTCACATAYGAGRCTKGKCAAWTACTACCTTCKKGTYTGCTCRGTYAGAGACGYCMKCYCCYARAMYTRAACCCTGKRMTCGYYAYMTACGRAAAKTRAGCCRCYAMGTGTCMCTRYTAWCTGTARARGCKCTCTRYYGMACTTRWMKCMGSCTRCTKGGRTYMGYRATYAARSGRRAMKCKGGCARGRTTAKCTGARTGTRARYGKRTAYTYYGARKCRCACYMRCRRRTRATGAYGGGCCYMYTTCYTRRGCSRYRSCYGYCGCAGCATMAGGAWGTCRYAYCCACCTYGAAACGGRCYAAGWYATTRCYAGTACCTKWTGWCCCTAGGATACRCAARRTATCTRMTTTGRCCACMTGAGGYTTGATAGYGYSGRTATKGCGAGAGGRMRSAAAATGSGCRRGGYCGGCARACWCGCGACCCACGTWCAWTYGTARCRKAGYGAGRAMRYRGRRGYYRTRYAAARWYMMMTAAYRRRYSGARYTWRGGCAGCGCGCTCCAAGAAGAAGKRGTYWAKWRASTWYMRGCGTTGYGKSGTAMYCAGMGCTATAGGACARCATCTTWMGCMGYCMCCGGATGGCGRTRAGCCTAYAAGTARCAYTGGTGTACAKWCACTKTTATCYRCCRAAATYCTCAWSGTYACYAGARMGCCAMCCATKGGAAAACAARTGTGGAAAAAGCCGYTYGACAKTCGGSCTCYCARRACTTRCGYAAGAAGTTTCGRAGGTCAGGTCGGTGTATAAWCYGYCGAGACTACTYRRTTYGCGCGAGACARGTAWAARGGTGCCATAGTGCTCGWACGCAATGYCYSSTAYTYYGTGYGCCAWCGCGCMRAGTGTAAATAAGSTGCRCAATGAACRGGRATAMCTCTCAGCCGGGRARYRWGATYACGYGYCAAWGWYCCGGCCAYTTCCAAGTCGCGCGAGGGGCRTCTCGACTTCGGCCAGGGATTGTSARTGTGAAATGGAATCTTGTATGACATACGTGTTACGAAATGGCRCGATKCTCCGGGTGTCGAGATGTAGATAAAAGATGCYGYCACAGTACCATAWGAAAACGCACCACGCTTACCGATCTCAGTGCGACAGGTTKGGTGAACCAGCGCAAGCAGTTAACCCACGAACGTATCKCCGCAYYTRAGAGGGGACCGRAAYYCTRCGRGRAACGAAGTGCAGAGYYGGCTGTAAGTTAGAAGCRCTCATACCATCTGCCRCGCMGYATYGCRTTTGTCYGYCGCTWTGTKAAAMACTTTCYATACTTGTCGTTARCCACATYMTCTCYMCYKCGRATTCWTATTGAGAMCCTACTTRYCAYSCCGAGAATGAACTGCGCCAAGGCCCRRGKGGCMGCGYGTCATTTTTRRAATSGTYTWWGCGTRACTTAGGRGGWGATARCRGRGGKARAGSGRSASSRCYAGAGCGSCTCTCTYCCCWSSMCTCYCCCCCYGKCYCGSSSGYYCYTCACCCAACSKYCTKGRSAYCRGAGRACATASGASGGTTAYTTAAGSCAGGCCRKRYTACGGCGCTGRCCCAGYSTMTCCRAAAAAGMGTRWWWAGATYGWKATTGATCATGCRTMAACTKMARAASRCACGTATGKGCAAGGTGKWCRYKTAGGGGYGWGYYGCTTCCCRCSTRCRGTAATACGAACCCCAGACTAAGGGCAGRGCARCTMACATGGATAACTCCYGRTCGTACKYKAYCTMWWGRGGAYMTCYARATATGACCATYGRTTTGTGTSTGACTGACCTMYYAAKYACCGTCACCAAGCGAAGTGTTRCGRGAARASGCGWGAACCGTCGATYRCACAGRGRACRTGGCAARKCRYTKGYRTWTAAYRATRRTAWTSTGAKGGACTGCCCACGARATAACTTTTCGATARCCGGAARCGCTAWACAYGCGCTCCCMCKGACRRYTRCAAAGAARRRSTSCGRARWSTYYGTAWRTTYTRRYTCATRACTTCCYAWARACRCKKMYYTCKTCRYTAAAGTRWSRYYAYAACYARCCGGARRMRAATGYTGWRRRYKAAACAYGATYGAGRYMATWAAAYRCTGCGYMTRTCAAGTGTAAACGYCTTTTRCGCSAACCAGTATAAGGGCCCGGCAGRTATTCCAAYACATTTCYSWRWGCGCAASCYWKSTAAMGGACRTAYGGTGWAWACTYGGTGCCYMGRTAGCRGCACGTTAGSCGGAACKYGGGYYGRYCGYAATTRTCAGKTCGGTCGTGCARTATMAAYYCYGAAATYYKYRAYACGCCYARGGAGGYGGYYKWYTAGCRRGCWYATAAACCAATGTRGGGKTYGYTYRAGCGACCGGMGGTTARTCYATCCCAGCRRRTCGCGAYYGRGASATGMTAWGAGATCRTSTTTAKRTARYCMGGTAYTCYCTAMRCTTRAGTWTAGGKRTRTTACCCRYGGCRCCCAGTAGKTGTGCGWSCGGRCGCAAGGTGCGGYGGRSYGCGARGRCGRSYKTGGAGGGGSSRACACAATSTGTAYAGTTWTGGGRTRTATTYGGYGTGYTATACTTGWAGGTCRTMGYTCRCGWMAWTAWCATRGGSATTAAATTAAYKAGCCCGGSRCGACTRSMRACAGCACTTCATAATMTYGATAGAGCTAAGCTGGTAAAGCGMCTCCGTGAACTAGRTTTAYMGACGGCAACRCAYYTTAGGGGCCCACCGGTAGYAAYCRCGCGCGCTYRTCCCGYGGCGTAGGYGTACRTGCTSAARTYGCGAYSAGTSTCGYTKCCAYRARAYACATAAAAACCGYYYGGTAKGGTTRRTGTRTRTTRYCRTMRRYCTGCCTYMRRGWWTTGTTCGCYGGYGCGGAMRAAGAGAGRRKYGCGTRKCKTRGTSAACGATYCTTAGCAAATTTYCGCAGRAYCYTTCRGACGYTGACATTCTYCRACTCYTTTTCTCACYTCATATRRAWRMKTRMTGATTCCCCAATCCCGYTCAGAGGACTATKYYSGAAMGCGGAWRCGKRMTYTAATATRYRKYYYGCGAAACTGRAYGAYAAAAAAWKAAGCCRYAGATTCRASAACAWTGGRGKTGWYARGKKAATATTTTGRGAAARGTTSWCCRGAACGCTYCAYYTGARTKGWATYYGYRACCCARCAGTRMCYYGYACKGYAGGGAGCCMGYSTCYTYSMRYGCGGATTYKSTARRAYCRGRTRRGSRMSSRRYRYWRTTYTYYGMRYSWRTYRGYRYKTTTCAAYATRAGATGWGRGTAGGRGWCYGGCTTTAYARYCGTGGYAGCGYMAGWCYGYRGAGACAYASRGGGRAARRYCGARRRRCGRYARACATAGSAATCYRGGGGTYCYMGKMWYWCGYGAKCGACAYGATTGAYTACGGKTARGCRAACGCCAAGYCCYTTGATATRRRTATATAYYCATTGYCATRTWASTGCCGYSASCTCCCGRAGYYTTMRRTRTAKCCGAASCACRAGCCGCRTCGAGRCYACYTTARACTAGGCATCATTGCYWYYGCAACAGTGTRGGAGCGGCGTCAAGTWYTGCYRGYCSCCCRRYCARCARCGRRYGMRTAGTCGAGCGGGTAGCCACKGYWACTYGTAWGYARGCTCATTYGGCCTYRCCACATAKTCAWCTCSMCTCYAACGCGWGCGATGCACCAGAGGTAAAAGAATCCKGGTCAMTCSGRATCCACYKCTCCGGTTACAKTTYTCAAYYRTRTWWSAAWGGRCGCCRCGRGGRCGYSRAYGTRGTYAYCWGRTKSRGRGTCYWRYCRMCYTTYACGGTCTCTGAGTCATAGGTTRSGAGTTTTATRSGACGTGRTYGRTATCARRACCAACKCRCCACAMGCCWGGRKACCTAYTTRGTTSTGTCTTGGGCTAGGTCYGYTTSTTGTGRTMYCGYCCTTAGTGAAACGGTGRTTCCCRTTGTTYGYGCSCGYGYRTTAYGCGSGCAGGTCGAGYRYRTGYYYRYMSTGAARATAYGTTCCRGGCTGACTYSTAARTKATTACAAAMGGACSRRSAAGCCKAGKGGRCAYCTGTGCTTGAGGACAKRATRCGCCARCYAYACCTCTAGTRTMAACGTTTGGMCKTGTCGGYGGCGGSGCSCCGAATGWWMTAAAGGRTKCAGYRAGAMGGATYCGCACACMKMRGCRATTYATCAGTAAGCAWCCCGAKTTTACTCAGCGRSACCACAGGMTAMGGGCCWGCTCYYAYRCGACYCTGSMATCGGKTCTSRTAYARCCTAYKKCACCSARAAKCGCCTTTCTTTTCCCMACGTGAYRGCTCGACTAGCARAGTGTTWSGATTAAGGGAYYATAGCMYGACARGYAKTRCCTAYYCRGWRYCTWRARACGCYYTYRCTYYRAGGCYKGYKGRCARCRCACCTWRYGTGGKKCACTKAACYRAAAKGCYCCTTGGACYGGCRGCTAAAGRMGMAKCGAGAARRYGACGYTRRGYARYYMGTTWTAGARRGYTTGCGCGMMYGGCKCGCAACCGATTGGACCRGYWYCCTTCYRCTRAYTCCWRCTAYRAAGYAGACRTAGCAARCAGCCTTARCKYCMGATCRCGYYCAASATGCCTGGCCGGCTCCGCTCGCCRTGCTCKARGGYAGCGYGGYYTTMAYAYTCYGAMYRAAATCCCTGATRATKYGGRGRTATCTWAGATCTGYTGCCKAGSGWKSCCMCCCMYSYYTKCTGCCCYMCACTCGAGRRCRATRTSTGTRTGGCTGGYGYCSTTGTGCAACCGGTRARGCGAGRCYCCCACYMGAYRYCRRRGYGYSGGCGGAAGCYGGAGTWGGTRGMRKYCYGAGMTCGRTTCAACGTYCMGRCAAAYWATCRGYYGCCTAACCYAGRCAYGYTRKWGGWYKCGRYYRKYYAATMYRTTSMAGKAAGAMGAAWTGCARTAYCRCCAAMCTGWTACGYTGAYGYGAGGACGRMWRTCACGTAGCCSGAGMTARAYKCGGGYCTCYRGGRGAATATTACRYTTRRYTYCACYGTRYCAASRYCCCCAYKGAGGCCCAGCWATCAGYATTMACAGRMTTYAYSCAAYGSTCRACRTCTCRGRTATSSGAYRGGCMMYCATCMGRCTGGRAYTAGCASAYTTGCTYARSYCYARAYMTGGGWAARRAACYTTATYGAACMGAGACCMYCCAAAMSTCCAAGRYCWGCGGKTTARGSGAAGTTARCGACYCATKYMACRYTTKTTCTTCGRTGTGATYYRSATTGKRAGAAARAGACGCRAWGGAWSYYGTCTYASCYRAYGRMCTGCRGAAYTACRGAACGCTGTCGYCCATGTCYRYKWAYGASCWTTGCGCKGGRGGCGACTCCYTTCTCTTRGAGGRGCYAATAGGYGRGTCGCCCGGCAGTGTGAAYAGYCMSKACRAYGKRGRTCTARYCGSSAYYGYYAGCTCAGGCYTGTAARSGCGTMMYTKKAGGATYGWARGTAACTARAARTGAGGGGAAATAAYMTAGTGACAMGAAKAGCMGGGKKTRAGAGATGRCACRRGCATARACTGAGGATCMASMAYGCAACSYTGCTTTRGATARAMCRAGGASCYATYRGYTTRWARGGCCYCMAACGGWRTKSGKCGAYCGKKGGRCRGAATGYGGTYAAKAGTTCAGYAGGWGWYACGTCCARMCACYTCRCWGCRCCCGCRGGGGMTGTTCAGYAYYAGRGWGCGCTARGCCAWTATGAAWTCAGCGTGAAGGCTATYTACYSTYRYTGMACWAAGYGGAGCCGTGACYRACGRGWYGRCCSYAAGCCTAYWKCGACTAAAKRCSTCCRAGGKRYKGACCCCCCCCATGACSCTCGYGCCCGSGGGMRACCYGGKTGCRYSGAGYATRTRRGCACYRARRCTAYTRAAGGTTSYGKRTGGACYGRGRYAARGGRAGCYGGTAACGTCSGAAMYCKTSSSSCAAYAGTSAGGGACGGGAGCCGCGACCAAGRAKGYAYACYACARYKCCARGYYGAMRAGYWTCTCGTGTAGTTGRTSCCRTTCRTTYCTCGCTGGTKCKCAAMTCRACAAAYTYRGTCATCGCRGRGGGGYGCAAGSTAWGKCTGACGTTRCGGGCCYTATWSSASGCYRTYATCGRGTGGKCGGTGTRYKAACMGRAGACCAYGGYMAAGTTYRTGYYYTARSAATRARWTYGMGCGCCTGGARYGGWARRCGRCKGRTAATSKCTGYCTGCRCGTTTARGATRTTYTCTCASCWCAYCATGTCGCCKKCMTTSCATARGYGAGSTTRCCATCGTCATSYARYYGKYTTACTAGKCSACTCATCTWCACMWARKCYYCGAACCCCYTGCGSYCKGAYGTKAGSYRGGCGGACAMACTTGTACGCGGTAMCGTCTGACRWYCMCACTATTCGAACYCGARGTCRTGAYYACGGATRAKTWRTCATGRGACACRGCTSTAGSATGTTRGCGRGCCGGTYACACGAGSGRGTAATTGGCTTCYAGSATATCCAYAGACACCAACGCYATTTARGARCCYCCYYGSACGCCAGSGYRTRYGMARGGGYCTTTARCCGCAAAMATGYYYMGTCRGWRRCRCMMSCWMGATAASGCGTGATWACATAARYACAGAGATAGCTRACGAATTTCGYTYAARGKGTCGGYAGYGCTTGGRMCCTGCGCCTCGTGACMAAMATYGCARTWGTRAATAATTACAKCCCTGTAATCGYCRTRGGATCCYGGSCKTGYCGTAKYTACCGAATRGGATGTCRTWGTCTGGYCACYTAGRGGTGCGGGAAYKRCRGCYTATGAGTTRGGTAAYGRTKCMRTRGGCYTACRWSCYRGCARTTCTGCGAATGTYTTARMACTYTCAGYGSCGTGAGATRRATKCAYCSGTCKMATGTMAARCTTACACTCCATYACGRGKGWCYRCAARYRGATWTSCCGRGWAGCTGRCYGGYACCGWCYGAGAWATYGCGGCRTATTMAYCTRYGRGTTYCTARACYYACCSCCRRSRAGTAWWGAGSARTGKKTCRTTGYTAYCGATCGACGRCTGRYGTWATTGRCTMKCRTYCATGMTTRRAGRTGCYTWSAAMTAGKKMCAGACCAKGGCCATWGTRATTGGWCCCGWAGTTTAGCATGTCGGCGCCSATCATRYCGAYTTTCAAGCTTCYATGYKRGYYTAAGRTGCCCCCACCGCACTTGCTCYCCGCCGGRACTATAYTCACTYCRTATGAGYAKTTAGATGTGCTTACRTGACTCTGRAATARYKTSGYCCACCTCCGCYGACYCCTCTTARGCGGMGRARSYRMYRGCTCGACKCGGTGCGACTTAACARAASGRACTRGGTARGGRGGCTCGCYCCCKWTTTRCWGAGTCCAYTSTCAKCAWRGWRMWYATCRTTCCTGKGYARRTCRARYACAAGAGGYTRATKCRMRRGRAGCTAAYKYKTCCTTCYYATATGTCAAAAAGTRACCCAYTSATTAGCTAACCMTGRGAATAKKTGGGGMCTTYGYYCTCTCTACACWATCYTGSAWAAGGGACTTRCCTGTTTTAAGGRAAGSSCYAAYCTCMAGAWAAARGCWCGCGAGCCGKCYAARTAGCTYAACGGCTTGRTACAAWAAATAWTYRAKATCTRYCYRGRYTCRWRAYCGTGCCGWAGYKYTMKWRTGTSYTGRACYYCTTTTGWRRCWRRAYGTARCGCYRCAATCGRTTATGAARCTATTGGGTCRTTGTARAAKWGRGCKTAAAKKCYCACTCCYRCKRMMKCCCKCGARWAYWAARKYSMKGMRWGGATWYAAATYARKTACATGRKYMTTWRRAGMYYYTAMYRTGCATCCCGAGGGASRRSKGCMRGRRRGCRGRTSCSRYKYKRRAYARYRYTKTRSYMRYRRRYYRYRCACKRGGRRRAAYCMCYYATYGGCYRMTMRGTCGRRCASTGAKTTMGTCTYRGYATGATRYMWRWTRWAGGCTCGGKTGGRAATCRKAATSAACYYTTTAATGARACCGYGTGTTCGGGRRCKSCTAGYASCGACTCGGGGGCRCCGRGGAAGCGACTCAGGACTCAYGTAGAAGTRCGAATGTTGGAGGMATGCCGGCAWCGAATAATCGCACACRTACTGMGAGACTRCYGTAKAAACACKCCACAGAGTYCCTTTKGTCTTAAAYAGCGCCTGATCAGTCGRGRYAATAAGKCGGGTGAAACATCCGCYKGTGTACAAYACCRRGSRRCYCAASWGRYTCGGCKCRMGGGATGACGCAATAACKAAAYTCCSAAATCRWAYWCWGAACTAAGGGAATAATACAGTRCYAGTRCTAYYTCAATKCYAGYGACGCRMRKRRCTCGYRRGWCGCTTTGCGGYCSGYGACCAMYYTWMRGAGTGATGCACAYCATGACRACYMTCRCAACACTCGGCGYTTGTCGAKCCCAGRCTGCCTRARCARKGYGCRGCGTGGCAYCKWACYCMGAARMAACYYTRYCGCWACYRGCTCSYGGYRGCKRRTGARCGGKMCGYTGYCRRGYAYAGACTGYRAAARRTYMCSRGRRACCYTGCRMGMGTAMTCTACYTAWGCYCCGAAGATAGGRMGAGGGYGTTTCGGRRAAGGCTAGCRCACACYASCTGYAAAGSACTTCAGCCGARAGGACTYKTTRGCCGAYTTGYYATAATRGGYGAATCCCAAMAASSTYTTGRYCYCRRAACGYCATAGGMTMRARGATCGGATGMRMCCRTCGRTCRAATCGRGRCAGGCATTMAGTAAACYWGGWYGAATACARCGTKCCATGGKTCGTAGCRCWGYYGAGATTCTATCATTAKYCAYAYKGCATCATAAATATMTTTCAGASCSGGCTCGAGTTGMTYCSGGYCAWGTTCTTYCYCYCTAAGAATTAGCCCCGCTTCTATAGTKACGACGAGASCGAAYGTGAGYTRTGCAGSKWGAATWYTAAGCRCGCCGACCTGCCMMGRTKTCWYGCGGCAGGCRRTTCYRCMRAYCCYCCCACCKTCTYAYTATGRCTRCGTTRMRYCMTAAGCCACAGYGSARAMCGGYGTTCGTGGRAGMRWATRATSTCTCTAAAGTTCCTCTYGGTACTCTTTGTCGTWACCTATTCGTRRGRTRARRCRCCTRTGCRRGAASATSCGAWAKRMTYCRTCCTCGYCAYGYGGTCYYCGRYYCGRRCCCAAMGATYRYCWCTRTTGTAATCCGTRATRGGGCSYAYYTGRCACRSAAWYKYYMTARSMTWTAGATWCGATAATGYTGAATGGRYTCTTCGTAATGYACRCGRYMWSRYRYSRYCAGTTMRTTCGRSGATCGTGGATASGKCCYYCMRMGGYGAMRGKACRATGAGCGAGGGTAGCGASCGATGAGTSACGTCARGGKACKGAAKCMGGAGWGGWWAKAARAYTSCTGAKAAYYYGAGYAATYCAYTCYSAYYGGCCTRAARTRGACGYKAYATGYKCKRGTARGCTYTGCYGAYATGTRTYATYKRCGYTTTTCTAAAGYRYYAYCYRYCRGWAGGTRACRAGYKCCGAGCACTGAWGAGRAGAATAWAMATTTAATRCAAACCTTYSCCCTGGTRTWCTAKTTGGRYATAAAAARAARAAYCYCARCGCGTMCTTCACATCGGCTGSCWCSAAYKCTATACCRRTYAWCCTRCYGAAGTGCACTACRRRGGGACGARAGAAGWCTAAAGTGAYACCGYRGCATGCCGTCAGGAAGTCAAAWCMCGCTAGCATCKYGGGTGACATRAGRTSTATAGTAGCTRRGTCYGCAAACAGATCACACTGGYTYYRTTGCGAGCKTCTTYYTCCRYTAGRGCCACACRCRTACTCAAGGATTATTTTTGTRTRACYACGRTAGGRCTGGTMRCTGTACTAMACTRTATCCGKCGGTCMRGTRMCTTGTGRTYTGSCRAGTAGTCCTTCATGRGCYACAYSKAATTGGSATRCYACACACRTRRTYTCWMYWYCRKMAYRSATTAYWRAGARAYWTTGSTRYRYRAYYRTCAGAGARTAKGMWAMYSCTWRGYCCYRRCAARCKYWTRAYAGYGRRCGMSYKTWRGGCGYACGGGAACGGCCGGYAGGCCATRRRTGTSTCAAGMAGYGTTTAAAMACTAWGCRMGSTGCKGYTCGTCAMACCKGKKCYACYTCAGYCTTARCCGTAMAAGCAGTCCGGCRYGCGSCAGYTMYGTTKGCAYSGRYKTMAAGGCGRGAAKTRYCCRCWYCCCRARSTGYTAKAAGGTYKGAGGAGCWTAYGKGRATTCGGTAATGWAACYRTCGTCYTGYGGGWAATCYTTRAGCTGACRCCTTTYSRCCCCCYSGATTGRAGTMGCCTGRTCYCGGGYGYCRGGAGRGGCTTATCGTRCTACGCGCGCCACYGGTAGGAATGAAWCTCMYSTRTGACRATGWCTKATYTRYCCYYGAAAYWRRCGCKTTTACAGSRTYGTSARGWTCCMMWYRMARRACGTTTAGAAKCTTGYASSCARSCGGTRRGTAGCTATTCCTGAGCRTCCCAKCCAGYTWGGYYSGATCCCCTAMATTTGMGACRTTTAATCTYYGWCTGAYACTTKCYATGRGAWGCTAGTAARYACRYTGAAKTCGGACCSGMGGAGGYACGYWYCTCAAGRGRACGYAAKRGYGYGCTCCKTAYCACTCYRGTCGCCCGTTCGTTACTAARCYCAACTCYYTGCSGASCKTKAAATGTGCGTATTAMGRAWARGYRACGCWCRGRMYKYGCYARTYGRRWRYRWYYAYSYTWSRYSTWYYSYRGYRKKMYCAYCCYASYTKRCGRYKYCCGACRGGRTSRRYGYGAMCCYTTCYYRGAAYTGAAGCCTCRAACTCAATTWCACAGCGTAGGCCGTGGGGCCGAGYGKSGCYAGTATRRAGCCKCCGCCGYSYACGACYARMGRWATYSRTRRGCGGTAGTAAAGCTRGTCRTRTRYCRGYYTRGGYTYGAACRTYGTCRAGGMRRYGACMGYRCWYGTCCWRGAACAAGTATYTATARKMAGWWCGRACMRGRATCCCKCAGCYYWATGGTYCCRGTARSYRATGTCGCGRWGARSRSCCWGCCCYCGCTCTYTAAMRCACTAGTYYRKCCRAYAYCRCAARRKRCKSCAMRMTTAWAGTGCACRCGCGTCTTACATSCGGTRRTASGWRTGTYYRTTKRGRSTGGTCTCRACGYSAKRGRGWKATRTRCCGGCWTYCRTYACGYGYTCCTATRRGTATTCARACGGSTACYSYTWTATAAASYRTGGCWCCGTRGCCGCACACGAATRGCGYYACTGAAAMMRYRSGYTGATCRGSGYRCWMARAMGTRTYGSCAMCMAYCYCGGGGCTCTWRARGGACGTCTGYTCSRYCYYGSCKTYGRRMRMTYCMCTSKCSCTTAARAKAAGAYCGTACAYTCGTCTMCATGATAMGTKTSATCARMGAAGGGGYRASGACTYRYTCAWGWATGGYTYTCRAWRCARTGYATAGSSYRCCRYASCRRWWRAYCCRRCRTRCTGKATGYYAWYMWRYGKTTYMRYMTGMARYGAACRGWCCTGYCGYGTGTAYRTAGRCYAYRGYARRACAYAGGGTRCAGAAATACASCYTACKYCRGWTTCCCCAACCCKMCCACCARAASMMCGYTKRCTCAGTYTAAATGCATCATGGGTGCTTGGGAYGACACCASRATGGTRGTMACRRTCGATRACCACGYTSTTAAWAGACTCGMCYTRTRCAYTGACSTAAAGTAAACACRAYTYTGGRAAMGGAATGATCTTKTCTCTCAAYKGTATATACTTTTAAGGCATAGTGTTTRGGKCCAAGCCARTAARTACGKARTGAGGCTMGGAATGTGCCCTAGKATTTGTGTARTCSCGGAYCGWTCAAWAAGGCGCTGYGCYGCWCMCTCCGACCYCRGRTAYRTAKCAGCCGRTAGTTTARGTRCGCAYRTGATWRATRCACCRTGRMYCMGTRRMMAYAGCCCCTTGCGYRRYCYAACYAGCGARGAGTRGCTGCYTRRCAACTATYGKGATGYKATGATCAKCRRTCCKYAACCTTARAGTAYMSYGCGAWYTTACSGCRCGGCMGGGTTGCAYTACMGTWAAYARRACGCGMAAAAGASAYWSGSTCTYAACGCYYAASYTTYCCGYGCGCTSCAGTACTGAGKYTCYTTGTTRGSAGCAGTCAACTRCGCGTGATARCTTTCGCATCYCYATRSATATTAGAACAAACTKCGRTASRMRGGAGATTTGCKTATTCAGSRTCTGGCCGATGAAGWYTCAAASATCKTAGGTTGGGAGRCGCACAYTCAATCGTAGCAMSGCAGGTAGRTCYTCAGTGGRYGACGAGRAGACACATGATTTRTATKTKGAMAWCCACSYYCGTRTTYGRMMCAYCRTCCYRRTATCYRYTGGTTARACTYRRYKCGYSGWRTKAYTGSCATSGCAAGTCTAYGAAMKTATYGCTGTGGGGTAYTRCCYGAARYYRATCRTCACAGRGCYYRGTGSTGTGGRWAGTRGTAAAYATTGTYGRACCYGAACCCGCYRCMGSRAGCGRGRTCACTRAGYAATGTWGTTGGTCCMCCGATCACTTCCARCGYTCRACTATAGTTRYGYCWGCTCCTRYGCRRTCCCCRACAAAGTGTAAAGGTCGARTAGMACWCAGTGCGRRTTCCACTCGGTRRTRTCRYTCCCCARCCRTGTRTTGCYCTYTAYTAMTMRGGCATACAYCGCACYGCTAACRYGGSRSKTGRCRGCTCTGRGCARSGGTCGCYAARTACKGCCCCTMTAYTGTSCYATCSTCTAYAAAAWTGTRGTGCYTTGACACTYGCKYGMAWTYAGRACARGCAGTRCGCACTGAYRWGGTAKTAYTYYRTTTAACRGYTCCTTRRYTRAWTCTGCCTTAARAGAACRAGCTAYTARGYCSWTGGCCAAAGAGGAAAYCARTRGTGAMCGACTCCGGKGTTKYTGTRGCACYCRGCGCCCTGTGCATACTGAKAWCCGGARYCYCGYATGARYKCTATTMAGRGAMGCGCAYCCTTGKMSRWAGMTGGTGAAAGAAGASCAACCRTGCGAYCGRGAGGTCRGACCAWGRATGAAAAYCCCKCCGCCWTTTGAATYTYGCYYTGAKGCTCTAYGCGCCGTTGAACGCAYATAGCTTTTAATYCATACMAAGTAYYGRRCCRRTMACAYTTRRGYRAAGYYAACGTYRYGYGARYKCYCAAACCCGCMCAATGAAGYTGACAYYTAYCAACAYTKCYAACCAARTCRCACAACTAGTRAACYARCGKACMGYYCTCGCCTCCYAGYCAMCCCAKAAGACTTGAATRKGGAKTGGRGCTGGCCCAATGCGGACATGACTRAGTKTYTGGYAGCTAAATSCCAGGCCCGGGRAGATCGATARRAATAAAAAYRKGYCSKRTYMYRGCAAACARGCGMCCYRGARSCGYACTGAKSCACTCTTCGKRYCATTTGGSTCGCGCTGYCYRCMCACGRTCTAWASTGCTGYTAMTGYTCYGMTTCCYGAAKCCCCAMCMCKYCMCYRCAGCRGTGRMGAAKAGGTYMTGCCTCYARTCTCAWCRCCYTATGCSRCRRAGTCYAACGRTATYYYYAGSGRYYMCMSTTAGATTTAGYGRMKGTAGCAYYGRGAGACTTACMCRGCGSCTASAARGAGGYGYRAGTCAACAARGTAARTATGYRGGRACCGRTTCTATGACGCTTTTGCTGAGGGAGTACTTAAGGRTTYCMSCGGCCACAYACTTTSAAYKAAAARGGYGTTGGWTGCAATTAGYATCSRTTACCCCAGMSAGCGTKGCTACYGCTCASTAACCGCGTTMGAGTAAYGYCTGCGTAAGGCWGGTKAAGYCGYGCRKRATCGTTCAYYGACATGGACCKRYRRYARAYCCAMACGYCCCGACTGGARTKKYYKACWCSAGGRAMGATCCSGCTAKRCACGGRTASYTYRTACGTTCACTAYCCTACATCTAGRTGACGAGAYGGKRCTACGAGAGTGAYCGCGGMCTCYTTCTGATACAKYRCCCCTTRYCCCMMCAGRYRRMCGAYSAWCRYCCRYATGTCCCTCCACSCTTCTGRCACCCCRARYGACGATGGATYRACRGCTCGCYCGCGWYCCCTGMCRTYCTAGYCCYCGWATAMMRTYCTCGRGYATCYTRRTCCRAYRWTCAGRYAYACYGKGCGCYARYSAAYCAAGCTCGGCYKYGGARGRAACCRAGGTCAACATGGTAAGCCGCSGCSCRAAAATTGTAGGCARWCCCGRATTAYGAGTGTGGAGGGRSRAGTMRTYAGCAYYGTRGTATATTYCGTGAATAAGCGAAGTATAGRCSGCTAGKGTCSSTKRYMATYYTTYGGGGYGCYCCAYTRGARWCYTCGYSGAGKRCGCYYATTAGGARGWAGGTGTTCGATCRARATRATTCYATGCCCCRYYGTGCATAYACYTCGAAGCYARAGRCGGRRGTCACCTGCGAGWAATCGTGTCGGGGGCMTGATRTRTGCGTAAATTGTRGGTGMRGTTGTCRYCATCGCCATRYGTYMATGCYCTSMRAGTGSKRGTCCATRYCATTGCATGCCGTAATGTGCTAGSSCTGAYYYRATACGYRCGAGGAKTAAGGTTYCTARACGTMWATGKYATCGCTTCCTTTTGACCGTTTGGTACRCGRTRARGCGATYTCACYCYAAGTTTYAGTRAYACGTTCCACGCAYGCAYTTGCGTCGCGGRSAGRGCTACCCTAATCATGAAGRTCTARATACGGTATGAGGGAAGAAGTCCGCTRRACGRYCKARYGGAGTKATGGGGCMGCTYCTMRCAGTTARCTRAAGTMAYYTAYGAGGTAYTCRTGGTGAGTACAGGCTGCTCTTATCAGMGATCGCGAYTCGWCARACTACAKWATMGCCRAAYGTGGAACAACGYTGRYTYTGGTYGCCGCCTRGSAACTGCTAGTAYAAWACTAAAYWGCTCCCAARTKRYRGCCACRKTTCMRCCMARYGAYRAGTYMCTATTCCCTTAWCGCRATTCCYCAYGACCKCCTGCCRGAGTCGACYRGGCACCGATYSRGGTTAMTRWGGGYAYGGAGRYAGRSGAAAAGTSYGRYGYCRAWYATGRGTTCGRATCCCKCCGYSGKMCGTAACCYCTGACACCCWACTAYCAGGCAATTAGGGATCAGRKAMCCRCGCTYCACCATTGCGAATSCAYCCCGCCTGCYAATYTCATACCTYGWGRCGTGAKRCTAYCRRGCCCCYMKGAAGTTCAAKCGGTRGGCAGAATKCTCTACAGTGAACCTCWGCCRRACCGARCTRTRGGTAAGGRGCGCATAGTCGCTACTTRYGACRKRGWMYGCTTAWRGATYYCAAYCCGAKYTCTCAAATTAGAGGCYCAGCMAARMARYGTGCCGAAYGTGSYGGGCYKSAGMGWRATGYASKTTGGCTTTGCATCGTCCYGCCACAACAAWSRTRCYYGYTTGCTCGATTCGYGYACCRTCTCTTCTMTRCYRACCTTARGYGCGGATCRTRTYAYGAGMCACAYSRGYAGCSGGCAGWYGRGCACCGCGCTATGGAAGCTGCYTTAAYGRGTTTCYGYGTGACGCTGTRRTACACWYTAAAGAYSGTGGCATCWCATSGAYTGAGRGYTGAACAKTCGWTGATAGAGATSCAAACRCGAATWGGTCGGGAAGGTARTGGKMCAGAAGCACGGACTCGATAACAACGTGKGRGCTGYTTGGTGCGCKCGCATATSYGGAGTAGAGCTGAGCTCCGGCGGACGATAAGTGGTGCTCCAMCACCTCRGRRAACKCRGAGGRTYGGTGCCYCATATARTATGAACGCRGKCCGTCYTTGTGTCGAGGAAAACATATTGAACATTGGCTTYGATGGGMCGTGTGYCTAGCYCGCCKSTTAMCARGYCAAGCGAWYGCGTGGCGRGAYTGMGGCGGTCAATCASAACCCAARCAAKTTAKSGAGTGAACTGMAGGSAGATCTGTAGGGATCAATACGAATGACYAGSGACAGCCYGACGTGACAACTTSACCGCCGGTTCCYCMATAYGAGTAGRCAWGTGCGCMAGGCCGGCTCTCGCGATTTGAGGYRGCTGGKTAGCTGAMCTCAACCAGTCGATYRGCAGTAGATGGTAKWGGRGYGAMCGAGGTYTWCTWRRCCATAYRTAGCAGTCAARTCCYGAYCWAGASRMWYYCYYCMWTYAGAAATTACAGACGCAAGYATAATGGASCCRTCCTGCGKCCCMAAACCCCCASCGACGCATTCRGRCCWRCMAYMGAKGSCAYAAYYAGRAYTGTCAAAYKKKAGGACRTCYGSCAKCGAWRYACTMRCGGAMGCAYGMCKCCCTCACWTGGRGGARCCYTARACAACGCTCTGAAACTYACCTCCTYTTGRGCTTAGCAAKACTCGTWYCRYGGAGTCRASAAGTRRAKRCCCCACWCAMYCTCCGATAMTGTGCGRAAATGSYATTTYCGCTAAARAATGTYAYTGTYRGSATAAACGAGAMGTACAGSTGCGAGTRCGTTACCTKCYWTGRCCTGCAAAACYTYGGYYARTTGRRRTATCACYAWCAAACAAGGATTATYGCCRRTCCYAGCCYAGKYTAAGGTYRTRTGAKKAYCGGTRCGASAGRCTGCAGGCTYGGCAYRCCYAYATRYRAYYGYTAKGYMARMAARCTRGGKAATCYMYATGGTTGATARGYAWYSGGSYGCGRRYAYSRGATYGCCWGGRTTTAGRAGRTYGTCMYATAYTACMTGCGCACTRAYGCKGAYGRGCYRKCACRCYCTCGCRWCYRGGKYYMRRRYTRAATCTTCTTATCWACYRGATTCGWTYTYRAWCGCGRCGRATCCYCYTKTYTCMCTYSCGCWCCCGSYGYRYWRGMCCCCCGWRYCAYCCCCACRYGSSGMAARRMTSCACTKRGCTCCYGTKTACACGCGKGGGGCAAAGGMTTCGGTGATGAKRTTYCGGCCTGACATYTATGGYCTCYTCCRMAAYKTWKKSYCATGCCCCCGGSTTCSRGSYGGARCAGYRRTCRTYTTASSTYMCGGRTWCRTMAAGYSTRATAWAAWTGTTAATCYGGGTCGCCTRAAGRMRTGRCAKSAGTTTRAARGAAACCCARYAGAAKAGAMCAAATCYTYGSAGAGCAGATCMGCRTCAACTRKRKTAAMGARGCTGTGGCACAGTTCGCYYCYAAYCRCATYCSGYAAAAGAGAGGYAACGCCGGRTAGTTSGCAYGYWCAGGACTYSCACGGAGRWRCTGRRYRGCTCRYKCGCTCCRCTATSTAYCGCAARMCTCATCGTSSTAWCARTCCRWAKWYTCTCGYTTGCGACYTCTTWGRCAGCTTATYTTGSYRYGTCGAYTRRCTYAAWCTSGGGGSAGMTAYWARGAAWMGCGKGYAYAGTWWMTYRRCRATTWTARACYAACYARAKCRCRRCYYCCTTCGGCAAGCACACACTCACAYGGGGGAYCAASAGGCCCGCCTCTRCCCASARAATCTATTCTATGGGWWKACTCCRACTGCGAGGTGTYTAGTCTCAAGARTCGCGCTATGTCACTTCTCCAAGCYCGTACCCCCCGAGGCGTCGATCCGAGCCCCRAGCTACCATCACAGTAAYRMKCCCGGCTGCCATTACAKACATCACKCATTARGGGCGATCATCAGGKMGCGRGCCGAAGCATTTTACYCYTTAGAACCCAGSATGGAGGGACAAAAGCGCTSGAGCACGTCGACCGACTGGGCRCGTCCACCTRAACAAAAAATGCGTAYCAAGCACTTGGTGAAGGAGACGAGCGCGTYCTTGCTGCGGSMTGCTKCTCTCGTCCCCGACGGTAGRGAAACAACGGGACAATACGTCYGGGGTCGCYRCATCTAGGTCGRTGGTAGCGGSCGCGATTRCKWAGGCYGAAGATAAAGRTWCAGGGCATAAGTACTCGGCGTTCCCGGRTCTYCACYCAKGCGTGTRCAATCAMGTGATGGGTCYCCACCGATATATAAGAAACAGGTAGGCCAATATAYTTCATGGCCGCGGGACGTGGYYCATCCRTAGCGACGATGCCTAYGCAGCTCTGGAACGAGTTAGGAGAGGGGWCGRAYTATYYYTKYCGCACSCTCTGGCGATGCTGACCGGATCYCCTGGAGCGATGGTCACAATTCTTAGGCCGATAGCTCTAGCKGAACTACAGATCTCGATGTCAAATTTACGCTGTCCTTATTYAAAACCTCTGTATCGCTGCTCGCTAGTGAGAGCATGCATAAGTAGTGTGCGTTCCGCRGCTTGACTCTGTGCTTTAAACTTCCAGTCCGTGTAACTAAAAAGCCAKATCGCCGCYACCTCAGYGTCAGCTACGAATATCATARGGAARCCGGTSATGRRGAGAATTAGGTTKTACCCTCCTACTCCCCGGAMTAAAAGTTAAGAATYGGAAGGTYGCCCAYCTYWGAGCRACAYAGAWGCAGCMAMACRGRAAYGTTGMGGCAARCYGATRCYGCTKCRTTATTARGTTTGATTATAYRCCAARGAACKACTGTYGKTTAKTMCMGCRMCTGGTTCCRTGTRAYCCATCTCRGCTGYATARAMCTCTGGGAACCGTTTGGGCTACCARMTAGTAAGACYRCRTTGAAGRCCCCKYMYRGAATTTTTTACTTACCGGAGTACTMCRTGGGCTGGCGAGGGWRCGYGAGGCGTTGCGTCGYRCWATTTCCCGCGGCGCCATCCGWCCTTGGCTAGGTTTGTTCTCCCCCCTGTACCATAGSCCAGTGAAACAYACACCGAGTAAGGAACGTAACTATACCACYTTCTGTRTAGATGGATCTTCTCAAGCGCTTTCTGCTGGATAASTTCGGRGTGTGCCGCGCATGAGACCCARMTGAGGCATGGGGGGGGCGTGGGGGATGGGAACCTATAAACGCTGAGGTTAGAGATATACGTRCGCACGCAATAGGCCCGTATATGTGAGTCYATAATTCTTATATAACTGGAGGCACATACRAACACTAAAAGGYCAGWAGAAGCATRCGRAGGCAGAACACGTAGAWGAAKGACAGCTGCCWTGTGTAGAGTRAGTAGCAAGRCAYACCACCCGTARGTTAGCGAGTGGAATCGACACCCKCCGCCAGTGTGACATAATATAAAGGTCTCGCATATGCATGTATTCTAAASSTAGACCTGSTGACTGCATCATCTGTCAGGTATCGGTGAGGCCTCGTATTTTGGCRKTCTCCGAGGGRAACCTRTAGTTCGATWAYGTRATRGTKRYCYTYMTATTGGGCAGCGATKTGAAAGAGAACGRAGTRCATTTTTCACTTKACARGGATAGGGTACGAYCTYTAYACTGCCGAAGAACTGGGTAGGCTGTTTCACMACCATTGCGAAAGCTCCAGCATAGCTTTACCCCGCTYTCTCCRACAAATGCGAATGGTCTGCCTTGTGTCACTTATCCTCCATACTCAGAAAGCTCTCCACAAACGCCTGGGAATAAGCAGCYGTYCTGATGCCAAYACTCTCGCTTAAGGCATTCTTCATCAGGTCATCAATGGGCGGAATGAAGGCTTGCTGWTTRTCCMGWAATATTGACTCYRRCGCGCGGGTCACTATACAGTCTATCACATCGGGCTCCACCGGGCTAGKCACCATGGTYCACTTTCCGCTCTCACCWTGGTCATAGACTSACCTTACCGSTTAAYGAACTGTGGTCAAGGTTGACGACYCGACCCCAAWTAAGSCACAGTTTTTGAGTCACCTTAACGGSGRATTAGATCGTGGACCGCGCTCGCGCTACTATCCRGCTCAAGTAYCTCCGGACCTATCATTTGCGGSTGGTCAYCTAAGGTTCAAAGCAGCGCGTAGTTRGCTGACAGTATGTAGAGTACGTCGACCGCAGTGTACGGCAATGACACAGCTAACTGTCGTCCTTACCAGTCTACMTATAATGCGCTGGCATATMGTTCTCGGCGAACCTCCGGGATCTGGGTGGAAAGTGAATCCGGGGCGCGTAGCACCAGTYGGTMTTTTCCTGCAAAGTGGCCTGGCGCGGCCCCCGTCTATCCGYGCTAGAYTGCYTCCATAGCATCAASTAAGGCTCCCCGGCCTACCATRRTMTCTAGGGAACAAACACGTGACTTTAATGTYAGAKCCGACCGGGATCCTTGGCGACACAAGGGTCAGTTTARGCGGCGACTACARCYATAACCCGTTCTTGYCCATACATCGATGTTTGGATTCTGYCACACGAGAGCSATGCGTAARAGTGATMTAATACCGTCCGGAGCTGRGCMTRCYGGCWCTGTAATCGTGATTTATTACTCCAGGAAAGCTGCGGTGTTGTTAGTAGAAAYTAGGTTGAGTTATTATTAGGCKATARTCGTRATTCGGGTCTATGRCCAYTAACATTAGACAACTGTAACTTATTCCCGCCGTTTATTCTACTCRTCGACGCCASATCCGAATGATGGGGASCGATCTRATTCGACGACGKGTTTGAATARCTTRAGCTCARYCACCGTGGGTCCAAAGCAAAGTACAGAACCAGTRGCGTTTRCTYCCCCTAAGRCGKAYCYCTATGGAGCGAGGATACCGAGACTCCCCAATTGTTTCTCCTCCCATGGGCAAGGGTCGTGTAGGGGATTAGTGAMTGGCTGTCAGAGAGTGCATCRCGTTCRAGRCRCGTTACAGATGTAATATCTATCGACAGAGGTGGCWGTCGTACACGAGAGAYAACCGGAAGAGAGCCCAAAGAGAGCCCGCCTGACTGGAAATGGCAGAAASCCCYATCRTAATYCCATGAGRAATTTYCACYCACCAGACTCTAACTGAAGTATATTCACTCAGSCCGGTGTAAMTTACGTTCATGRGATATAATAAGGACCCAGGTCGAAAATGCGCTCCACATCCTCCCCACCATAAAGCCCTACAAWCTTSCGCRAMAYCTAATGATGRTATGACCTGATGCYCTCGACGTCGAGATGCCCAATTGCATCCTCTCTGAGATGCCCRSCGAYWGAAGACTTAYTATTATACCCTAGAGGTTTAGTATCATGATACATGACGGGAWAGCCATTACAAAYCTATGTAGTTGAAAGATTTCGGCCAAGTCATGAWCATAATCATTTCGAGCCRRGCCGAGGATCCGTCCAGACCCATGGGCGAGAAGACGCAAGCGCCTACGAAACATTGATGAAATTGTAAAGCGAGCGGTTATCCARTGACGCCGACATTCGCTYCAGGGGATTAACCGTTCAGTCCCTCACCTGGGTCCAGTAGAATGWCTTTCRACTTGRTGAYAGTCKTGAGGTGGTCCGAGACRTCRGGACCAAACGCATTCAAGAAGTCGAGAAACTAGTGCTCCGGGGGGGTGTTACWTTTAACATCCAGGCGTCGGCTGGGATTACCCGACCAGGAAMGAAGAGTTGTTAMAACCGAGCAGCCATGCCTGAGGTTCAGAGAGTTAAGGAAAGTTGGATGGYCATACGGCATCGTGAATTCGGGGCGATGCGSGTATTTACGGGGGAGACTGAGCTGTGAGATRGTGATGCTATTAGAAGAGGTCCGAGTCTTAAAAGCCTRCTATTTGGGGCATTTGGACCCGCATCGCAGCTATCAACAAGACCTYACATCGTTTCAGGCATCCGATGCTCGGSTTCCATGGTTTTGTAGTCAGGTACAGCTACCGGCTACGCCTTGTTTATAGCGCTTGKACTTGGCGSTAGGGGCCACATTGMCTCAATAGCYATAGCTTAGGCGGAGATACTGCTAAATGTCCATATGGATARRTAGATTGGGTAACACTGGRGTATAGCCAAATCCAACGTACGTTTAGTTTCATTGGGTATAAGAGATTGGYTTGGAATAAAAGGGTTTTGCGTCTTGTAGTTAGGTRGAATCGGGCAAGGCCCCGGTGCGCGTAAGCCACTCTGAGTAAGCTACAKGGTTGTTTGCATTGGCGGCGCGGGACTTCTGYATTTACGSTTGGAAAAAGCTACACTRTCGYGATAAACTACTCTCGTTACCTYRGTTAGAGTGTCGGTCAACAATCGGCACTTGACATCTCGGCYCTGATAAACSRAGGTCATGRCCTAGATTACTAGTACTACWATCGAGTCCATAACAKTAATGCCTRTGCCGTGACTGATGAATCTAGSGTTTGGCGCTRAGCGATMGTCGAGCRCCTYYGCTAAGTAACCCCTTKCYCCGTAARAGGTTCCCGAGTTATASTCCGGGSATGCGCCAACGAGCCCTTTGYGAGTCCGTACCCAGATACATATAACCGACTACGTAGATGCCCCGTTTTGGCATTATCGCGAYGATGAGTTTCGTCCGGCTTGAGACCGTCGGGGGTGCGGGGCATCGGACATTTCGAAAAATACCAGAACACATAGTGGCRTGCCGGAATGGACTGTCGACCCYCTTATGCCCTGGTAACCTCCAATCRATGYTCACATGCTCTCACGTCTATACTGGTTACCAAGAAGGCTCCCGCATTAGGCACCTTGCCACTTTGTGCTGCGAACCTATTTAACTTACTTCGYACTGGTCATTCTAACGCAATAAASCGTTCGGGACGGGTGACTTTTCATTGAAYTGGCCCATATGTGGGCAGTAGRGRGCCATACCACGTTACGCATTATCAGAGACATGCAACGCTGCAGTTCTTTGGCCCAGCTATTGTGTCCGCYTTCTCTCGGATGTACCGCCTAACCGTGAGTCTCGAGCCGGCAACGCACGSGCCGTGTTATCCGGCAGTGCGACGGAGATATGGGGGGGTCGAGAGCCGCGCATTAACTCGGTGAGACTTTTGTCAAGCGAGTCAAGAGACTCATAGACGTGGACAGCCAAGTTTCCCCCCACWCCGTGGGATCTGTGGTTACAGTCTGGCCTCTACTGTTAGGCCCGCTGCTCATTGTACGCCAGGGGGGGTCATACGACSGACATGAGTTTGCGGCTTRAAGTGWGTCCTCGTGCTTGGCATGTAACTTCAAGCSWYSYTWARAGTTCTYGCYGCCACTTAATASTSAAGGAAGCGTYGAGYYAASASGCAAYCMTGTYCGMYAWSCYGKSTCGAACTRAKTCYSARRRRAKGWAARTGRCRAYTMYYGYACACAAGRMRSCSCRAAARYRGRRCYATTGCCYSARGAACRAGAATAWCRGTACCAGCWCTCGGGGCGCSTGGAGGACCCCACYAGCCWATGAGRRTGWYYATRYGAAGKTCYATGATTGCRGTKTCTRATCCAAGAWTCTCACCTAAGACAGTGYCCCRCGRACATYAATCCTTTCATRTTTTTYTTTAGATGCAAAAARRCCRCSCCYGTAKRTGYRMATKGCGYGRGYSKGTCRGRTCTCGMTGGARATCGRGCMTRTGTATAGAAACKKTAAGCYCCGTTYYTTGCGTAWGAGCGRRGTYAGGTAATGGTGGRTACCGATCRGCRTTCAGGGTKAWCYAGARTGTYAWTCTAGTGGGCYAGTAGSAGAAGTSSGATYARYYCCSYRTGTCCARGKGCTCMGGTGATTTGWKGRCRGATCGCMRGYACKAWYAYARYAGTCCTATRAWTATTGMYTTARTMGYYYGRAGAGYTTCGGGSCGGGYGTTYGRRRCRMTYCRKAATCWYGGTTTGAATYTKGTCACCTCCTTGGRYAGCCGGCCAAAGCCTGCCGTCTTARCASGGTYCRYMCGCCYTCKCCAYGATAGGGCTTGGGCCACGCCCCGTGYAGCACGGYGATCKSTRYGAATTTACACTGGTTCCGCGATCACGAGAAAAGATCACGCACTCAAGAGACTCGATTCCAGAAGGTGTTTGTACGGTGGAGCTGGATCAGAGGATAAAGCAAGGACGTKAGACGAAAACCCRGMTRTGGGCCGTTGTCACARTAAGTCGGCGTAGTCGAATAGACCACGCTTCASACGGACTGTACCTTGTCGATCCCGACATCGTGGGGGCTGGGTTGTCCGTAACCGCAGCAGCTTGTCCACTGCGTGCGCGCTTCCTGTTATGGAAGATCTAAGTTGACGCCTCTYATGCGGCGGCGGGCGTAGGGCGGCGGCCATGAGCACTTGGCCTTATYTGCAGAGCCACGTTGACTCTRCCTCCACGCTCAGGCGTCCGTRATCTACCGCGGAGAGGGAGTGGCATCGCCGAGCGCTGAAACTAGACGTATCGAATGATATGRTGCYWCTTATGTCTTCATGAGCAGTAACAYCCCACCCTGCATTTGTGCCAAGAAGGTTTGAGCGCCCGATAAGCTGGSMAGGTGATTGATCCAAGAGACAATAATAACGTYGGCAGAGTRGGGCAATGCCAGACGCGAATTAAAGGGATACCTCCGCCCACCWACATCGATGAAATTATTATAACGTCGCGATCCGTAGGTACCACTTTCGCCCCAGGGTTTGCGAGGCCYTCCCGAAACGGCTACCTGACKGGCAMCTTAGCACATGCTCCGGGCARKTCRCACCGCAACTGCGGGGGGAGGACTTATACACTAGTCACTATGCAATGGGCTGTGTAYCCCRACTCCGCTCCTCCCTATGATTCGCGTTGTTATRTGTGTGTACGCGTMAGGAGTTGARCATACGGTTAAAGCCTKTGTGCTTGGATATTATGATMYGMATGRTAACCTGTGCCCCGTAGGGACCAGTGTGGAATGGGATGGCAGAGCGCGTTTTATGRGTAATATTATCATTAGMAATCTAACAATRCGGGCGGTTTGTACAGAGTRACTGTATAARGCCTCACCAGTTGCTACTTGATCGGGACAAGAGTATATGTTSATACGGAATCTCTAAATCGTTATCGGTGCGGTAATCAYCTGGACACCGCCATCGGGAGTGTAATSCTTGCGTTGTCGAGTTAAAATCGCAAAAGTATTAGACTCGCTACCCGCGACATCCACCCACTKTYRGYGGGGACAAATCCCCGGACTCTAAACACTCGACGCAACTRCACAYGRAAGACAATTATGTGGCTCTCGCCGCACGAYGGGTGYGCAATTTATCTAWCRCCARAGRTTTTCCMTCCGGAATCCGAGTKTAAGRTCGCCTKAGACGWCGATAAGAGGTTGCTAAAAGCGAGGTTGTYGCRCCAATGAACWCGGCCTTTCGGCCACAARTRTACCCAKGAMGTGAAYCACCCGCCCGAMAACGAGACTCCTATCGGGCCATCGCTTCGCTCGCCGCGAGATTGGAATGGTTCAACACCAGTAGCATGCCGGCGATATAATTCCAATTGACGCCRGTGCCYAAGCCWTGCAGGCCTTCATTRCGGTGASAGCGRARACGTGTGCYGGAAGCMRGCATAGCATCATGGGCGCCATCTAARGCGTTATGGASTAGGKCGGTCAGSCTTTTCGCGTGTACATTCCCRAAGAGAGTAYTACTCCATWAAARCTAAGGCGCTTTGTGGCYAACAATTGCCGATGCATTACTGATGGGTGAAGCAAATCGAGAGCTGGTTTGAAAGCCAAGAGCTGRGGTGAGRAAAGGCATTACYAAAGGGRTCGRCACGTCGAGACATGGARTGTACGTATTCCGCRRCTCCATAGCGARTATCWGYRSGWTGGCAYCCTGCGCRCTRAAARCAARACTAATAGCGATGCGTAGTCGAAATATCGCSGATTGCGCACGTTTCTASCCCCTCACGCTCGCTTCYCASTTAAGTGCWMCGCTCCCCACCKYCGTTCYAACGGGAGGMGCGGYCACAYCGGGYGYGTGKSYCKTASATAATYTRGCYGCGMGATAGAAATAASCCYACCCGAGACGGATYTCGTGAAKCCRACTYATCCGRARCARYKTCWCYWRYGGCTCYACGTRCCCGCTACRGGCGSRKWYKATYCGATYYGATCCGGYCSGYCAAGATAAAACRGWGMKGTAARGAGRGCRACRYSRCYATATRRGYASGTCASGAATRTYKRSRWGWGYRTCWCGCYWGCSGGTTRCGCGGGGAGGTTGGCKGCACCGYRTTGAGTYWCCGRTTWGATRTGTTGATGKARARRGGTRAAAGGARAGTYGGYCASRYSCACTKRCCTCGKGTCCAACATCCGGRYTKTWMRTAMCTGKMRCGGCAGGCGGYTWGCAGCRCWYKATYGGRRTTAACRGGAAAACTCGCWAYATGCATYAATATKMTAAYTTSCAYAYGTRGAAYATYRAGYARKYTGGGSCATTACACAYCGMCGKYGCTYWAAYKMACGWGAAGTGCCYGATTYYYTYGCTRAAYCGGCMAWCAGCAARTGGSRRYCACRSRYCGGYGAKCACYTAGCRCGAKCRACRTAKAMGMYYTGRCSTCGGGCCTTCRTTMTACGGTGCCCGCCGTATTYGGYKTGTAGGGGKMGGCGTRGGYYRTRYGKMYGMRGGCSYTRATTTKARYTASTAAARCWTKAGGTCTGCAGTCMYYGGRRKRRGYCASRCCKGYACCGYCCATGCTYCTCTTTGGGATAARTAGTCGTCGGGMGTKTCYGAACTCYTTTCCCGAGAYYGGMYCKTWAGGGGCCWTAGCCKCGAAGACCAGTACRACMWYGKCRCCGGCGCGCMCGCCYTMGAAATAGSWTCGTCTGTTAGCWGGGCGRATTATCAGTTTARAGGATAMWYSCATMSACRAAAGCAAYTGTTCTAKGGGTCCAGAGGRGGTTGCCRTCCACTCAGKTTAGTAGYGGASCGACAGGGGGAGCCAYACTAGCARAATGYYAYACCMTGTTYARCAMAGCRYTKMYCKTCARGACYYACCRACGRGCACCGTMCKGCGRACAGCAATCCTYCGTTGGRCRACAAAKCATGTAAGCTACCTGCKTCGCACCCACCAATATTMGCGCTGGCACYGCTCTTAGTACATAAGAGTGGCGATGGGAAGCCCCGATGYGGAGCACAATGRGACGCGGMGAAACRTATTAGTTTGGACGAGACAGGTAGTTCCATGGTACTAGGCCACGTTCTTGGAAAGGAWSTGTCRAGCGGCGCACGGCGTCCTAAGTTATTGGGACGTCACGGGCCTGGRTGGACYTAACGCAACATAAARAAGGGWTGGCGTATATGAAAGTCTAACGTTCCGAGGACCCGTGRCCRGRTTTCTCATGAYCGCTTATTGTYTACTTTTTCKTGKACYGTTGWACYCACTTCCAGTGTCATCGCCCGCAACATTAGGTAAAGATACAGCGCAGTTWGCCTCGCTGTGGRCGTATGCAGGMTGTGATGTCCCKCRATAGRYTTCTTCGGGGAKGCACTAYATCAAGCCCTGGATGGCTTAGGGCTTGTACCGGATYCAGCCGTAATGCCGGCGCCGCGGAACACTTGATGGGAAAACTGGCACWGCGTCCCCCYAGTTCCAGTTGTCACCTGTTTCCTTATGGACGRTCTGYYGCYAACGCTTCAGCATCTACYAAMCTACGAYGCGAAAGTCAGAGTGYYGAGGTGTGTCATCCCKCACTCTCTCCYTTTATAGAAATGTTGACRGTAAAAGAACASCGCCCAYATGGTTTCAGTAYCCCCCTTATCAATCAGRGGCGWMCACACRGYCTTCGTATAACGTWCATGYACTRCCAGTCCGCTGCTTTGGGRCCTCSTGCCGRCGRTGTCACACGGGCTCCCRCGGTTCTYGAYRGGTCGGCAACAAGAGTACTACWGCSAAGTGGCCGTTCCGGATCRGWGTRGYACAGGAWCGAATATGAGATCRACGTGAGCCGCCACCGATAGTCCACRCARTCTGGCCCCGCTGGTCAGCAACCCATCTGTGTTGTATCATGCTTTCTYTTAAGCRTGACCWGAMGKGAYGRGSACTCGTAAATTGCCAAGAGATCYCRCCGTTTAAMAYCTATTTKTYACAYCCCGCACGTACMACTCAGRGGCCYATRCATCYGCTTGAATGMARGTCTCCKCCAGAGGCCGAASGGGCGCCGCGTCCGGTGTGATACATATGGATATCCCGACCCTTTGTCACCATCGAARCAGAGAAACATCGRCGGGGACCRCTCTYCKAAAASGTAYYRAGCCCGCARMTAMTTRCGGTCMACYWRRGGRSACCACCACTCKGCATTGAGRTYGGRCAAGCACCAGTCCTAGGGAGGTGARACAAGACCTGAGTGCRGACAAYAGTCAAATCGCGAATCTACACAGTTATTTCMCGTGTCCTCCTATAACTTATTKCTARRCCRWYYRGCCCCCCGTCCCGGAGCAGWTSRTWSYCSACCTCCCCRSCGCCGCAAGAACAATTCSTGCTTTATCGYATGGGGRGGCGTGRAGGGTTGACATGCGKRTAAYGCGRGTYAGACCCRCRGCAACCGTTATGGTCCGAGATRRGCTATAGRCTGTTTCGGGTTAGCGTGGTAGCCATAGCTTCTCAATGCAGCGACCCYACGTAGCCATCGCTGAGTTGATGTGCTTACGGTTCTGYCGRMRAATTCGRCKRGAGGGCGCCYGCCRCCCCGACTYACTRCCCAYCSCGKTCAAAGRAYCGCGCACSSYCYGRRTGCGGTKAGAGTTYTAMGAGAYGTTYATGTTYCCGAAGRAYTWAGGCTTCTTTTACCWGAACTGRARAGGAGYCWKCGCCAGCMTTRTGRGTMATCCACRGRCTTTGCTCTGTTGCGACTCAGCCRRATGCAGTGMACATTWACYRGAYCATCACRTCRYRCCTSRTMKAGTTAACMCWWCYRTGRACYATYGCASRCAACCCTCTGRGYCGYSGRGRGYGCTATTGACTWRYTCRGRAAYGTAGGSATAGTTGCTMAYAGGCTTMGTYAAGYGCGCYCGMTTCCGCAGTCCACAMCGRCRCGAYYSCCTWGRGCCRCYGMGTAACTACRSCGTTAAGTRYGRCGCTGAGGYCYACGGGGGGGYYGAYGARGMGCGGCGTGWGCGCTYCRGGAYATGACCCCGKGCTCTSGCGRYRTCSCAWYCCCAAGCASCCRYRAYGRRTGRTRRATCRAACCTTCTCGCCAYTCAYCCCGAGACKASTWYCTATAGRTTCAGCCAAAAGGCTWYRYKAARCAYAGYCCARYAGRYYRGAAKYRATTKAAGRTRYCATGRMYTAGCGYRGWWRYRCGCGYATWGCAMTAMTCCAKRAGGAACRYATTACGRGTSCRTTTCATAGRKTAAACCGCCGYGAAAGGRRKGCCGAGGGARTGGGGAARAGGGWAGYAACTWYGCYATRCMYCGRWGAAGCGTWTGCCAGAGGCCTCAGGCRAGTCTCCCCGRGTTAACGTGARACRGAGGTARTYGAGGCACARYSASGCACSTRAGGGTTTCGTYYTKGTTRRGGCCRGKGGTYCTGATGCYTGCTGGMYAKGWYAGRAAACTGYATAAAYRRYTTCATCCYRRACTGACYTACTRCRGGCRATSTTTTGTGGCAYATTSCTAGYYRYCAAGATCAYTCCARCTGTCCGCTAGCGACACATRTGTTTAYCGRATARGYCWARACCAATMCCRAKTRRGCSCTYAYCGYCCGARATAAGCCATYCCGCCAGRCARCGCSRATMRSRRCGRTYGAAAWGGAGYRGKCKRMYTARACYKGARGTRACRGTGTTRRCYTRKRGRTTGYWGGYAAGGTYGYKATGCACRCAACYSAGAACCTGGCYSKRTGWMKCYTGARARCGCAGGWAACGRYCAATAAGCGTAYARARYWCCRACMCYTCSAYCGTCTYCYAGAMTGSTYARARRGYGAACGYRCAAGYKMAYAWACACTGRYARCTRSRACTSYRYGGCARGRRGRSYRCTRCRCATTRARATAYACCAMACTAAWCCMGAACAYGGAGCGGAAGGCAGGCCYCCGCGGTGAATTAGTGTCGGTATGYCTGCGCGCTCCGGGRRCGAAATCRACGGACCAAAGCRYARSGTGGWGRGCAGCGGGTGGAATTGCGCTAGATCCCCGGTGCACTGAGCTGCAAGAGGTGTAGCTSCGACGCAGAAACGTTCTGGTGCAGCCCWTCCGATCCCRCTCAACYACGATGCCGTGAGASTTYACCGGATGTAGCAGAATYGGACRAGTGGYRGGTAGAYKCAAAGCATCATTATGCAATCACGATGCATCGCCCGAAGGGGATAAACGGGAAGCKTCGACGGTTGCAAGCCCCTAATAACGAGCTTTAGTCCCGGATCCGACTGCGGAGACGGCCGTCTCCACTCTTGGTCGCCCTACAGCGAATTTCTTCGTTTAGTTTRCCTGAAGCKCSGTTTARCGAAKCTRCCCTGGMCAAAYCRGCCAAWACGAGYCTCACWTAGCAWCGGGTWAAWRAATACACGAWCTTGTGYTTCAGCAATCGRWRAGGYGCGAACGCTTATAATTGTCACTCTTTACAGTCWGCCAGCGRGGTCCYGTGAGTGAATACCYARTCATAKYATCGAGGTCKGAGARYATATTGTMCGTTTCCAGGCCAACCCGGTGATAAAARYATGCACCGAGAGACGACAAGGCAAGAYATYAAKTAGTYRTTAKKGGTGTGGYCAGYACTTACSTCGGTTGCTGAGGGTTGTCTAGGAACTTTTGGCTAAAGGTGGCCCCGGACAAAGASGATGWACARGGCYCGATGTGRCTACGCTAAGAGCCCRYRGTTYGCTCAGGARCCAGCGGTCGACGGCGCCATTGTGTTTGGCTCAATWGATCGCTTGCTGGTATGTTGGTAGGCGAGGGACACGAAGGACAGTGTTGTGAACTGCAGTAACAGCTAGAGYACTGCCYTTATCGAGTACCCAGCGTGCTMACCCGCGGGGACGCGACTAATGGTACGARTGTTGGGGAAGCCRCCTSTGTTAAATTCCCATAAGRTGTKTCGCAGCACGTACCAAAGCAACGCATATAGCTTGAAGTTAAGTGTGGARTATGAGGAGYGTTCRGATAACYGCACAAGATCCACTYTAWTGGCTTTGATAGTGTGGCTTCGCCGSATAAAGGTTTTTATGGTAGACGTCGAAAAACTGGTGTTTCTCATACCYGTGTCTCGTATTCAGATCAGTCTCGGCGATACGTGGCGTGTCTTGTGAAGGAGCAATCGCTAGAGAGGGGATAATTCAGAKCGCAATTGARCACGTCTGTGTACTGATCGTCGTGTATATACGAGCTGATTGAGATGCGGATTAATCAAAAAGGYCGACGAAATAATCCGGTTTATATACTGGAATACCGGAGCTGTTGCGCAGCGAAAAGCAAGGTTTACGGAGCGTACAATTTTCYCCGCCGTACGGYCAAGAGACATGTGGCACARGAGCAATTTGACGGCCCCGCACTGGGTATCCCCAATAGTTTTTGACATGCCCCTGTTGCTAAGCCCCCCCAGGTAACCAAGGCCCCGCAGTCTAACTAGTAAACATCTTCGTCTGCAGAAAACGAAAAAAAAGGGTCACTACSAGCCCGTGATGTATTTTGTAACACAGCTCKAGATAATGCARTGTCGAGTTAAAYAAGTGGASGAAACRTTGATTTTYTTTCGACTGAGCAGCGCCCGAGAGCAAGTCCTTCACGTAGCGAAGAAAAACTTGCCTCCAAAGGGTTTACCCRCCATATTCAACGGYKCTATCGGYYGRWYRYTACAGGTGCTCCYTGTAWYGCCATGTTAARGTTGGTCTCGCGCTTTAATCACGGATCAAGTGGAACARCTATAGTCCTCCACGCCGCSAAYTGATGCGAYAGTRGRCGCGTCGGTGTTGAGATCTCTGRGTGGGTCCACCGACACTCGTGTRGTATATTTCTGATRTGAGCGCTCGAGGTCCKRRTGACATGCAGCAARRGGASAAAGACGYAGTATAGGTTTGCTGAMTWGTGTGTGATCATCGGCAACCAAGCCTGCCGGATARCTAAYTTAGCGGTTTCAGGGACCCTCAGCTAGGGTCGTGGATAAAGGTAACCTAAGGTCCCGCTGAGATACAGYATSGGWGTGCYCGTTCWYTRATTGAAGAAMCCAKAMMRTCCKGGGGSGAGGKTRTYTATCTCACGTCAWRSGTGGACGRWAGGGGYTGYGACTRSTGAWACAATACYGSYRACGGATTAACYGKCKCGYGCTCAAGAYTTGGTACGCAYTCRRYRATWTTWGRAAGGGYYTTCTWTTCAGGTGYTCGYAGAGAGTGTRYGCCRTATGCKTMACCGCAGGGMGCAAACGCGATATCACYRGGKSKGTAATKAATTMCTATCYRCGGMYCGARRMTGTCTGGAACCATYTTTYCCYRTAAGACKGCTCTTYTCATCAATAWGGCTTTGCTGTTGGCGGGGCGGGGGAGACCCTGAGTGGTTACGCGCGAATGCTGATAGTGCCCTAGTTTACARAGAATAACTGCGCCCAGAGYGWCYYTACRGWACGCCGRAGGGTKAGWGGRTSTRCTSGATGGGGTCTCTACTTAAGAAACAGACTTCGGTAGGCCTTCACTWTTCCAACYTACGTGCYATGAAGTTTGAGTGACRYATYRRTCGYGGCGAATYAACATCTRGCGTTTGCRRTATTCCRGATMYCCCTCCYCGACYTCCYCTCCTTCGGTGCGGCAATCTCGGCASTCGGAATGTTGGTGGTGTATTGGCCGGGGCCTGCGGTGAAGGGTGCTGCCTCCAGCCCCCGTAGCTGTTACTCATGACGTAATAGCACCTATGATCTGCAGGATTGTCGTCGAAATTTGCCCCCTACGTTACAACGGATATGACTGSGTTTATTTAGTTAGCTATGATCTCTTCACTGGGCGTAATCTTTAAACAGACGTTCAGAAAGTGATTCCTGGCGGATGCACGAGAATAGGGATTACCGGCGATGACGCTATTTCTGGACCAGCCAGACCGACAAACATCGCAGGTAAGAGGTCCGGTAGGGATGAAGCCACTCAGCGGCCGCCCTCGGATCCTCACGCGAAACTGCTTAATTAACGCGGAATTAASTAAGCCAGGGGCAATGTATTACCATCCTTAGCGAATGAACGAAGTTAGTTACAGCGGACAAGTTAGTTCGGATGGCTAGGTCAACAACCGCTGGTAAATTTGCCTCRRGCAGRGCAGCCTCCCAGTTTGGGAATAGRTCTYCTTGTACTTCACTGAGTCGWCGCTCCATYTCCTGGRTAGACCAACRCGGTTCTAGGGATAATCGAGAGACTGGTCAGGAAGTACCGAGCTRGAATTGGGCAGCTAAAGAAGACGAGGTCAGAGTTCACCGAGGAGGAGCGTGGCTCGTACGTGTTTARGCAYAAYCTGCCTTGAAGCACTTAAMAAAAASGACCATTGAAATRGGGCATAGGGAAAAGGTCTCACMTGRGKCAAGAAGGGCGCCTACGGCCGTGTTTCGGTCGTTTGCCACGATGCTAGCGCGATCGAGAGCAGCCAGAAGCGTTATGGCGCGTGGAGGTTAAAGTCACTATGAGTGGTTCCTTGTACGAAATCAGAGCCGGAGCCGATCAATAGAATAGCGGGAGCCGCTCGGGCGGACGAACTCAGCGTGTAACGGTTACACTTTGATAAAGGACCAGCGATTTATGTATTCAGCACGAAACAGAGAGCGCATCCGGAACTGGATTTTCAGTGCAAGGTGTGGATTTTCGAATAACGGAATCATTAGTGAAGGTGTTTGAACGCTTAACTGGGGTTAAGAGGACGATAGCGTACCATACCCCCGGGTTTCGACCCAAAGTAATGGTTCATCGGCGACAAAMRTCTCCCACTAYAATGGCGAGGCCGGCTGCGGTCTGYAAGTATTARCATAGRGTTCCCAACCTCTTCGCTGAAGTACCAGTGAGAATCGATGAGCTAGAATCCTAGCAGGTGATACCAGTCTATGTCAGACGGATACGGCAGAGTCAGCGACTTCGATCCAYCAGTYAGTCATTCGTAAGAGCGTGAACAGGCACATCATGAGGAGCCTWCATGSRRRGSMYAYACCGCTCGCTTCTYSCTCATGCRTCTGAGCYTGTTTGCCATGGCTGGGCCTGGCCGCCCTRGCGCTCRATACGACGCACACGATAGGGTTAGGAACTGAGTCAAAATGCCCTCGTGTTCAGTCAGAGTTTTCGGCGAAATCACATCAACCGTYCTACGTCCTCGGGCTAGGAGCACWACCGCCTTGGTAGCTAATAACAACGCGGCGAGTAGCTAAAGTAATGTGAGGCGCAGTGCTCGCCTTGGAAGCCAGGAGAGGCGGTTGGATACATGCTTWYCACGCGCACTCGTTCTGTGTGTTGGTGTCCGTGCCCTCCCGGGGCACGTAGAAACTACTCGTGAYGTTCTGACCGTTCCTCTAGGATTCACTTAAATAGGAGTCGGACAGWCACGGCGTTCTGGAGACGCCTCAGAACAAAGTGGCGTGGTGCCTTGATGGTATAGATGTGAACGAAGCCATTGGTCTGCTGTAATGACTTACTGTTCTAACAAAATCAACACTCATCTTACGGACTATTGYTATAGAAGCCCTGACAGGGAGGACATTGCGACCGCTACGTCAGCCGTCTCGCATTATAAGAAAATGCAATTCTAMGTATTCAAAATTCGATATCATCCAGGGCCCTCCTGCGTMCAGGCCCCCRTGTCAGAGGGCTGCCTCACAGCGTGCTGGGCATCTTGTAACAGACCGACGTGTTGTGATTTTGGCTAATAGTTTGCTTAGTCYACCCCAATACGTGTTGCAGCCATGTGCTTGAAGTGCCACCGGCGCGCWCCCATCCCCCGAGTCATCGGGAGTACAGGGACAGGTTGAAATGCGCAAGGTAGACTAAGCGGGGTCACCAACCGGTAGGGTTGATCGGGTCACTGGCCATCCCACGACCTCGGTGAGGCAYYCAATAGAACCAATACTGGGTTTACGCGTCTTCGMAACCTCCCAGATATAACTTGAATGAGACTTTGCATCCAGCACTAGAGAGGCATGTATCTTGTTAGATTTAAACCCCTGGCCCTAGATGTAAGCGTCTCAGGGATGTATCGTGATATCTGCGACTAAGTGACACTCCGGCAAAACCTCTCCCTGGCCTTTAACGACCTCWAGCGACAACGTCTRGCGRCGTRTGCWRTGSAAGGGACACCACGATAAGGTCACCATCARGATYGATCATTATGAGCCCATAAATTGCGGTYRGRTCTGCTCCGACGAGCAARGCCCCCAATAGACGGCAGAGGACCTCRTAAAGCTTACCACAAGCGATCAAAATTCACGTGAAGACGCGGAAACCTGAATAACACCTTCGCCCTCCACACATTCGGCAGCGAGCAGATTGATAGGCGGACCAGTCTGAACGCTTGCACTTTGCCGTGACGTTCCCCTCCGCAGTARGACGCTCACACTCAACATCRTTCACARGCAGGATAGRTTTGRSYGWTTGCCGGAAGCCTAAGAAGCTCMACGTTTYATCCTAAAAGTAGGCATAAGTGGTGGAATTTRCCATCGCCGAAGTCACACGGCACATCTGCTCTRRGACCTGTGAACCCAGAKGWACGTCGKRYTRAAACGTCARCACARCTCCAACACGGATTTAAGATCAGACACTACACGGTACCCCTTCGAGTTACGTGGAAACAGTGACGACCTCGCACCAGAGATCTAATGTGATGAGGAAGCAGTGCCAACGRCACCATCTCACCCTAAACTTAACTTGACAGAAGGTGGATTCTCGAAGGTAGATKCGCCGCGCGCGGCGTTGTGAGTTAGAGTCGAAAAAACGCCACCCGCTCGAAACTGACCGCCAAAAAGACTGGTATAATATTTGAGCGGATATGCACGTCARGCGTGKCGCACRCGGGGGAGTACTTGTCTCAKGGAGACGSGCKACGATGTAAGCTTTTACTTTTACGGGTTTAGTGCCGACGGTRCACTCCRTTTTCGGAAATRCACTAGTTTGTAAGGGTGCRSTGAAATGACGTGGGACTTCTCGACGCACAGAATTGGACAATGCGTCCCCCAGAGRTGGATGTATCGACCCGTAGGGTCCGGCAACGTTAGAGCAGTGCAAGATGCGTCGGCGCGTCTCATCTATCAGCAAGAAGCTTTCCTAGGCGCGARAGGTCCCTTAGAATGATGTCCTTCAAGCTACCGGTATCGCAAACGCAAGCACACAKGAGCTTTGTAACCCTAAGTCAATGCSACTRTATCWCGTATCGTTGGCCAACTGTAACCATGCCCCCGGACCTAGACGTGCCACGCGCGCACGTAAAACTAACTGCTGCCGGACTTGTTCRATGTCTACACCGGCCCACCCGAGCACATACCCACTAAGCATATGAATCTCAGKGCTATCCTCGGCTCATCCGGATATACTTAGGCTACCACCGTTGTTTCACGCTGGCTACCACCCTGCCAACTCCTCATAGCTTCAGGCGTCACGATGACGRGATKCCTRCAATTGTCCCACCTTCWCKGGRGTAYGGGGCCAACTTTAATACAATGTTGGCACCGTTCACTGGTTTGTATGACACTCGRCCAGGCTGGCGAWGATATGTGGGAGTACCTGGCTCAACGGGAAATACCATAATACGCCAGATCGAGGTTGTGGAGGTGAAGCCAGACCGGAGAGACAAATAGATGCTGACATCACGATGTGCCTATCGGTTAGTGTACTCTCTTTAGRAAGAGGCAACCGGGAAGAAAGGAACAATTGCCTGTGGGAGCGATTCGGACAATAGCGTAGAGGAGGATCCCATTGAGTATTAGTCGGTGTGTAAGAGATTTCGCGTCAGGAGGAACCAAYAAGGTCTCTTGGCAAGAACGTCAAAAGACTCAACCTACCCCACGCCACAATGATCSCAAGCTATAGGSAKGCCGRATATCCACCAACARGCTGCGCTAGGTCAAAGTTRGTTCAATGGCACAACAAACGAAACAAAAGCAGCGGTCAAAGTTGTACGTTACCATCACGTACACGTTGTGACCGAAGAGCTCCTACCTCTCGTATTGTGAATCAAGCGCTAGATATACGCATTAGCGCTGCCTGCTYTTCTCTTCTGGGGTYACGTTCTGATTAGCYTACATCCGGGAACTCACCCTTTAAACGGGAAATGCCGGGGCCCACATCATATTTTACGGGATGGTAGGTCTGTTCGCTCCGACTGAACGTGATCYGAATGAGAGGGGGATCGGGTAGCGGAGGATTTTCCGCGGACAGTGCAATATCACATRCGTGCCGAGCACCCGAGGCMTCCGCAGAGCAGAAATAGTCYTGTATTKCTGTTGGGCAGAGAGATTATCCGCCAGGGCAGAGCCCGTTGTGCATTGTCCAGAATATTAATGGGGCCTGACGCGACCAACTGGGTATCAAACAGGTCAGCTACTACACCGCCACGAGACGGTCAGGACATTCGTTTGAGGGTTCGTACCACGTAAGGCAGGCACAACWTCACCTACTCGAACATTACGCACACCAAGCTAGACAGCGTCAGCGCTTGTCRGCCAAACTTGAGAGCGAGCTCACGTGGATGMTGTGAATGTGMCCCGCTYATCGTRTTCTGTTGTGTCCAAACTSGTATTCGCGTGTTCCGGTCAACCCCCTTGAGYTGGKCGGGKRGTMTYATWGGRKGYTAACRGGYGGAAKGTGTYGCYTCTGCATGGGCYGAMGCATACGCGCAGTTCCTAATMKSGYAGAMCACRGTSTRGGCRGAMCYTYAAYYTATGACAGACGAAATCAGTTGCAAGGCCGGGAGTCMAGGCAAAGCGGAACGACGTCCGCTCTGAATAGTAACGGCGTGCGTTCKYTCSTTTCTCACGCCAATAAGGTYGCCYCAGAGACGTCGACCAGCGCGTAAGGACTAACCTCATGGGTTACCCGCTTAGCTACAGCACGGACGCGCGCGGGCGGCTGTGGATGTGGCACCCTCTGGTACCCCYCTGAMGTGCAGGGCCACCAACGCAACGGAGGGTAGTGGGCTCTTTCGTAGGCGTATCCTCTGATCCTTAGGAGGTCACGACAAGACGCATTAACATTATGTTTAAAAGTTCGGTTTTGGTCCGGTTATYGRTTTATRCGGAGGTRGTCACCAKRTCAGTATAGACAGGTTGAGGTTCCCGGCWGRTATAAGAGCTTCCGCGTGTAACTGGGGGTCCTTGCGACGCTGCTGAGTGTAAGAACAGCCCACATTTCRTYTGTYCATATGTCATACCCCCGATTGTATTCCTTAGGGGAAGGWTTAAGATTGCCGAGTACAKAGGATTTGCCGCCGCAGGACGRTMGCAGTGCTATGGGAAGGCGYCGTAGATCGCGCTAAGGCATTACATCCGTTCTCTCCTAGTATTTGCTTCCTTTCTGCAAYATTGTATGTAACCGTAGAATTRGTGTCAACTCACCTGCGGCTGAAGAGTGTCGCCGATCAGTAACCTCGTTCGGCGCGTGGATACCCCCAAGTCATACYACGCTCTGGACCCTTTTAGCCGCTGTCGATGAATGTATTGCTTTGACTGTAGGCGGAGGGCCGTACATACAAAGAAGGTTATCCGACAGCTGGTGGTCAAATCTCGAAAGCTAGACCTTCTGTTAGACTCGGGATATGATATTYGTAACAACAGACCCTCTTCCRGAACGCGAGACTGMGCCCAAAGGCGTATYCATAAYGAGRTCGCAGAGCGAACCAAGGACACACRGAARCYGCTACCTCGCAGGACCATCCTCCCCCGCTTCCAGACCCAGTCCCCGGGCGTGCCAAATCTCCACGTCCAATACGYTCGAAAGAATCCCCAGGGCCGTACCGCTGGATAACGCCATTACGGGTTGATCAGGCTACCTACGGTYKGCCAACCGACAACMATCACGGCAAGCCGGCCCGCCCTTAAGGGGCYCMAAYCCGGACTATACTCGACCACCCTCACTATAAAAGGAGCTATGCGAAGCTGAAGCAATTGCGTGGCCTCTAGGCGTGGACCCAGGTCCAACCAGTGCCCTCTATTCCGTGCTAGTGTGCTCAGCAATGCAGATATCCAATGGCGGCAGTGGACAATCCGTTGGAATGGTTCTTGCTGGTCACCCACCCAGGCTATTAGAGTCTCTCAGCGAGTTCGACGCTCAAAACACGCGAAGTGCGAAAGGGTCCGACAACTCAACCATGTGCCACGTGTTCACGRTTATTRAMGCTYCCTMAGGCMATAGTCTAAMGGAGCCCGCGGARCTTGCGAAACAGGTTCATTCCGCTTCCGGATCATACYACCCTGTAGACTCGACYTWGSTAAGYGAATTGAGACRTGGAAAGRCATACGTAGGAGCGCACGGGTAGCGGGCTTGAGGAACCTCRCGTCCGGCATAAGKGGGGRAATGTCCCTGTGTCAGAATTGCTACGGGCCCTTTACCCGTATGTTCTCGCAATTCACTGCGCATACTCGAGCSCCCCTCCCARSCGCAACCGCCTCGCCGTGRGCGGRTGTCAGCMCCCCGAAACMATATTCCGCRGGAYTCTGGCGGCTCATAAGATGTCCCAGGTATCCAGAAGGGGGTAGGYMGAGGGGGCTGGGGTATMGCCTGTKGGTGYCAAGTKCCGGACCGATGSTGATAATAGTTACTGACACGGAAGCGTCCGAGAYTTAATCTCCGTGTATCAGACCGAAGTAAGACACATGCTTGGATGACCGGGGGTGTCTACCACGCTGGCTGACCTCACGTAATTCCACTGTTCGGGTCTGSGGCGGAGGAACCTCGAGGCAAAATCCCAATCTCTCACTTTTATTCACTGCGTAATGAATCCACTGGTGTCGAGTTGAAGGMCCTGTAATTGACGAACCGAGGGAAAGGCAATGGATYGTGGTCCTCAWTAACGTGCAACTCGTATGTATCAACAGTGTCGATCTTTCTTACAAGACCGACTTCCCAGCAGTTGGACCGAGGACTACGGAAACATGTAGGCGGGCCTCGGCGGTGCCATCAGATCTACGTMACCGATTTTTCTTTCCGACGGGGACCGGACGCCGCCTGGTGCCATCATTCGACGTTGAACTGCCAGGGTAGCAAGATTCCGAATCGCCGCCACGGTTTGCGAGTTGTCTAGATACACAGCCTGCGACTCACCACTTGTATMTCCACACTCACTCCGTAGTAAGGCCCTCAACTCYGAGGAAAGTTTATCCAGCCCCGTTCACAAAGCCGATTTAAGCCCCCAGGCCTTCTGAGTCGGAGGGWTGAGTATTGATGAGCAACATGTCGTGTGTTGGTAACAAGAAGGAACAGACAAGAACTGTCCCTCGGAGTCAGYCTGACGAGCCRAATTTKATTACGCCTCCGAGCAGTAGCGRTTTTGTTCACATACGACTTAGGGCAATCCCGAACCAAAAATCACAGTCGTGCGGACCTGCWGCCGAMCTCGCTAATGCCTTGACAATAGCTGTTCGATCCCTGCTGCCACCCAACAAGAAGTGCTCAGCGAACCATCTAAAATTGGCACCTCTAACGCAGTTGATCAGGAACTATGTGTACGTATTTCTCTGCTCATCGGTGCGTGGCTCGACGTTGGATCTAGCGATGTAAAGACGTGACGCTACGTTCGGTATGAATCCAATAATGAGCGGAACCAGTATGCAGTTATCGCGGATTTGTGGAGCTGTAAGCGATGACATCCATCTAAAAGATGGTATTCAAGTTACGGTTTTTACTACATTGAGGGCCGGTCGTACGGCTCCGATGCCCTCGGCATGAGCGGTCCATACCGTTGGGGCGAAATGCGTGGTACCGTTGGACTCTCTCTGTGGTCAGMWGGGGACCCCAACGTKCGACGTCACGCGAATGATATGGAACAGGGCAGTGCCCGCCCGTAGTCCACCTCGGTACAATAARTCGATYACTCTTCATGCGGTCRGACGCCTACTGRAGCTCCGCAAGGTTACGCAAAGGCGGACCGATTTAATTGTTAGCTACAACCCACACAATGCAGYGCGAACAATAGGGAAGRCKGTCMARKCAGTAMYAGGACGCGAGGCCAGACTCGACGGGAGCTTCTCACTMAGGTAAGGCACAAGGATGTTTAAAGAGTATCCCCTCACAGGATACTCGCGGCCCCGTGACGAAAGTATAGAGAGTAGCAACAGCCGGCAGCGTGACACGGACCCCACCACCATCTCRYCGGCTGGCRTGAGAGAGYGGCACAGACCTTGAACCATCTCGAAGCACGTCGTAGTATCATCTCGGGGGGTGCACATTCACTCGCCCCTGAGTTGCGCCAAGTAACCGATCAKAAAGASTATARGATATAAGRACACGACTAAAATGCGATTTYAYGACCYCCGTGAARCGAACTTATTTTCCAAAGCAAACGACCGTMYCCCGCCTACGGCCATTAGCTGGGGGTGCGAGCAACGGAGTAAAAATCCGGTGAGGTCTTAGCGAGTCCAAGGTAGCGAGCCTGGCCCGCTAAGACGAACATCGGGATACCGCATGKATCCGTTCGGAGTTCGTAGAAGTTTAACTCGAGACGATGGCCCGGCAAGGTCCCCTCTCCGTAGGCGGGAATTCACCCCTGGGCCGTGCCGACATGCTCCYTAAATTGAGGGGGGCAAGCCAGATCTCTGTAATGAGTCGACTAGGAATTAGGGCACGAAGCMCTTACTTGAGGAGCCGKCGTGCCACGTAACTCTTGACAGCGCRGGCMGCGAAGGRGCASGRSGGKRGCCCAWRCCCGACCWGCRYRRCRYAKGRGAGAKYTATYAACAAGTCGYATGYCCCCTCACARAKAAAGKCGGGTGAGTGAACAAGGAGCGCAACGCATCAYYCTAAGCATGATGACATCAGTCTCGAGCCTGAGATAGTATGCTCRCGTTGACACCTTAGTCAACATTAACGACCAAYCCGCCATCGGAATGGTGGCCYCGTGCAGTTAGACTAGCTAAGGCCCATCACAATTTACGCGTCAGAGGCACGCAGAGGGACGTCCCGCARTGTTTTAACTTCKAGATGGGCGGGRCTCATCGTGATACAGCTTTTAAACCTCTAATTRTGCAATRCAYYCCAAYWACTTTAGGGGAGCCCSAGCAACCCTGCCTATCCCTTCCTTTCRGTTAGCTTCATCTTCGGGAGTAGCTCTGCCCYGTTATTGGGGACGACAGGCYGTTAAYGGGTCTCACACAGATAATACAAGTGAGCTATGGGGCTATAACGACGGACGTCCAAAACAGCTCAATTAACGCTATTATTATATGTATTGAACGAATGTTGTGGACCTSTTCRARTRAAACGGGTCCTGAGCGTCACTRMCACTCRGATGGARTCCGAGTAAMRGAACCSCAAGGATAASYTGTTAGAAGAAAACATCTCTCCTAGCACAAGTGCTGAGGRTAWCACTGATRGCTATCTCTCCGTGGCGGTATAGGCCGAGGGCTYCCTAATGTTCTMGGGTAYYRATTGGCCTCGAAAATTTCCGGACAGCAAAGATTYGGACCGCTAACCCACACTGCTTCACCACCTCGTTRCAAATCGARTTAATCAAATTGCTCATAAGGATACTATAAGCTTCTACTCCAATCGCAACCGAGCCAGACCAGGCGTTTTGGGATTGCAGATTCGATTTATGAAMGGGAGCGGACCGTCCTGGGTCAGGGTCGGAGCGTAATTTTCATCTTATAGCCTCCTAGCGTACACTTGCGGTTAGATAARATGAGCCGAYMWSAKAAKGATAGCACGAGRCACRGGYACYYCCGCTGCTGRACRACAACCTAACAACAYTGTATCATGGAYGTTAMTTGTAGTAGCTCAAATTCCGCTTGGACTTTCATTTTRTGAAGCGACCAGCAGGATATCTCACTCCKGTCTGCCACCGGYAGGATCGAATCCGACAGAATGTGTAAMTACGWCCAAAAGAMTTTCCRGCCKGTCAGTCTTTAAATACGGTGGGCAGYAGRCTGAGRCCAGYCCCTTGTCTCTAGCCAYTGCGCCGCTTCGCGTAGCTCGCGACTTGGGCCCACCCTAGAGAGAATCGCTACACTATCCCGCAAAGGGGGCGCTCGTGGCTGGAGTACTTYGTACTTACGGCTACGKTCAGACATATCATTACTAATATTATACAAAATTTGGCGCGTMCAAATTYCGCCGTACTGCCGTCGCCAGGRCTGAYCTCTYTCGACRAYASYTCCTAAAGTGAGRAGTAGTAGCCCTGCAAGGCCATCTAGGAATCGAGATACATCTAGGTATACCACGCCGCTGGGTCTGRGGCATTACGAACGSYACTGGACTATGCTGCTTGTGTAGCCGTATATGGTTCAGCTGTGCGTGGGGCCAATCGCTGGAGGCATTAGAGTCGGATCTTCGAGCCTACGGAGCAATTCAAAGATACTACGAGAGTAGCAACGCGGCCAAGATTGCTCCTTAATGGACGGATTTCACGGTTAGGCGCAAACCATGCATCGTATACAGCTCGCCCGCTCACGGGGAAGGGATCAACCAGTGGARCTCTRAACCGTRCGCGGTACTTTGGGTACAAKAGACGAACKAATATGATTTCTTCAACACGATCAGGTGTCGYGCGGGACGGGGGGACATCCCTTTCCCAGCGCAGGGTCAGTCCGGTGKCCGATTAGAACGGGGCSACKGRCAGATAGCACAGCCAAGAACATGACCTACAGARTCRKRAMKRAARAARCTAAMTGRGTTAMAGCCRGGTGGATTACAGAAGAAGAYGGTTTATTCYGTCCATATGAGGTATTCAAAGTGSTTATCGTCGACCAGTGAGAAGAATAACGATGCGGTGRGCCTCRMGATGTGTCTTRTAGACGACGAGGCAAAGGRCTATAGACCCGSRTASTACGGTTCCGATGGCCAGGAYATCGATGCCCGTGCGAGGCATCTCTACGCTGGAAACGTGATCTTGCCYGGTGCTTCAGCCGCACATATGMCGGGGCTGRAAAGCGTTAGCTAGATGGCGGGTTGKAGCTCTAACGTATGCACGCCTCCTCTCTTGGCTTTACGATCTCKTGATTTCGTGGTGACATCACATAAATTGGGTCWYATTGMCGACTCACCCCGCAGTAGATRCRTCTCACATAGATGAAAAGATTCTCTTGCCCGCCCGTTCTATCAAAAGATGTACTACGCKCCTAGATACCACAGYGGGGTGATTGCTAAGCGCCTACCGCCACTCCTATGGGAGGYGCGAGGGCYCGGATGGAGGTCCAGTCTACGATACAACGTTGTTTGSCCTAGAGTGCGGAATCTACGGAAGRCATAGGCATCTGCGCTTAGGAATCTCAGAACTATTGGTCGTAAGGAGGTCGGCGGTGCAGATTGRYCAATYTGCATCCAGGCTCATCGTACGACACCTACGCGGTCACGATATCGGGTAGTTGACTCCCGTAACAAAGTCGGCTAYGGTCYCACTGYAGGGGATGTGGATACTCCTACAACAAGTTASGGGKTRTAAACCTTTACCTCYGGWARAYTGGTCGTCACTRGTATAGGGCYCTGGCTATTACCCATWCGATACSCGAAACRACCTTYAAAYCTCMAGAACAGAACCTTAGGGCTACTCAAAATCCTACTCCTCCCCATCGGTTTGCTGGACGAACGTAGCAAGAATCGCATGAGCGTGCCCTACAAACAAACACTATGCGTAGCCTTAAGCGRGGTCGCGGATGGCCGCCGYYCAGTAACTRATGCTGASGTCMCGAAGKYYGTTGAAGCGCACCGCCCCCTGAGAACGTGGCGGCACTGTTCGTCKCGGGAGAAAGGTATGCGMCGCCACACASGCYACGTGACTTRGGGCTAGMGACAAATCCYATCGGCACGACACGGCTCATAAGTACAAGAGGGRYGGCCCCATAACMGCGKGYCGGCATCGACGTTGTATCGTCAACAACAAGGCCGCAGACCTAATACAATTCGGTGTGATTGGGGTCAGGAATAGGATCGCACGCTATCTAAACCGAGGAAGACRCTCGYCGTCATTGRCTGAYACTTCTGACACAAGGGTCCCAGCTACTCATCCATTCCCARGGCACTYGTCTGGGTTTAGCGGTTCTCATCCGACGYTCATAYTTCGTAGCAAGGAACGGTTTYCCACATAGACTCTCAAGATTGAAGTGACCTTACTGGGTCGCCATTCGAATTTGGTCGCCGGCCCCGCKGATAATGCCACGAAAGGAGCAGAGGCTGCCTTTGTGAGAATCAGTSGATATATTTAATAGGAAACYATCTTGAATCGTACCGTCCAATGGACACTACGGCGAAAATGCCGTGACCCTCCGGCCGAGTCGTGATGGGTGCGTGKTGCAGCAATGCTGGCGTTAACTAAGAGCAATTTGACCATTATCCGTRATTATAACCGCGAGTSTYAGCGTSSCTAYKTCAAGTGCCTATYCTRCCCGTCCTTGAGGTTACAAAATATTCAGCGGARACRAGTGACGTAATTGGGAGTATGTAAATCCTACGCAGRTRCGCCTGAGTACTCCCACCGAACGTGTCAGAATCGTTCCSGGRKGGTCGYCTGAACGGGACGAAATCGGCGYACTACAATTGAGCAAAGGAGGGYCATGGCAGACGGCTTTGCCTTGTGTCGTTAGGGGTCGGTCACCCTRCYGCTATTCRCGACTTCGGTGTAAGTGTGCGAAAAATGTGTAGGATAAGGCAGGAAGTGATCCCTGCMTCCATTRGTCGGGTATGCAAATCTWGCCYGCTSCTACTTASGCCTGGGAAAATTAAGACGAATTCGAGGAGAGGGATCTAATTKTAAAAAGGTATGTCGTGTGCCCATGATCAGCTAGCTCTYGGTAAYAAACCGTTTCGRAGTYGTTAATTGCGGTGACAGCATAGSCYCCGTCTCGGGTCGAGATGCCTTCCGCTAAGATGGTGCGGGGACAACRTAGTGGGAAGGAGTATCCATCCTACTTAAGTACGTCCTTGATAAACCAGTCCCAAACACGCKAGTYACAATCGATAAACCACGGTTGTATTTCTACGCTCAGCTCTGAACAGAGAGAAAAACCACACAGTTGACTATACGTAGTGATCACCGAGTTAAGGACAAGGCAACTAGTTGCGAYTAYAGCGTTCRACGYTYMMCYTTCYRATTTTAGCCTAGRYTCATGTCCCWTGCGGCAGTCATTCAAATRTGYAGCGYMARWAGCSKYRMRCTCCAYRGARGRGYTGTAGGTCGCTTACTSAYCYARYCYCRCYSAATAACAKGTWRSRATATRKYRTYYRARRTAATACMRCRYTRWCYCYCTASTSCCYTRGCKRYYCCATCGTCMTCGSTATGWTYGGAACYTRKCATCYAWCAMKTGCAGAACRTCGACRAGYGTSACTYTCTGYTAGTAYRATTAACTTCTYTGCARCGGARCTTYYTGTGCAGAMRKCCAKWGCRACCCGAGTYCYTCCCTTGGGCYGTTGRGACACATTGGYGTGGARYRGRTKCCAATTGGGATAGGGCGTGWTAAYKYAYSTCCARYTGCGGAKATCGTTCCKTAGYYCYCYTCKGKACRYAGAGAAARCYGARKYYSTYAARGTKTGARRGTACYACCAACWGCGGYAGCTCTYGCASCCGCCACCSMAYAACCYRRGRGCWAGMCGGCAAGYYGCAAGAGACRKCYTCRRGRTCRSCGSRRRRATTYCYRRYGMGMSYTCYYYGTCCYAGYTKSYKCSYRRCTRWGGTTATMGAYSYYRTSCRGGTTGTGGCRCGCCCTTACSCCTCAYAGCYGRTRASAGGTMTAATTGGACCATAATATTCTGRGYAGRTGRGAATSTRGYYTKTCTTTTACSGAATYGCTCCTATAAATCCACTACAGACTCGMWCYGRGRCCGYACAKTAGTCGMCCGTAAAAKCCACYAWYKRACRSWGRCTGGATYTGTYGATTGAATMAAAACTTGATCATTGYSGYSYAWTYGGYWMTAYACTCCGCGCAAAGKAGCCSGKAAAGCGWTCGKYCATMACGCGGACTRTAYRGTGGGAGGSGAMMCKYAACGAWMTYATTGACCGYACACGGGTGTGTATTGTCTACCTRGTAAGATATAACCRTCRGACCTCTGGGTRTRGSATSCYGAGYATSCMTSGTRYYRCTTTTTRTYSGYCRRCRWWTGYCYYYYGWCYTATCRRAATTTGGSCCYWARWGGGYGKYGCGAATCACCTRCWRGGCCRCCYCGYGAATCYTRTGGCSGCRCCRGCGMARACCRRGCGCCGWAYACGKTRRAGCKACTSYYGCTATSGRYMCCRGCTRCTKYKSRRGAAYMYATACCGTRRYCCYAGTGAYAAAAATACAGCYGACRCRGCCAGCGACCMACSGTAATSCRRCKTGGMCTMCTGAGATAASGGCTTCCGGRCTCRCYTYTGGGCGACCYASTAWYCARSYGGSAGTKGAAAATSGKCGGGTCCGCATCYYMCWCTYYWCYGCAYAATCGGAAAGACMCGCAGGCAGYGGTCGCTTCCYCGCAAYATYAAAKCCGGCYYGRCTARRYRMGGRKAGGWGGSGCRGGAAAACTGAGCGCARTCGACATTTRAYGCGAGAAGYRCGACGAASCGTTCMACSYCACATRTCTGCCGGTGGCCCTAGGATYCGCGCRGATRCGGCAMGRMYYCWGSSGKGAAGYGGRMRAYKAKSKARGTRTTGWGCGTGTSYGGCATGSTGTCGTAYACAMAKGCCGTYTYTGSGTGAGGAAACKMTKRACRYGGYAGCYATGGTAGYCCAATTGAGAMMYACATTGAGYTTACCASGGGASRCGCCTTGTTTTGTAACTAAGTGSCTGYTRAGGGCSCMYCGGGTCCRGGGCCGTTCGCCAGGARCTCMRCKAGRACKTGCCYRCRTRYARAAGATYAACCCYTTWTGMACCGGYRAACTCGCGAGGRTAYAYRWCTAATTCGRYTYGGCYTYGGACGTWCYTTARGYAAGWYCRGYGRGGCGACYSWTRARYGWTMTTRCGCTGCRGSTTGGTYGCCRCMTWCGCYCCYTCGGCGTAGCGCCCGAGTRYGSCAACACCYGACCCGYCGGCAGCCCGGAGGTAWMCAYGCCAGATTAATCGMCGTYCCRTYGTAATTYCACCTRCTAACYGAYRCTCCYRRCSTRCGYGGRAAGGAWAAYAAACYTGTTGRYRAGTRCGCCTYTCTYAATRGCGRAATTAGCMATRTACGTACGGTAACCYCGYGCAYTCTTGMTCTATGCGTTTARMAGAAGATGGCTGYATRCGCGTWCCYGAGATAAACCGTACSAWYCGTCRGGAATGWAYRYCGYYGGTTGCYCGTKTGATGCRGGSTRTCCAMWACGCRTCGCARMAATGRAGAAACGAGAACATGGTYWTACKYKCGCAMYYTGAAGGCMGCCCACTTATRSGSCSAAAACYSAAATACTGYACGYSGYSCCTGGYWCATCGCSTTYYTTAAYCTAKWMTCGAGCTCCCTGGTKCAGATTTGTACAGSCCGGGTCCAAGTGCTATGCCCTTTCCYCCGCATTYCTAYCGGGCAAARYAGCASCGGRGCRCSTYCCCCKAATMGAWACYTRTGTRTCMARATCTKTCTTMRAMTCCGAACACCRRRGRAYYYRRAGKACCCGGRGRGCCRARKGARAGRARAWTCWRAYAYTWGCTRRASTRGAGRGKGKWCCAAAGSGCACRGTTGWGGGCACCCCATCYGTCTAGAGCGYGRGCATTTCATTTCRATTMTYTGGCTCCGYRCCGGMTCTRCCGGTCKCGTTYAGGAGRMTTAACAYCCGCACGAGGSARKCAAYCGGGAAAAYGWCSCAYGAGAGCRRTTTCTAGTCCTYYSATGCCAGTCACCCGMTGTCMCCKGCGGRCRCGTTTRGYAGGTGAWATCYRKGTCKCGAACGRCTCMCTACGRATGTGTGMTGATYYAAGWSTTSCTTGGCYTGWTGAGSAAAAGGKYACRYGGARCTKCRAGYRMKACTGGRAYRAYGYCGWRRWRMYYACARGAAYTGGRTCYWMGAGARAYTWTRACTTWTTGCCTACGCGAAGGTMCGATRCYRGTGACTCACCATAAYCAYTTTTTATMAGKAARAGCGYRGTGGGKAGMAYRKTRAACATAAARAYGCGAYGCWTCARTGCTCYRAWRGAGRCRYCTCCWRTRAYAYTKGGRYGACYCTARYTAYYASCCAGCYYYGGCGAWRACWCAYTGACATKKAACAGATARAKGCTCGTRAGACAGTYATCASATGCTCYGRTWMMRAYAAAATGYTARCYAYATTAGATCYRTRWYTTCRRARCCSCTCMMKTGACCCGASCGRGGCCAGGAGAGTTGTAATATTYARGGTRSGAGAYGAGGAARCGWYYTAMTCAGAAAGCMTTGACGTYTRTYGCCMACGTRTGCCCTGGTCCATCYCTTYCARYCCMCCARYAAWTYCTRGRATTACMRTTGRYCYGMCSRYGCGGGSGWTWCCRCCTMCKCCGGGACRGGCGRKYACCTAAYAGMACGRYYGARYMGCRCAYGAGCCTTCCSGCCRTRGGTCGAACCAAAAYAACCGTGARCRMYGGGTCGCYTARAAGATACARRARTKSSAGRKWYMARGAATRAGSMTRAGGGAAKTAYCTTYGMKATYYGGARGRRCGGMCGCCYTTGATGTTCCAGGCCYTRYRRTCGCATSYRATARMTRCATGTTYATKATGTYAWRCCCAATACAYAACGACKRTGGTGTATGAGCTAGAARCCGAGGTYYWAGCTTARCGGCCAGAAYYGGATYRGACASACYRGCCCGGWTYAARGATACCGATCGYKYSAAAGASRTGAGRSMSATKGTCYGRKTKYAGWYTRTGARYRCKAKAYCAACARACCYCCCASCAGGCATGTTGTCKAATCAYCAAACKRGSGCGCGGAARKWARMTGTRGKWYTAAYTCRAKAYGKKATAACTTAGCTGRYAWWRAACGASATRKYCGARCCGATGTCGGTSTSKYTAGTTAYGGCGGGTTCRGCTTYTTCYCYACGAGATGTRCCGTCKCARATMGGACGTCCKACYCACYYSAATACGTTYCGRWGGAATRTWRRWTGYRSCTSCKCAAGTGCGATCCAGATAAMAWSGAGGYCWRACAGRAACTYTGCCMCCAGGGMWGTTAAATYCAATMATAGRAGGTTGGACGTYRARTCARGAGGAATCGSGCSAWRTSRTGRASRYRGCWWGKGYYRYTRAGSRYCYGGTTATRTCYWCGTCGMRTAGGGYAGGARGRGGCCGGCYCTATGKYGYGARCRTSYAGYAACGRRKGYAGGYCACACTCAYGSTYGAGCAGACCCARAYTYYAGGCGTRTGWYGCAYCTGYRYTRGAKTWGGAYWYYCYGRGRCGYCYRAKRMARGGTTATRWTTYRYKRYCAAAAKKGKTTWTAWRCRTCCGTSTGRGYGCYTYWACGYRGGARKTCAWYMRRYTGCTTSGGCAARCCCCMATGGRGARRGCKTAYGARCGCCCCARRGAKATGCGACYYCGAKAAGMCSSRTCGYARCCCTATCYCGAAGCACGTGTCGMTGYACCCATAGGTCGTYCGAYTCTTTGTATTTMASGATAGAGARCTGGTCTGCRAGGTTMCTRYYGARCATGRYACCYCYGTYYTGTTAYGCGCCTCASATCGTYCAMCCGCYCTGTCGCAAGTCTCAGCYGTAAGWRGGGRGTCYCGATMGTTGTRAGYCTWGCCCYGACGWAAGCYGAACRKTTGGAGCGCAGCSGYYGGCATYCYWCATCGGKARCTTTTGGAGAACACGCRTCCTYYGGCAGRGRGYACTWCAYGCYRSACYWTGTCGACGGACYYRGGCCTAACKRYTWCATCGCGYGTATCAACGATGTCTTCTYSRAYWTGYYGRCRGRTYTGWSATTGCTRTCTCTCAAAATASTTCAGAGACMMTRTRRRCRTATTGATTTTGAGTYYTATRGRTGACGYCGGAGATYMTGCCATYATRGATAAARRCTRCATTATTGRCATACCAGTGASTACCYACTTTCACTTRRRKYAACSYTYAARMSRTACATGGACACYRYRTTTCGKYGACGMTAARTGYAYMYTAGTYTAATTATSRGAYGSGCCGMCGCGAGCGTTCGGKSATTGATGTCGAGGACCCCYCGSTATRYKSKGCARMKRTAYGGSGTATGTAAAAAATTYYRSAKGCARGCCYRGGCCGTTSGKCTGTYTGTCTRASWCATCCGAYASATACCGCTTYYKCTCYAWTCACTTGCATGACATCAYCGATYCCTTTATCAAGAAACATYRGCCGAAGYATGACACSRTYGGYTTWGRRCGGGYCCTAGGGRCCTGRTGYTGAAAGWTGSGAGGGAWWCAGCTWGYRAGRCYCRGACAACCTACACYSTAAWTWTTRACACATCCGCAYMWARGGCGGACARTGGATGRATRCATKCCCRTWTCTGTTGYARCAGGGTWACTRGGGCAATCGYTTYTRGTCTCSTYSTYRCGYCAAAYCAAACTAGTAAMAGCRATCAACRMSCGATACTCTYGWTWCAGCAGAGTRARCCGCCRWGRRTTCCWTCKAGTRTASAAKAAGCGTTTTMRCAGSKTGATTCTMTCGAYRGAGCAGTRASACATACRCTCARYWAGGWASKGGMYKGATRTCACRACWYTYCCCCCGGGYCGCAGACGGGTCGCTAGCKCGTAGCAATGAACACGCACGAAATGCTMARTGCGWMTATAGGTWAGCAGYTSGATTRYGSRTYTTGACRTGGCCCCCGWRCWKTCGRCACMWATTTGAYCCAAGCCAATRGAAGGGTYAATTTCAAGAAACGRTWTRACYYARWCCCTWGCACATMCATCTACSTGTKACRGRGTAGRGYCMGAAYCYCKYGCAMKAACCCSGYSGYRKRCRGACTYTTACAGAKTACACACGRRSGYAYTCRRGCCTAGKTCWTTYCGGKSCYTARCGYGYRTGTCTCTATMYARTCGCYMCATGATGCAATRAWRCGCRRAARCGTAATWCCRCAAAGYCGTCRASGAYACTTCCTMAGTTCRTTAGTYTTGAYCTTATMTYCTATYTAKGGCTATGTAGYTCGTKGCACTGYGAATCCGTCCTCCTSAAARCTARYAGAYTGYRAYTAGGCATGCTGCCATCGRCTGCRCCTYMCAYARCCCGGCACGTTARYACSGCCRGTGMCWRYRAAGRTGCGCTCSYWGTCYRYYGRTCCCATYCWCAGKTCCGGGYGTCCGGCRGCAACCGGCGGCKAACGRGCCTGTGCCGGTGTAYGRCGCRMCSCRCAACGTGACGKMACAGCGMATRSCKCWCTTSAARGTWYYCGGYACCGTTTGTAGWCAWGCGSATAGWYCAAGCCKTWAMGMAGCCGRAGYCGKTTCCARMKCGCAGGGACACCTAACGTTCCAGCGGGCACATWYGYAWYTAYYTACTTTTGCGATTYARCCCRGGSMASCMARYGGCTMCRTRTKRMGAAACGKGTGCCGKGSASGAATATCAYTCTGTYGAMTTACCYTGCGTRAGAGWYCGGTGYTAYGGYTTTCATTATACYCWGRGCTRCCYACGCCATYGTTKYACKCRAGCRAAKRTCRYTTWTAKRTRYTCAKACACWSGAACTCGCGGRCTCYTCTMGGCGSGMAGTCCCRYCAYTSMWCMCTCCRCGTRGYWSWTGAAGMTYTCTYTTCTCWTGGGGCGTGAAACCCGRKGCGTGGAATCARCACCCGTWCCAACTTGGCTGAGCGRGGGYTCAGKACMAAAGCGTCAYGYTATWMAAGGCGTYGAAAMTYAGMCGGTGGYCCAGGYCTCATCGGTCMATCGCTACCCTACGAGWTGRCTTRYATTATCGRATTTTCTGACTRARKGAGGCRTGGMRTACGASYGCTGGSCCKACTACCCYCTTGCAGCAGRCCSRATGYMATTTTGCTTCRCCKWTTAATATKYGCTYCYTYTGTAYGSTAAYGTGATCGAYCAGTTGTGGACTGYWCAGTKCCTGRYCTYTMSAYRCYATGTGAKTTTTRGCARCGCCTAARCRTTMAGWGARAKTYACCYAGCGTSTCGTTGCCGYAAGCCCARTAAKTTSTGACSYCATCGTAGARCSCGGAGWSTTTACKTWTGAGYRGTCGYKTAATATACCCKSCRTRYAYACTAAARCGSYRKSTCCWGGACRACATTGGGRTRGRAGRYTRYGCAACYATACSTCASTACCCYMRCRGTCGGTTCCAGCACTYCYTATGGTGSCGWRGMARGMTYCSGGAGTMKGGAACACWCTGGCTTGKRSTCYYGRAATYTAMMYGCGMYKYAWYSYAGGMAAYTTCCATAATGMRRCCRTGTGCTCTTTGGACWYGRTRGCCTCAGACGWCAAARCATTTTGTGGRCAAGYCRGYKTSYWSTYYGCTRGWCAAGKCGCRAMGTACTTWRGATCATSRCAKGAGCCTYCGAGMMATTTRATTRGGCGGKAGGGAAGAAGSYTCGCACGMYATTTYRCTTATKCGCWSTWYWAGGCAYGGAGGCRCWRAYTRRYAARAAYRYATACRTCTCCACAYCACGAAGTGCAGYMRTGMKACCTRAYGCCSAYRTYGRAGTGTWYCRTTAGGYRACGAMTATGCTTTGKGYYCGTRRGAYKCGGYCGRYMGTWRCATAYTCATGAGTAAGCTYCACRTGARTCCAAKGCYRKACRTASAAACCWGGRRTTTCMCTTYGGACYTCGWACAGAYCAAKACAMMCRAGATRCGTRCGGGGTGAGGYCAARRCAATGCCTCTCYCYYCKGTCRCGCCGGAGATGGTAYCCAYRCAAATACTWCYGYCSGCGGTRTCCTKGTTCCCRAGYACCGGRGYTAGGRCYGGGCYGTYGAAAACGAACKRTRACRTTGGGMAAMCCTRTCYTYRATYAGTYGYCTWTYACAGGTYCTKGCTATGAGTAGGTTKCGGATTCCGGAACYKAMAMTATWSGGCRRSGTSGTAAKGCAGGGAATAGAGACCTAACCGGCTCTRACKAYWTRRRACCRTCCTTATCCCYYTCCRCCARGGGTGTRCAYCCWAAAARKGGAAYGGGGGAAAYYATGARYAATACRAGGCCYCGRTCGAAGAYRTASCCYAGKAGTTSATRGCKCYGATCAACYTTCKTAYGRGCAGCYTWGTATTYARAGCSGASYSCRCCTCACCSYGTMGTAMSGCATTGAGCRACGCCGAATMRRWTTAACACGAYTGCKACCCCCCRAAGATTTAMAGARCYCGRGGWTCACGAGYCATGAKKTMCRTYTCTGAYCCGCTTGTCCRCYAYGCTAGCRARCCYGGGTCGTTCGGRGGAATCYGCTGCMRATAARTGKACCMWGTTACCGTCCCGYTTAYGTATYCKATAGTYRYRKCTGKCYTAGMKGKGTTAYGCRRRSAARGKARYSRAGAGAASYCRTARYGYYCACRARACAYGATACTCCAGAGCYAYTRRCCCCWRYGARTTTAACAGRMWMTTACGTTGAKCYSGCAAACRTCAGACTTAACGYCGCGTSTACGAAGGWCCYMTRCAYGAAGGCACCTMAMAACGATCAAARSCWAATTTSCACMTGCCGCCAYTYWRYMAKSTCYGYRGYTTYGTCRACGGARYSGGTCTCRRWWSCAGAGGGGRACGYCRRTCATYRAGMCWRGYRTTCYTKSRAAYRTTCCGAKATCAAATCAARYRACYCAGRTWATYATWAGAYCGTKGTTTAAYGSATTAGCTATTRTRCGTCTCYGATGGRYTCTGGCCCRCCACYCTWYTTACAGTTAATCATTGAGRCKSKYARGTTRYTTTAATTGTTRCWCTAAAYCMMGCAAGAGRAAASRAYRRTAGCCGCMCRYRTGRGAAGYTYCTCGACCRYTACARTGCMGTGATTSTYGTCTGAGRRACCGKAYACGCTATTRGTGYATGCCRCTCACGGCACCYTTCTCCCGAGTWGGGCACGTTCYGWACTWARCAAGGGCCAGGTRCMTGTAACYWTGKMTCRMRCAGACMTRTYCYGAGRAAAARKTTRTYRSTAARRSMWGMRMCACYTGGCCMAWMCCARTGYRCTYMGCGCGCAACGGYYYKYTGCRAYAGGTTTTTGTTRCGRYCGCCAGTTRKAAAAYCGAATGATRKGWGCGAGYRTCCTCATGAKGAGTCSYYTGYTTCRTYTCAMRCRRAWYCWRTTYCCTCGCCTCGWGRYACYRGKCCWGCTCCATTAGGGATTAGTAAYMCAGGRWWYMMGTYAWRYACATTSTAYGACGCYTTTACRYTYYWGAAGGGCATTWRCGYAYYAGGYTGCGRTACGACCRCCCCGARCTGCATATATAAAGCGYCTCAGRGAAGGGCATATGKATAKGGGACMKCSAAGCCMYAGCGATTTACGCYTAYACGTTACSGRAGAGCTGTTWTCYCRCRATGSYSCGAAGTRKGACYCCCTRGGCGTTCGYCCCGGYAGAACTGCCTGCCCTACTGCRTATGGACATGCAYCATAYRAYYGAGYTAYTGAYGARGATGYCAMTCRTRGCGYTGCCYRCTAYSCACRRSGARAGAGGTGCWGYGAAYKTAYGACCAGACACGARACTGGGAAAGYKAATATCATGTATCCTYATYGTACCTATGSCCATTTTTTTRACCRRCYTAYTAYTGCARCSSGSAGTTAGTGYATTATYTTCGYGWCATGCGAACAACYYYGATGYGATTYTTAWRARCRGYYMYYCGAGGGAMCACARAKAGAGAGTTGCGATYRARAAYTRYWCTGRGTYRYRCYGYGYTTTAAGYTRKGTAATGGTCRKCGTGGCCACGCGRARATTRCGGATTTTGCRTGCAAYYGGTGAAYWRCRTACTCYASCTKGRRCRTGCGGCYCTRACTRATCCGMAAGTGTCGAATGRSYAGGTYGCCTTTYCTGGAGGGGGYSRCTWCCGCAKGWAYCAYTAGRRGAAGTCTARGAATCAASGACGTRTCGRTCGMMGCAACGTCCRCGCTTCSTYGTRCTGCAYATGATGAGTAGGCACCCTRWYCCCSYCYGGAGGCYTTRGGYCTCYWRSGRTGGTGCTAGCTGAGYCCTGACTCGATRYTKCCGRRAYTYGRTAACAAGTTTCACCASTGGTYRYYWYARRYGCCAYYAMACYTCCGCTCCGRGCGTATMTCWTKRGACCRCCAGCTCCYGMMCACAASCAAARCCTCGACCCARAGTAGCATWCAYCYWCRGYGCYGTTRCGGKGCGGCWGGAGCCGCTATCMACMTATCAYYCAYGRYATYTGGCGAGGSTYRCRTRTGMYTCCRCRGAKARGRYTKGRAYAARYSRARASGCASGTGYCTCACARATTCCGYTATCGAACARACCCCAACRCGCCTGGSTCACGATATGGAKCTACGTRAGTGYTGGCYCATCGAAGTAGRGARTCTMCGGGTACTATGCRWACYGACGCARCSGCKGGCCKKRAKRGATAAGAGMCYKCTYYGCMRATTGGMCATRATTAAGACCGGGCGKCTTRTCGTGGAGAGCRGGGTGCTYRATCCYCGAKRTGCTGMACYASAGASCSGGCSYTWCTCYWAGGSRAYTAAAAACTCGTTCCTYTTCYCCCCCYCRCYSGCGAGRGMGARKATATYKGCRGARYYSGGGGTRMTYYCCYYCTYCGSGWCSGCCTTCCYAGAGRACACKTGTAATGGGRAATTCCGCAGGGASCTCTCCCSYGRGACAGGGACWAYRGAAAGGACAYGGCCGCGARRCTTGCTKTKWKTRCGYGGSGCRWGCKCAAYCTGMSCTAYCTRYRRCRSYKYKCTTGCCKTRGTAYYGAGTTCKCGGAGSGYSCGAGTRGARWGCAAACRGATRGCCACAGTTTRCTGYYGGCTRYCCTTRCTGGRCWACARACARYTYAGTYGCYTCTWGYAAATGGTGGRTTTGYTTCCKCKWCRTRCCATAGCGCTACRCGGCRTCTCACYTCCTRCGMYCTAGGTYGGCGCRACRTTCWGACGCCTSWTWTACTRRAAMGYRAAGCCGGGTCTGATRWTGKWWYCTATAYAARTTCCTATAMCATGAACYGRCGGYGTCTGTTCRCGTYTTGGTTTMYGTRWGTCACGAGATATCRCGCGTYCCYACYACGCGKCTTCGTATCATTCGACCACTACGTTTTTTRTCMTCAATKWACCAGYYYGAGRGRGGTCGAAGCTRYCAAACGMCACTGGGAGCGGAGCAAACRATAGRGYRGCTTCGTMCTYCAGCTCYAYSYGATAGACCYYKGTGAAACAGYATRYAATAAAGWGGTACTAKSGARGWCCGATAAGCGTGTAKAWATSTGRARCGAGRWAGCTYTSTCCTYCACACMCCTSCRTCRTAMKCGARTGAYGACTTYTCGATGGYGCTGGCCGRRTMYGAATAAGRYRYYTYGRRACAYRACMGRAGAMACCYTTCCTGWGGRYRYGMCTWWCRCRRTCATTCACGARTATAGGTGWRYTMGTGCRCCTRACRCTGARCYRKTATCCGTCTAATAGGCAGGRRMAAYKMCCAGAGGTGRGCYGAGYCKYYYTTCYYGGCCTGCWAWAGAGYTGCCTRRKAWCGAGGGYYGGAGCTMRCTRRCRATGCTTTGTAYMSGGYAGAYGATAGARGTGCGCGYGTRRAGAKATACGTAYGCTCTGTTTCAYAYCAGAAMAACYYCGTTACRATRYAACGYTGCTASCAMGCYYWCCYMWSTAGYTSRTCACARRTKGTTTCCGYAACAGCCACTGCCCCGGCTYSRACGAARSCCCCGACGCGCGGCATGGGTCTTACTGGGGCCCCGGCTCCGGAYYYGRYGAARGYCKAGTAYCGTCRCMCMRCARTMTASSGTATASCGCACAMTWAASCCTRMSGTACAMCGCMATYGCRGAAAYCCGCKCYCCATCYCARTGGCGSTGGTGAAAAATGGGACARYGACSAATTKGTRRATRCGTCCCGACYAGACGCTTTGCTGTGTTTTAGAGACGTRCAGAGYTAARCKACKRSCCRTCCRWKTCGRTCCGCCTTRTCTTCCGGTAATGACKAYARGTCYCSGGCTTACAGSGCYCRCRAYCCCGGRGGGATGTGCCGYATCGACGTGCGGCCCRRGGRMTAATRTYGGCRATYCAMCGYTGMAMKKGWRGTTTTAATTTCRTRTAACCGTGRGTATTCGGARCMWMMYTAAGTGGTGRKTGGAACAATGACGSRTAYYCGRTYAKAGYRAAACYAGTCGCMAGAGGTGYATMTYYKTCTCAGAYCWGCAYTGACAAGMRYTAAGCYTTGTCGTMWSYACACATTGGCTTSYAWRASTYGARCGRCRAACAAAAAAYRYCRATTRCTGARKCATYTYRAASGTRKCCTTGATAGGTGACCGAKSGTGTTATTACTGAGMYTTTMGCRTKGSAGRCTYYCGRRCCCAYCCGGAAMMAGWTMTAYTCGTAGAWCRCTGAACRTCAWCTTTCGACTCTTTYCCCCSTGAMCGGACAGAGTTCAGRGSATAAATGAACGACTARCGGCGGRCRYACRRKAGCYGCKGCCRCKCRAGRAYTACCRGRAGARTGCGGSWSGYTKTWYYYARCYRTCWGTAGTTGTGAYGYYWYYCRRYCCGACGRTCTCCCRCGTCCTTCKASRYCGGCRYGSGGARTRCTCRATYTGCCCCRTCRGTACGGASATRGKTGAYCCCACGGCCAARTCTCCGCMCAMCCCCGGGAGKRGGGTCMRGTYYAGAYKGMGGARGKCCACRWGGGYWRTAYSMKRCGGATTCCAGMCCWAARGTAWCRACRGRTGACAWAAWYYYAGAYKGGTAYGRCAMGGRATYRCKACGTGTCRGCGRTTRGGGTTATGAGTGGATMTGAKTCGGCRAKSTCTRGCGKRGTRKATATCAAARGAAAGTCCGGMGTCGGGGACTGAYCTTAYAATWCMTTARCRMGGGATCCGGYGAGTCAAATTAMYYTCYAGAGTGTCACSATYKTGGCATAGCGGGTTWGTTCGYTCGTACRAGAYAYATMGATARARACCYATGCSSCYGTGASCTCCTGCTRWTRYGMGKCAGTTAAGSATACCGGMGTTACYCCRGCGGARGTGASRYAGGCYCTGTKTMCCTACCCTWRRMGYCTYTTAGWCRATAMRATASTGCTTCCGRYAGTTTGTGCAASAGGRYATMTCGACRYAYAYCCMAAYGRCTMCRCTYTAACRRGCKTTYAAGCAGRCAGTATAGACGWAWTRATGGYTGCTYACRTYGCCYCCGACATCARTRTACRGKGRTGTAACGGRGGRCKYGCACYCWGRACAGCKGSGCGARGTRCCAGACGAGCRYYCTRTCRCGYKATTACTSATATYCTTTGARYGCACCGRTAATAYGCGGCRCAGYCGYGMTGGAYAAGYCACAKYCYARCAGCCACAGTKGCCCTAMTCCCGCAATGYAATCCAATARCCYGRGTGRRAAYTCRGSRTYCAGWTRTTGCTACTCGCKGTSRTTTGTYTTGCGGGTCRTARAGGGAGCYCCGTGGYGGTYARWGGGAATCAAACACTTYYMAATATTTAARMGYTRCTASATCGTCGGRGMGATRCTAGAYCGCTSCCTGCGRSGTWKYYATYTYGTTYYTTCACRGRTTCRMTAGTGGTGATAAATGARYRGTWCGAATWAGACCSCCTCMYGAASTCAWAACAMAGAWTTMTCTAGRGAGAAARATTTGYTCRMTCACTCATTGKYGTGASGGCAGRKMWAARGAYRGAYTMGAAAATCARACTAYRGACGSCAGTSACTATGSWGGTARCACTKAASGYCCAACAAAGRCCTAGCTGCYCTCGGKYTCGYYAAYGTWWTGKCTCCACGGTRAYTTAKCYAACGRYAGTTATAGCGAAGCRGGATGGATCRATRCGGCAGCRATRSTWACTCTTYARTGGCYTTYTGYGYRYWTGTSGAAGAAACYGGRWGGTGTRATCGAATGTKTTRMTRYAGTCCACGRTCCGAGCGTMCRATTCATTCCTGYYYTRTCRGRRTMMTAACTRTKTYAGYTCCYCMYATTRAWCGTGTRYCTGGAATAGGAAYTCYAGAATCSAGGMCGSGTATTGAYMGCTAGAAGMYCYTYRCTGTGSTASCGTCAKGARGAAAAACCCYAAGTRTTTTATAACYAGTGGRCTGGRGTCKRRRGYGGRCCTGTCGTACRRTGGAYYTGTTACCTAGGCCRYRGTCATACGWSRGGYYCTTATAWAGCGGCAGAGTGWYGGRSATCGCCTRCCGCGATMCCGCGGWGYAGCYYGWGSTWCGCATRWMCAGGGMRKSWKGCRCCRWYCAGRGMWCRCCGCRGTYKTYACTAAATGAACASARGWGRGCCGTGWCTAYCYAKWRCAAARGAGKTYCYAGAGACCTAWCGTCTACGCTGYCTTATTATCAGTRAWTTCYGAYTRCYTTTGSGTTCGGCRCYGTTGTYTCATTCGCGTGGTTGGGYCGTGRAGYAAAKGMTCGTCRCGYYTGAGGGTYGTTGCKYCGAAACRCTGGYGRTAGCGATTGCGRTAYTYGAAAACARAGRTGTMAMCGCAAMCRMRTRWGYRYCKARACRCGATCAYCGMGRTCYCCGGAGAGCACGTGTCGTGGAGTYTCGAACGMGSSTRCRCRCYCCATGCTACCYWCCCASMYTTYGAAKYACCRYYAYAACCTAGACYCYGCYCWRRGATCCTCCCKACACKRGACTTAKTRCAYARGCGTTTTCGCCRTTASGATGGGATGAYKATTARKCACGAAGATGCACACACAAGCGGACTGRARGASRCCGCGACGGYAYWKRGTTMYARSCMTAGYACGCAATTAAGCCCGGACGGCCCACCMATYTTCGAYTRAGGCGCYKGATGRRTAAAYTGAYCYCKGMCCRRCTTRYCTCGCCTCGCYTCACARRYGTGTTCCYYTYCYCCYGCYAARAGRTTGTRRKTGWTYGRGYGTCCARRTGTMRCARCGTMYAGYAGAATYGTGTAKAYCYAACCWRCAAACYAMCCRGGCCCAKYRRCTACTAYRRCARAGARRCCGTRCSTTCAGCTTTATTCCGCTYCAGATTAACGCCATARMAAGCRAKAAGRGYTTCYTRRMAAWGTCCCYGRCRGAACMAACYYTRCWTRCRCCCCAYCCCYCSYYYSCMTAAAGGRATCGGCTGGAGSRAARTTAGGAATACGGKAGTATTYCCYYTCTRACSYGAGGRRGYMCCWCYGGRCCGCCGTAGGAGGCGCGGAGYGAAAYTACAARTGCWACGAACCGARGCYRGTYCGRAAGGRGGAGAMKTCGCAGCYTYTTCAGGMYTAATCKAYGTKAAWGCATATSTCRCAMRGGCRKGRRSCCCRTYCYTYACRMTTCTTGCWTCCRTGAGCAACRCARATCKGMYYGTYTWTGCRCAGAGAATYGRCGATGAGCGCTMAATGCACMYACGYTACYCTGGGGRYTCGARGACRTGACTGACCAGYATGGAGAAGCGAAACCCGGGTYTRCGCTATATSSAGCCAGKTGCTCSYTTTTYGAYCRACAARGCRTRAAGGCATMYATGARCCTRCGTTRACGTWGWYTCYRCYTAYGRACMTGAGCCRMAAGGAACKATGCRSTRCCRGGCGTAGGAGACCATAGACGACCGTGGACTTTCGAAAAGGYATGAYYGGYGCAMYGYKSATTGATGYGASWGTCTYCTGRTAWCCAWCTRGYRCTYATYSTCRAYYAGATAACTARGYAARGRWCKCGMGGKMAYGTWCRGRAGKCTTCTRGKKYCTWRRAYTTYCTACAYGTSCYAGCCGRGACGGAACARCAAAGAAACGCGRGGGACGGAGTCRGGYCGTCCTAACACKACRGAATTGCRATAGMGGRCGAYAYCGRTKCCRTCCGCRCSACATATACACRTGCMCGGGCRAAGGGCCAMATYTTGCCGTCRAGTATKCYACTTATAMTCKTTAMRCSRKTRYTATACGSACAAATYASRGGTRAYATTCCGRAYCACRACCCGTGAGGGGCTTGGSCYAWTYGGTACCGCCTGCGTCACGTAWTCTCGGRYAAYGCRCCGTRAYGGAYTYTAAAGTGTCCYGGTCAGCARYARTAGGCTTYSAYGTTASRYKCCAGRATGMTGTTTYGASCATWYGCACRRCGGCAGGTYRGGACCYGTGACGAAAATTTCATSACGCAAWRRGGTTRCGCCGGRMCRTMGGCCTCAATTGGTARMTMTCAGCAGGTGCCGTMTTAATCCAASRGAGTYGACGRARYTTYTAYCATAACTCGCYYGTTCKGYATCATACTMGARCATGAGGRTAYTMGCTKTCCACACCTAGYAAAACSRRCARGMYTCTRYGAAAAAGTRCRTTCYCAYGGTACAMRATGSYRAAAYATRGTRCCCTAATYTGACGTAGYCRMTCCCCACWCASWGTWSMTYRRYYAGRRGYRRYAYAAGYGYACMCCCTMCATKATGWTCAAAGCRMGCATACGCCRCTTGCTTCAGKTCMRAGRARYRGTGGCCACTGGYGAYGTRRCAATAACCKRTRGRCTGYKTGTRGCGTTKYKGAKGGACKGRCGGGTGGYTATAYTATTKTGGTATRGACGRRYAWAGTRCARTGTGAGCSTGATATAGGCRYACSYMGGCCRCTMTYGARGKYGWTYGRGGGRCRCGGGGYYYTTGWTRACRSWTKYGTSGAYKGAATMRGKYATGRGTGTAGTTAARGKCGAAAGTTGKAYTAGRCGYTTRTGGCTYAACAGARGWCACAACKTWTMTKRGTRGCCTTWAAAAWTRAYTACCAGTWAGYRAYARMAYRYYYWGGTKTGCACGCASTCTCCRMCCYAAGAWTGRGWAGGACYKCCCKAGRGGTCSTGGGGARCWCYTGCRYGAAARTCRRGCYTGYAKGKTCTCWMYMGGRYCGAAYCCYGRCRKRCGRGTTACTGTAGCTCATAAGTGCGSGRCCCCTTCGCRCAAGCYAAGCTRATTCAATACTACACAYCRTAGTTMGGGGTYSCACGTAAAGYYCYCTTGAGCRRTATARWKGACAKARTYAWGRWACTGCCTGCRTAGKRRYGATGATTYARGMTCGGGTARGMGCARAGTGCCRYTCWWCTCRCYCAGCACRAATACGCYTWYAACAAGCYGCCGCGGGCRAGTYWAAAKTCYKGCWKASMYYGATRAYAYCTGACYGYYCRRGAYGMTGWGGSAACWRAGATCCCCCGTCTTATGCTAGRTTSCKSATYKATCYCGAGWSTTGRWTCMYTRCTGGCCTCGCYYAYGGWYYAAATAGCYATTGTGACARCTMGGMYTASATARAYACRAWTGCGCCTAAGAATCTGTACRARGAGGATTSAMCAMTAKCKRTTYCYARARTATCYRKRGGCAYAGCAYAAYCYKTYMGKCCCGKRACTRGAAACTTCTCACGRCSCGTTCGSAGCGSYRCCRCCCRCGCSGTMSYCGTACGAGAMATGTTRAYSCGRKTCMKCRTKGAWSACATYGTMCGTTARRCCSTGCACATTYAAGAMAARTARWCGGCCGTTTKATWTGGMTGAAGGTGTTTCAYACATCSKYRYCTACRCWTCTYAAATTCSTRSAATYTTATTTGATAMGRRTYAAATGTAATGCGRGGRCGAYATTGTACGAMCTGTGYCATGTGGGTGAATSAAAGTCCGARWAYRGARGAGARGCAGAGGRATCAGKMKRGSACWGSGRTASGTGGRCWTGGAYATGKATMAGACCCSGGWAYMGGTGRTRGATSCATAAMWRTCRATGGRTACGGCYAGSTYTKTGAWKACATTGWTATGAARGAGATCCTATCCCCRYKRTTRTARCAAKCACTKKACTAKCMCAGRTRGYARRAATGSTRTRRGYRGGCTMTTTTACAYGGGCTYGGGGTTCAGTACTTACGYTTAAAGTYYTCRRGTGAKYYRTYARTAGACGGSMARCARRRCRCYRYCRGACATGGCRTCCACARGGCACGACGAAGGCAYGAYCWRYRSRYRSTRYMMCYACKWMKYCGRMARCCGTGTYYCGCRGMSARGRRCCRARCCGGSRTCAGAARRACYACGCYGRGAYGTTGGYRCGYCGGAYCGCWGAAGTKKGWTCGMAARTAGWTAGGTGTSATYRCAGATGMGGRCGYSTSYYCTAGTATAGRARCCCARGAWATAYRACCTCTGGGGYGYTACCYGCGYTTMTRATTRRGYCRCMGRTRYRCRMYYRYTRATGATYMMCWGCCCTTAGGYYMCTACYYAGAKRGTTKAACCCCGTGRWGTTAARACAACCTTACKCCACCTAGTCWACCSRTSSGGACAYAGTRGRMCWGGTGGRRTCAAGYGRCKGYGAGRGGRCGTCAAAAAGGGWAYGYYCASYTCCYTATARACAGGTGYCACWCCYTCCRTCSCCGGGAYAAGTTGGGTGGCTTTCAGGAGGGAYAMCGGCCGTAACGATAGCAKYTMCTYMTSGGATARSTYGCTCAGCCGGCTAGGASRTGGCAAMAGTTCTYGTGCGRCCGTKRTTCGRTCAGYYGRTTCCCTCTATAARMGGARAYGGYAACRRCTCRTAAGAAYYATTTGGGAGTYCGYYGGYGRYWCWRGRWKAKRYSYTACYYRGRTYKTARYRKCTTGATKWRCAAYGTSCGWAGARCCCGCATASTCGCTCGSTCCCMAGGASCCAGAGRYTGGATGYAAYYYACATCCYACGAYCGCRCWRGRTATASACYYSCACGATCGAYCTGKYRCTGRWWWCAYATMGRGTATMCGCGRTTTGAGARGGCTTYCMRMKRASYGRATYCARWARWGWAATCAGAATCGATTCGKTSRTRRATYGACGKCAARACTGCWYACGCYTGCYAAWYKRRGGAAAMTCGCATRGMYYTGCKCSCGCCAGRCRYTMGYGRTGCAATCAKARGRGRWTGACWYCRARGCGACGCAAGYARSYACRGCTGCRCGAACGGTCTGATYCYACGGRRMWMGYTWKGCSTYATCACYRAAATAGACAACGGRCMTSCRRWMRCCRGAYAGAYCWGRGGACRRWCCTCRTRATCCCTAATGAGCGGGGGTMGMAYACGTATGACTGYAAAGAGKTASYGTYYAGTGTTYSCAGCTATGYCCACCAGGAGGATYAKCAAMYRGCTGACRCCCGARTAYACGACTTCGATGTCRSAACAATGGAYKKTCCTGWGATCCTATTAAKGCYYGRAYRGYARGYRCCCTWTCTCGGTCYSRCGAATRTCCGCCTMRASMRTAGAACMACGAAATGTATGCAACTRATAMTAGRGTWCGGRAKACGGYGGMRGRAGCTATGGYTGYCKACGRYAMCATACMTTCGAAAATTCARYCGTTCCAGMTCGATYGCGGTGGRGTYRAGTGAGGCAGGTACTMAWSTMTAGAWCCSTYAGATRCARRKMTTAGKGAYGGGGYWTCAAAYYRGYRMARGYYMTYGCYYSTKYYRYAKYTGKRRGMAGRCACGCYYWKRASAAATYYTKYCAACGCCCCYWSYGYAWWACKWMKATTRRATYTMTAGARYACKTACKATTTCGYATCGAGGCGRWCARARTGGTAACGYTWATATGGAGAYAGAAWMATTGGCACGYYTCGGYCGACRGKAATAATTCGCTKGYACCCACKCYAYYCATGACSTTCAGKAACACMKYACWYTGYTCGASGYRRCYSWGGMGGRACAGGATAAAGGYAAGACSAARCGAAMKTCGACGYYSRMTTACGCAMGAWAGTACTCTAMATAGRAYTGTGACGCTGTCSCCTTAATYGKAYCTCCTSCCACGGGTAYTAYAYACTRRACATGTCTYYRYGATGWSCATTASMTTASTMYGGGMCYYRWARRTYCAATCRGACYRATGGTTTAGGGYTCKAGRRCTCWCRAGATKYWTTTTWYTGCGYRCTACATGTRWAMKYRWTRTRRSCAATRAAGCAGCTARTGGTKCWRYACKGTTCATTCGYMTCGAAAGGAAYCCWGATTWCMACATSRGYRAYWGTAMTGGYCTCCGGTYYCGSCGAGTGACGTYATCGTCATTWGTATGMCGGGAACRTAGCGTRTGAMCGTGSTGSRTAMYTYSGTYTAGCAGRSCWCACAAAYYCSYAYYATYWMRCKGATAGRGYTAGACGCCMATGGGGKATCMWCYGTCCCACYCWGGGCAGTKRACATRMMCGGRRSSKCAGSGGYGCTKCTRMGATAATRTYMSGGGYCMRAGYACTCYGYRTRTCYSTGGRYCGAAYTRAYGCACTAYAAATRRACRATTTTRTACYYKCGCTTGYCCAGCCTGTACTKGYGCCCGYACRAGYCTTYSKACGTAMGCSAYRTCAYGGAMKGCYTTYSGTTKACYWYTRKWATGTSRSGCTYCATKRCGTSTCCTGRGCYTTCCGGAGGGATGGCTTATRRTTRACRTTAAGAYRATAGWAGTRCTTYGWYTACYTATTCTRGTCTAACCCCGTSCCYGCSCCGTTCTYTARTMARRAGMAKRMTSGGCWGAACRGYGTGGCTTYKATRCGCCMAAMGTGCCACTTAGCACRTCSGAYKCGTAATTCCYAKGCACAKACRGAYGSRARTGCAMCAAAAMRTGYAAKMCARTTATAGTTTCACATAACAGWRCCAGRAYTCGAYGCGTTACGATTGTGGTTARCGTGWGTTYATTAAAAYYYCRTRWTSRCACCRTTGACTCYAYCYYTGWGACTYAYTCGGTRGRCSAAACMRRSTCYCGTGGTAAGRAYRTCRCYTYCGAGRCTACWKWATMGCRGCRAAGRTRSAGTGRTGAACYCATGATAAATTAATGGCWRWRYSCTYTYCTAGRRRTGGCGCARYYCGTCCACTKWAATRGYGGTAYTRGCCYACRCGACTMWRYGAYCACAGWCGCYCKTCYMTGCKGCSRACAGATTAATMCYGAARRAGGCGTRTTTGTTCATASTGMWCCGGYYGACCTGYCGYCGCGCCARGGCGTATWKRYCSTYCGTGAYTRRRGCTRGCCCAARKRGTCKAGACGCGGCCCGCMARAACGWTTRATGSCCATAAGGTGAGAGCTCCTACYYATKGGATTGGGGGCMTCKGCAACATYWRMCCTRAWTCTACCAGCGGGTRYRYWAGAASTCAAGTAKKCGYTCTWTYYTTRYKAYYGRKYTYATAWRKRARCTCYGKAYGSKYARRRAYCGTRTCAAYCAGRGATTYAGCYKGAKGGGYWAARYWCKGCGAWAGCTAASATGTTCMAACAGGCAYACGCAAAGRACTCYRYGTGCRYCGTATTCTGGCYTTASCGTCGCWTAACRCYYGYYAGAGACGTYTTMATAMYTCTTGMYGGRYYCMRGAAYCCCGAGACACAGYGYRWYAYGGTCCTTTTATCAGTGCTGTCCTGGTAARTTSTCATTGSTACYSATRYTTKAACTYCATYGGAGGCCSTMRCATMYCCWARTTCACAYGTKRSGASYGTGGMASTAWTYCAAAYGACCKTGGAACYCCARKCCGAYCCCRTCGCRYARYGSTGCGTYAGARTTTAGTGAGCAGGGRRCAYRGCTTYGAAGGRAGCARTTWTGAGACCAACGACGSGATTGATWGTTRTCTYYCTYRGAGGAGGRCTTGTGCGYGGAGCARTTCCGGGACCATAAGCTCTSARACSCCAAYCTWGTAMACRGGGCRTRAGWARAYTCTGYTGCMGTRAYCMTRGRATGRGRCAWTTCTGGSAGRMCCCKAKAGYYAATYACRCMTGGTGATATAAMYAKCRKTAAAGRTTCGTCTGYCRYTAGTAATCTYYAGRACRGTCSGTATYCAGCGGGTCYAMTCRGCTCAGTGACTATGMWTCCMCGTTRCTYGTCCTAGARCGRGGAAGRCRGMGCGCCGRGGGGGGCWGCYGGGCCGGGGTGCYYCGTGGCCYGGATWAACCSCGTTGYRRRRAGGKAAAGACAAYTGTTYGCTRCATAYTRRTAATKRCGGMCGGYTACKCGCATCATACAYAATCACCGYCCCRGAYRACGTCGYMGGAAYCYYYCTGTACRAGYCGRAAGGCKTTTCYCCRRAAAAARTTACCSCRCYRTWSAASTYYRYGRTMRYYYRYWTCGACGCCGCACTTGCGYCCGSGRGATTGCGKTAACCAYAMAGWWTCACGYMAWTACCAGRAGRRGGAAAKARAACYCGGMMCCACAAGTTTCGARYYSCGAGYRCCAGCTYRCMTRKACGACYSCCYCTRMTCCGAKATCTYYYGAGGRYAGCCCWATCGATCGYACKMACSTMTYTAASASACAAGAWACATCCTAKGGAGRGATGCCAGAGACCGYYGATGCCATGGASCCAGYGATYRCYRTCACGACGCARRGTYYTTGTCGCGRGRYCCYGCTCACAWARTAGGAMYTAGACSACCAACACTCTCCCGTGCGCYGTTTCAATATCCGACGGCMRGACACGCTGGATACTTGGACATTYGCGYRKCAGCGACTTGAGYGYARCACCTGGGTTAGTGCGCATGCTCGATGGGTTCCATGTGTYTYGGTCGCCGGGAACATTGTKCYCAGAGATCACCAAYTYTCSTTCAGTWCAAGGGACCGGRCACGTCGACYSCYGGAAACTTRYCTTYAGAATACCYSYYGGGAAGGCTCGTGRGTAGCWTACAMTRCACGGGATATTRATGGAKACAGRGCCCTTTARGGKARGCGACCGGTGCCTYYGACMRYTGCKKCCRKTCCGTCGTGATCATTCATTTAMTCCATGTCCGTCGAGRAGRWTGGRMAYRYGYYCCGTGAACYWCGYGTYGRYCYYGCYMCGCASYAYRGAYMYTTCYMGTAYRKTGAGATGARGCYTCCAGGYYAARTTCCMYWCRTGSCCTTAMRTAAAGWAYSCGGATGWYASCCAGATRAGTAYYTAYGAGRYAMARGCARRAAGWTTMCGAAYCRGAYRYAGWARACCCCYGYCRCCMTSRYYYCYKKRGTYRTAGGGKACMGASATGGCTGCGGWRGACRATCRTYWYCYATAKAYGRRKGSCCAGRCTRYWGCGTCTRYRYCGMMWCSTAAGRWRCCYCRTRCGGCAGGGRTGCGWWAGCYATRYTYRGAAAKGCGCARYRAYAAGAAGYGCYCGMAGGAGGCGCAGKAGAKTAKTTATCTCTACATAAAGYGCTTTGACWGSCTTRACAYCYRTRGGCCTCTGGYKAGTTGCACRGCYTRYYGAGGGGRGGGCCGGCGTRAGCARARAAACRTTGYYCARGYCTCGCCGCYGGRMKAYTCACRYAGGAGRGCGKKTWCCTTCGGCSTTYWRGCCCARTYYKRTATGGCCCACGGGGYRCCTKGGCCAWTTTGWMGGGYMGAGTTYSRAATTTTGGMKYCMRSTATGARAGSMGGYTWGTATTCCTGGAGCRGCATTCCGAYTCCAGGGTATTMACGGGKGAKYAAWCYGCWGGGYYKGTYTCKCRARTCCTAACYTTYGAGCTYAAKGGCGAAKGCYCAMGTCAGYTTCAGCCYACGATCGCRCCGMGACRCGKAARTSATTGCMATTRCACGTTCATTMCYTGCATTCGAGMACAGGCRTGCCAMMTGCGCGTTGRCTKGAATCGCTRGCGRYTAYWTCTYRCTCCACYAKYAKTAAYGCRTAGTGACTSATCCCCRGARCCMWCCATTTTCGARGTYKTCCCRCGMGSYCTCCCYRRCGTAYAGGCCASWRMGCYRRYYGKATGCGAGCAAACTYRACYRRYTTYMGGRRYTCGARYGCGRGCCGYTAMCGACGCYCYRYCYCKGCGTCGYAARAGCKACGCSGCGCCGYWGGACCCAATGATACTTCRCYYCRRYCTCYKKGTTTYTGAYCTAATRTTATGAAKYTAGACCGCYMGCGACCMGATGAGAKYGATCCGGAGGCTYYAARTWTAACTGYACYTAKCCCCAAATYYAAGTKCTCCCSAWRYCACCSCCTCCTCGRACYRGTTCATASTMTGYTRGGGCTGGAGCCGGGCTTGTGGRAGRGATRGTAMASTYTSARSCAMARAGTCKGATGGTAACGGCGWYGAGCTTCAGKRRCAAYACGCYAGAAYMYARRCCCAYGTCCMTGAGRAACCGRCGTAAGCTRCYTYTRGCGAYYRGRGGKCCAGACCYCARAYAKCACGGTCCCGAAGMWRCTTAGTAKTAGYCTACTCGGAGGCRAGTTACCAAACRATGMMTGSCRRYSGAAMCCTGTTAGTATGRYYGGACARRRTKKGGCGCGGCCTCAYAGSCAARCATMGATYKATRATYTGTCCAACMCCYAYGGTAGTRTTTYGGGRYTTTAMAGTTRGCWTAYSCGRCTCCGRCRGCCTYWTCCCSGTGAGGGCTCGTGKGRSKYYGGCCAAACCGCGKGMAGKGAYKMRTYGGCKACTGRTGCACGGCYACMCAGCTKGGAYGCTASACYTTWTTATAMAYYCRYCAAGKCARRGTRYGCSRCGYMYAYWGATYWGTRATGYCCGTRCMCCCCCCGGTYYMCCASCGTCTCAAGTGAGCCCCACRACKTYRRRGGCRYCCSSAAGYRMGGGAGYYAGAYSGCKCGAAYYKYYCGCTSYGTTTGMRWTCACATYKCCSACGAYGAGTTCCTTATCGTYTAYCCAGGKSCCYCYCACGCKAGCKAGTYYCKAGYAGGARACGTGRAAAAGTCTRKGCCGTTKTGTTSGAATGTRYATYAYGTCYCACKSYGMAMRYKYRKTCCGTYCCCAWYCTTATSCTGAGGAWGAGRCGWGGAAYRAACTGCCTATTTGGCAATACCGCYYTTTRTCTCTGKATCGRTCYGMCARRYARMKGACRARCACATYGTRGSCACATGMAAKTKCYGYCAAGMTSYRRWGCWTYGGACRMCTCAGCYCMYWYRWKYGGARAASGGGTAWTGYYGCGRYGYGGATCCAYSAWAYTRRTKGGRTTGTCAAAGCGGRCTCCCACTCGACGAATGATYCGTRTGGCTGTTACTTGAAACCAYTARCCRTCACYCYGARGAKTRAMTCTYTYCCTGAGGGTTCYCRGTGRTCARWYYWCAGTTAGCGAGYYRWGAATGRCKGRGCYGGGCAGRWGGRAWACARCACCGTGGAGGCYCAYRTCYCCYCGCMYAGGKWYWTCGWGMAGCGAYGGAGMTCAGTGACGYGKAGATAGTCCYGGGCAAKAAYARGATYRARASCCACGCGAACRTGAACTGCAASGGYATCGTGRWTWYGRAGGYGGAAGRSTGAAARTATRCCACATGCTYRGRTYCYGAAACKWRKTRWGAGRAGRACAAGAYSGRYTAYWWTACGAYCGARAGGGYGGCGGGAGGTTTAGACAAGTGKGTRCCCGAACRCGTAMGTAGAGASGYAAGCYGCGACSAYGCCCCTYGKCCTCCGSCGTCGCATCAYAAGYGRTAACRTAGCTGCGGATTCGKYWMTGRGCCYCACCAGMARSTGGTCRGTSRAWRRYYACYYRWYAYYCMYARWCYYCRAARTAYCTAAKGCGMGSCSGGGMGGCGYATCTGGCYTMTKTCCCCRYCRKCTWGYYYACGAGATCRMWAYYAGACGCGYRMTATTGACGARTYCTYCATYGGCGCAGGCCCATGACGACWYASTYGGGCACCCGCTTCAGRCYTASTASTRGCTYATYACCRYRMYKYTYCCCYRRSMTAYCRYRKRYKYTYGAATGAGTYCCRARWGRGRGGGAYRTCMRGGGYCMACRYAKSGYACGYYGCGCRMTRYCGCAGAGCGYCYTTRGRTRYCCMGCTMGCTCCACTAARGCACTGGCTTTYATCYGCGGAAATCTRCATGCATMGAACCGCKCCGACGACKATGAARCTGAATRTGTGCGGGRTCGCCCCGRGSTCRARTCCRYYCRGAAARGCCAGTMYGGRAAGGAAYYGCTTRTRGYGARYTAGKTKKRKRMARYGATTCATTTGRTGGTCACAGGTGYCGCMCTGAASAGMRRTRCCGARYAKGAAYGCYCGGACGACGTASTGKAMCYYCGATMYTAACAGARGGTGAASGTRSYARTTRKTCAAKAKKACCWGGAAWTCTCGCACGGSTCTACRTAAAYCTCATMCCCAACCRCTWTGKGGGAACAATCCMTATRACRGCGWGYTCGTTTTGAAGGYGYCGGCCCGTAWGGCMKTTCGMCCMCCCAACYTAAAATRAMTRGMWWTGGAAGTTSWYWCATTTTAACWTRGTCTGCTCCKTYGAACCCCYCYACCGACGCGGAGGATCGYYCCTTWGTACAAGAACASGGGTAYTRARCGGATGGCYCAGCGAMRCCATAKGSYTTCACCAGCRCCRTGGWRMTGRGTGCYAAGTCCCMTAAAARRTATTCAATGCTTATACAATGGCCGCGTRTGSCYCTTAYATASCGCGTTGTGSYAAYCCCRTYGGSATAAGCGYTCRCAGTATAGATYSYCYKCTCTCRGCTACWCGAYCGWAGGCGSGRGYGMTATSRATYGAWTAARKGGAKCKWACGATCRGRKKWKAYTGTCKAGRTGRTTWACGRYARRYGSTAYTCGTATAWCGAMCGKTGGRAKAGSCTWCARGYWYYRRRTCWWCGCAMGCGYTYTRACGTCGGCGGMGYGACYRATTYGWCCTTYKACATWCGACCTGTATAGAGRTTCWAACYGGTACGCTTATGCCMCGRYYTSTATYWAYARRCGYTCTCKRRTSAYCAGCTCGCATCYTGGAGAGRRYAGTCYCMGCCCMSTGCGAAGTRTGWTTGTRYMTYTCARKAYMCCTYKTACWYRRAGRGGWGAKKAWGYGYGYKTYRYGCCTTGCYCYRTCYCTGCYTYYAARAGGGTATTTYTRYYGCRCTCKSGGCKCGAGWGTCSACYYRCGRCTGGTCCAWAGCGGTCGTACGGTCYTTCCCCTGGMCGTRTGGGTCTCACTCAATCAAGCTGAACCGTCTGMACCCTGATGTYTCGRCMGRTRGCTYRAARCRTYYWTCGACRRASYAGCGTTTGWCARTGGGCCCGCTYTAKYTGWCACGGAAMTTTGACAGRTCRAGGSYACACGGACGGCCATGCCCCYKGGACYGGTATACTGASATAAGAGACGGATTTYASCGCAAGCTCGGAATRARYCAGCAGCTCGTACCACYGCCYCCGCCTCAGCCATTGAGAAYACYTTCTAACTCTAATYCYGAGMYCSARGYTCACMAGYRTGCTAGAAAMACCTKAWTGKARMTCAGYTTTRGWGAAGGGYRCGYWATRAGYRTAYTKCRAGATCAATTTMTTTATAGAAATCCCCATCTCGCTGCCGTAYCYCGCCAGTGCYCAGATAGGATWACRTACCGACAACTATCTATSWRMRTRGATGRTTSARRTCYMTRCCTCYTGAGCRGCCYCTCTMWYGTCSCAYCAGTKRGCARAYCCRGKTCYGCRRYYAAYASRRAKAAYAWGAGCAKGCASSMWWYAACGCCWGAAARYRYYCTCGAYCTCMMCYRAGYGAACKSTAKARYRTKWKYRKYYKTGTRAWMGCACKGYMRCGGRYWYGCCGTWYKACCTACWRTSMKCTATCAGCCCGSCASACACGYACATACAAACAYAACWCCACCWACGRYRGTAYCYSGCRMCYGRATATGTCRRSRTASRRGCAWGYAATYGACTTCAACCTRKGTCCGRYYRYACMRCWRCTCMACATGCATSAGGTCTATCTCGTTRGATCTAAWTGCTTRTRGTATRGTWGGTTCCGGCTCAGGGCATCGAAGAAACAAATWTAAARAWTTATCCGTTGCAATTGYGCGTATYACCCGTTGAATTTRTCGTRCCRCGYGCTCRTCCGGACCATCGCGYCGWGCGGGGYCGGYYCGKRWCAWGYSAYATGRKCRTSGRMYRGCRCTGAYGCCCCGGCWGCACKCTCRGACRAASGYAMCTAARTAACKWRRCTWRWATKGGRCRAYGWCRKCAAWTCATTTATSTGMRAYRYYTSYYGTARCTCSRAARKARAGWTRCKWWRKTAYYKYRCSTTGCSTRWMGCSAAGTRKMATCRWTAACCCCGRTGSATAAATGGGWWYAMARTTTCRTAGRGTAYYCTCCGTYGAGCGRYRYTCRMCMCGGATTCTTAMCGCTTGYGRAGCATRGACRTAWGASCTCRCAGGGCYCAARRRGCYRGMMKAMTGGRCAACMTTGTGGYRTAARRTAYACACRWTTAACATATACACACRGAMTRCRACTAWCCSSGCRGAGATYGRYYTRSCGCGTATYTTATGTRRTGGAAAAGCGCGRAGAGKGTAACCCYKGTTRAGCACTAGMTYAYAGTATCCGAYGAATTACYACCGRCGAGAAAGCATAYRGACAATAGCGGGGRTCYARGCRAAGARAACMTACYAGCATGGKCYGGGRYGRYYYACAMYTYAGYATRCKTASASTKYYTTGTGCGGGGATYYTCGTCGRTCYGTCAGSCWGYTTCATAASASTAAARCGCTCCAAGAYATAWCGTGKAARWGSCAGRGTCTTTTGCARRACMTTCYGGTCTAGYRAAGATTTYRTTSRRYTYRRSCCGATCSACCMRTWGCTTGTGRYARGTTCKRCACKTAGWRTRGMATTRGCYCYYRCCAGRRGARGGGRRAACAKRYARGTCTCCYYATCGGRKAYGGTGYTGGGAGCGAGTTYYGTGTCGCGGTGCYTSCACCAGCCWRGAAAGCAKGGAYATCRCCYYTCGGCKTCRYGATRAYSCMGSCCRTGCMGGGCAGCGTAYYTGYKYKGGGTGMSCGGCAYGAAGAYCKTRARGCACRYCATACCRCTGCGCGCGGYGATMCYCCGAAGARGCCATGCTAYSTKCYTATGKAGYAYRGCGWTYAGYAGKACAAGCTAGYYACRGGRRTCTARYTTRSTGCTYGGTYGCRAAYMCRRYAYCACSGGGGGGWYYTTMKCCSATATACYTCCAGCTATGTAATSCRTWGGRTTACYRCSARCCTGATTTARYMCCKAYTRGYCCGATTCGGARCGSTTGTRRTKRYACWWAMTGTGGGTACAATGAWRTATGCACGCCAGGACGATTTCCAACGYAGCYCCACRCCGSCGGCKRARGAWTCGSRTRTTYRRTCYRYRTGCAACCTRATRCCCGRCYKKCTCTAAGRTTCGTCCCCACGAGKCTCCKYCGWTGGYAYCACYTGTAATTTATTCRTCCTCAATYTTAGGCAGCCCGGMWCTCYGATRAAAAARYGCYRCYWGATGRCACCARGWAATRRAKWYSCTGATGGAAKWAKGSACGRARTTTAGCCSKAACWTCTGAYAYYGTTYARCMARSGASTACAKCARRCCTCGGGRAGGASTMGKMGTYACACMAMAYATASGAGGGWRCTACCTRMTYCATKCAGTMCTATTCGGYGRCGRCTGGYATGKRGGATTAAAGCTCAYTCGAATTTCRTYTAKGKGGTCAYCAAAAGAGTYMSCRTATRTAGATARTCCAMGGACSCAYRTCACRTRTGTRTYCRAAGMGCYYAKRTCAGAATGSSARCRYTTACYYKAYAAGYRRCAGAWRCGRAMGAYGCCTGCCCCSTGGTRAAYATTWSYCGTAYYGCGCTGCYYRGAGARCAAGGGCGGTMAAYRGAAGGRASGMRGGKYYGTRCTRKGRRYYARYAYMTAKRMYRAGYCRTGATRGGMRYKYTYACCTCGCSGTCAAAYGTTTKTCCAWCTAAYYRYCCCATCCCAYCCCWCTMCSAYYCCCRTATTACCCCAATYTTTAGCGACAAACAAACCGTCAATCAGGCYGACGCTTCTGCTCCTYATGAYTGTCGGRCMAATAATCGWSTCTTCWCAGCCCGTMTGCCACRCGGAATGTGGTACACTGAGKTAGTCACCAGGCTTTTCAGAGAGATCTWTYATAGTGTATGCACAAGGGAGTGGTAACGTGTTATCAYGGTGCGGTGAARGCTGCRGTGGCTAGGAGGCCGGSAGGGAGGGAGAAAAGGTGGGGAATGGTAGGAAAAGCKCCCCTATACTCTGGATTGGATGGGCACCGGTCTCACATSCGTAAACGGTTACATATCCTGGAGGCGACGGTGYCGAGCMRGGATACTAGYASCCATAAAACCGGCTCRGGGTACGYTTCTCACGCGGGCTTAGGCTTATCCACCGCCTCTAACCGGGCTGGTRCRCCCCTGGGTGTTAGCCCCATAATAGGCGYCTCTTCTTGGCAGCCACATCGCTCGGCCAGTGAACCAGGMAACCWCCGATCCRGCCGCTTAGTCCGTTTCTCTCTATTTATTGATACCGTGACCGTGTTGYATGGAACCACCTTCRATYCTTGAAAGWCAACACCTAAGGCCRRRAGTTCACGKYGTTYTGGTCACGWAGRGRYRAGCGTGGTAGSRTATATGYCCYTAAGATTCCTACCGYTCRAGWCARTMARAKRTACCGCRWYWRRAYTGAACGARGAYRCRRSCCTAYTCTGAGTACRSTKGGTGCGRKYGARGGMRGGWCGACRRCTCKYCGACAGYTMGCAYCGCGCCGYCTTTCACAKGCCCCCTCGTTARASTCAYGGCWTTCAAAAACGGGGGCGATSCGRRTRRAYSGCCCGACAYTRACAATGTAMGGACARAGCAACATCGACGYGRAATCAGGGGMCTAGAGYCARARAGASATTCTGGCYWGCGGAAAAWTARAWATAAARGCSCCRRRYTGTCAAGAKYTRGYRKGYGYTCTCGRCRGCSSTACAGGAARCGTGARCGATCTKTAYTTATAGTACCRYCTCMGYSGGAYGSGYACTGCCGGATTAYAACGGYAGATCAAYMCATTCGYGCTRGGKYTTATGAACGTAGTMSRGGTGAARAWCGCGCGGGGTRYGCCCCYTGCCCCCCCCTTCSCGCGYACGTGGCGTACRKTCATYCATACATKACYGGTAAARMGCGCAATGTGGTGGCAKGGMKMAAGACRCTACGGCGCCGCATTTKACACRCTCGTAGGGACGRWACGTGYCRYGATTCSYATGGASCGTTKGGYSCAATTAGAATGAYTGTCTCCGKYAARATACGCAATAWRMTARTRASACGAKCYYAAGCAAAATTGAATGAGKAYGGAAGRTCCGGCATTCGAGTGYTCSAMARYSAKTYCTGGTACAGCCGCYCTTAARTCTCCAGAYCARCAKCCCRYGTTGYARCTCRGGAGWRRCARTCWCGCYGTACAGGTTTTTTAGCTGTACATWTTAACCTCWGCTCTATYRGKGTATTTYGCTGTYYWYACATRWRACACMGTCTGCGCAACGTCGGYCGRTAGACRAGAACCCTGGTTGCYYGGYYCAYTTYCMYWTRCRTAGGCAAAGCTGSYKSKYCCMCTWATGATSTCCTGACTGACTCCSRACSYTYAYCRTCGTTCAACCTCYGTGGGTGGARCCAGGACATTTACYRGWTAATTARATCSGTAGTGTGAGCGTYRGATGATMTTGCGTCGCAAGSTGGCGCGGRAAATARACACCGGARTGTTGGCGCACYCYRTRYTTASGYRGYRACYCCSRCRACCRCYGCSRGATCCTKSARAWWTYAYGRGATCGCTGSAAGATARAKCAYRGWGCRAATASSGMTACCGRGAGTGYCGAGCTTYSRCTCTGTCCGCCCTTTTGAARGMGTCRGRAAGYTSYGGRCATWTTCACAGRYACCTMGCCSRMSASAAGACCCGSMARRCCCGGCGCTYCRTCGCTWTAWCCCGTCYCACARRRCAWGGYCGRYTAGCAAAATAAGGAAACGGYRACCKRTYAGAYGGCGTACRCTTCTYTWTASCCACYTCKSSACGACCGCTTGGAARGCTACTGGGAARTAAGACYACGTGATGRASRTATRGCTWTMRGYAGAGGYRGTMYCAGYGSCCGARARYGGSTSCCYCTCCYGACRCTTCAGCMYTAMCAGGTWTWGCYAAKAACGTYRRCTGAAWACACGCTATGKGGCGTCATCYCCCCATTGGRGTGCTCKTGGGCCAGAGCTTTGGGTRAKTCAGTAAAGTCAAGARACTCCAGYGCCKARATYAWAATCGTCWRSTCKWTACTMYCCGGTAGAYATGTGAAGYRGYATGTTCGCAATGTACAATGTTCGGCGCARTYSATGTTAGGTACCWKGTTMGRKCSGAAGYKAATRTKYGGRACRTCYGGRGGGCTGTCTATATMCCTYYWAAWRGRTAYCCYGYGTTATYGTGGACCGRTRCRCTAGGGTGGAGTGSRGGAMARGGATGGCMACKCCTATGYYGGMAYYRGYATYRRCRRRCGCCRGAGCTTGGCTCRGGTRRTYGCACCYGCYRTGCKTTKGGWCACACSTTTTCSGRAYSRWTCTYGAGGCYYAYTGGYCGGGTCGAGCATAAYGYTCYAGCACATMCARGAASTTTAYCCTCGTCCCGCAGGTWYYRYTYGGTTCACYKTGYGYYTCRTTAYGGMCYTTTGYACRCACWCCCAGCGGGGAAAGTAGCGARTTAGGRCGTYTCRGCAGTACAGTYCACRGTAGGACATGGYCACCCTCGCTCCCTACGTGCCCGGGCCCGGGTAASGTCGACCCYCCAKCCGGGTCRAGWTYYKAKWGCSAKAWTYYTRMGYYYSWRYCKYACYTSTACTAKAGGGGAGCSATACSTCCGCGTCTGTCAWCCCTMTCGCYCTCACTRTCTTATASYWRGGTMYSAGTAGWARGTACAAWARRTAYYTYRATYTYCYMGYGCYYCYRYMYCRCRCWCRMKYATTTCTGCATCCGAGCAGATAAYTAAACACTKRATACTGGAMCTYAYRRAGGRRTWCGACARCRCCGGSATCTCGCCYTYTCTATTCCGKYTTARYTSARRRRCCKGCCCCGYYCGGYMSCRTTTGTCAGRACGTWTTAAAGCATAACACTRGRKACAATTTGTTYACTTGYGTCACYACKAACACAARYCAATAYGCATCRARACTARTCTATYRGCYGAYRAGYKGAAGCGGYGYTCRTCATSCRAWGRACWACGGGGAATTAGTYCAAGRCSRTRAYCCCCYTAAKTYKATCTGCCARRAAGATCTGCTTTGTCACTCGYRYATTRCYTCCRRTCGTGGTACGKACAGTRYTAGRCTCGATTCKKAACCACGWATGYGCAYGTCCCGTAAYGGTAWGYCCGYTRACYCCAAAAYYMGTACCCGCYGTTCRCCWAGSGCCTYYAYAGRCSAMYGCTTYRYTTTAYTKTGGAAMTGCYGTCKTGACRCRCRCKRCRGGATTGRTYCCASMCGGCGGGAAAWCCAATCGCCACGYTGGATYTTYTATTWYCWTGCTCAAGTKATGCCMYGTTTTCGGCARRCCKAACYKCTCAAYWWMGRKGCSWRGGCRCTTYCTARYWCGARCRCCGMKCACWGAASCYYRGYACCRGKGTRTACYCCGCARGATGCMTGARRYTRTSRCGCRGGTYAATGAGGGGATCCYTCWRCAACTGAASCTGCAGYYCCTRTCRCTYCWCYTCACSACGCCCGATYTATTCTTYCAARRYYTGTGCRRKTTMTGGGGARGAAGCGCCCCACTYGRAWAGCAAGCCASGCWSTTGGTAYYGTTGAARGTTCCACACGCGGGYYCRYAARTTTAGACRACCCGCAYTAAACTRGGYTTRTWSTKCAYWYYGRMRACGRACYTACRCCGCACGTCATARGRCRCGSRAACACGTGGACKACCCGGCTTTKGCSCCTTYYATGRTTGTKTGRTTSTTRTGGGTCTGACCGGAGAGGRCAGRGGCTTTGAYTCTCRCRTYRTGRATRRRTGGYGRAGAYACCTTCCGGCTRCKGTCATTCKTCTCAATAAGACGGGYYRGCGAAAGYAWTGYTAGGTAMTRWTRATRTATTGAAASATACAAYCCACCCCGTYATCGTGGCGMGCACAYTKCYGGWRAYCRYCSYTRAMTAGAGGAARTTACTGCCRASATTTCGATGCGCAGCAGYAYAGYYTKGYACACYGYACAAGTCATCATACASCSAGSCGCGAGTRCTTCRCYYGACATTGGCCYRTCTCCCGCGMAWTKTWTTYRKKMGGKSAKGGACGSCTACAMTTGGAGRTTAATGTACCYACRGTTCAATCAYGCTTYTYYTCACAYGAYGAGTTRRATTCKGATRATATYTCTMTTYCGGTCYCRSYGCAAWCKWTATYGAGGCGGRCTTCCTAYRTARATRYGGWGCGTTCMGYATSTYTGTSCTAGRGAWGCATCSYAYYACCYCCAAWACGTTGGCGGCYYAYTGGGTTCGGGRGRCRAAGGCCGAGGCCCCCYYCWTGCACAAAGCAGAGTRAYRCCACACCTCTATRRWCCGCRGGGGTYCGAGGYAGYRGARGCACCGTGCAAYAAKCRGTTCAGTRTYAAGTRTKTGGACRCCWTTYYRSTGSRTCTCCTACACCGRTTCATRACCGRGYATAACCCRTRGTAGAGMCCATAYRCCGTCTGCAGSCRCTTGTGRCCKTKTTAGRGATTGGSRTACYGTCTGRGYGCACMTGTCYGTGWCRGTCCGCACYCSRTSATCACYTCTRATTARYWKGAACCCGTCGTCYAYGGGYMGAAGTCRSCGGTCGGYAAGCACGTGYTAATCGTMCCCAAGATGGRGGGATTCRCGSWGGCTTRATAAACGMCRYCAATTYRCCCCCAACCCSRGMAGYCCRTTGAACYYYRGCAGTGCTGWYGRTGCCKCCCMGAGYGTGTACGCGTTKACTAGGGCTGATTGCACGRTCYMGCGGGTAAGCTTAAKTGTMTCGCSRGATYTTRRTRYCRCYTYRGCCCYYATATRTCWGGARGCATYTACTCRCGRRCCWMGYACAAGTCCTRCCTRACCRRWTSAMGSTTYGRARTKAGTTCGCCAGCRTAYGCTARRTRTCTYGCGAWRTTCRCAYTTYYTYGCCYCAAWGTTCCWRTTRAACYMGGATGWRGGRGCCGGCTAMCYTGCGRGAKYMCATAYGCRSGCTCRGTAGGRCGCYGCGAATASTKRTCARTTAGGTAYRGYTCCTGATRACCACTAGGYCCGCCAGGACGTYCYGACGTTGAATTTACRWRYCGCWACTTCTACYCACCAGRTRTAYARAGGSRAAACYKGTTCGGGATGAWRSCCYTATATAGCGASGCYCSGCMARRYWMCGAGTRRTTGATGGAYWGAGCGRTAMRCGRCATTCCAWAGRRGGGRWRGWMRYRWRCAACKYCSRGACYTYTRGAGGRTTCCWCYGKYARRCYGRYGMAGAGTGTKCSRGTGGAGTGATTWCAYATGRTRWYSWTSTRYCGARGCACYCGWAYKACGTRYYGAYCTRRCSCRTATCAGCRYYRRGWARTRTRGRGGTATCGRMGAMSGCYSKATCGYCAYATRAGRRCCAGATAACGCSKRCSGCWCRCTCATYCYCCRGGATAARCATGATTGTTTGGCCGGGYKCAGTARTCWCGAGCGRCACGCTCAWGYGGRGYTYATGCCAAACMAGCGTCTYCMGYTGRCGATGTCGTCGTATTSAAAAAAYGACGSYAYCTKGWGAGCYGMASGTCAGRGGMTTAWGYCCYCACCTTCCWGTGGCTSTYTCAGTAAARCYCGACTYACYTCCRCRARRAYYAGGGRKCCTCYYKRCATTGTCGTGCTTSAGCGARSCTGAGTMAGGTWACCYRYGGAGAGTCRGAGTASCRTCGRTACACATATTGKAGGAWYCTACCTAYAMATGACGSTGCSAAGAGWMATMTTKAAGTATCGGGGRCAACCCGAWCAACGAGCGCATATGAYCSGCGCACCTGTRCCKTRRSATYSYYYGYRMCRRSRTATRCAKCACTCYYTKRCMRTAMAAACAGRGYACSCYRAGTAAGKAAGTAKAATCAAASATGGCCARGYYTTTCAYYTCGACTAKCTCGAACTAGGGSCRGSRRACMAYSGGAAGTRTGTRYTARCRCWYTMCCYCCRCATYACAAWMCCACRTRGATSAGGCGGCTTGACTRGAGRAAMYCRRRGRYYTSYYSRAAGTAACATRCRTCKCYGGGAGTTACCCGGAARAGWKYTAAMCCRAGGTRYAKARAGRCGYGSRYGSRGGGKATGCKGGRRCGARCARRARACRKSRRAMCRGKYATYRCWGAGWWGSAGYCRTWCMCGTGSTRGGTKAGGGYCGTARCYGGGYAGCCTCTYGRGCAACACGSTCAYGCTGATRMATYKAAGYMTARCGCAYAYTTTYYMMYYCCSYGYTCCGWTCGTMGCCCYYCCCYCTTACCGGCGTAGWTGGYGAAAATYCRSGAAGAKTARAAAGTKGGTAAGCTCGCCAMCGTYYACTTCTCCCCGCCGTGCMMAGGTCYCGAAGYGCCCGACGGGCASCYGYATTAGTRCRATWCGRAARCGAACGSGGCGGCRYYATGTWGTAAAGTGACMCGCAACCAGRCCACWCGYTGRTTATGCSCCARAATAGASCCYCKTYTTATAGGRCYTYAYMCGGTRATCAGGRCRCTAGGAGTRCMAGGTMTYKTCCTGCGTRYGCMRTYGCGGCTTGYTRRCTRCYYTAACGTGYGGKGTAGAYCAGAGGCRTYCYMYGTGYGYAGTRYRAATYKWGCTAYRGWATATAGCYAGAMRSGRACCARACMCCGCTCRTMCACGMCYGRAATGGTCARCGARRCTGGRGARWYGGARCRGGGYSARYSGTYAWCGYAGRGTSTACCAAYSYYGTAACTAAKTAMRAAATACTTTYATSRTTSCAATTACCAGTTCTTYCRACTGCRYGATTCRCAGCRCGRAGCTKGGTTCGACTACTTMCCGYGGACCCTKAMYCAAYAAARAMCMWRCTTSAWGTCWRARYCTGATCWYRCYCACACTGTACGATYCRAAACCTGAAACCAAAACGGGGGAACCTAATRCAGYKRAGYAGCARARCCCYTRGMGCCYRRAYGGAARCSGCRSYTCMRRYCTYSCGACYAGACTATAARATTRATYMKTRATYYRARTCCWCAGCCTRCCCTTCWTKRCGSYGCGYSGYGTGRGGGRAACWYYTGAARYYRGAGTRYRMSMGMGWAMCTMMTTRYSKRTCWGRRRACTTRCRTTTGSKWRRTAAGGAGYTRTYAYYKWYTRYSCRRWCCCACCAGATTRKSYCGCASRCTAGCTAGATARKYRRYWATATAYRWRWACASCCYKRGKGWCAYRYYGYTKYYYGTCRRCYGRMACTRACGCRARWRTYRRGGGRCSGGSRRATYCYGTRCGGRTCRRATAGSRAKYCATWCAGCCAGCAGAAARAAATAGAGGTWGGTRGYTCGTTSRGTACKRAYRACGGYGCYAAMGCRYAMCAKCTGSGSGACGGAAGCGGGYCAAACYGWACGYAGATAMYGRACTTCCCCGGSTGWTCSKGRRCATGTMGSAMCGCCYTRKCCYTYMCGAAGTAARRATAAGACWRGCAYCASAGCWGCCAYTTTTGTGSCCACTRGARTGGTTGCGGAACCGCGRRRCCTTARRATARYAYATYCGTTGTAGCTTCMGYWTSCATRTTAGAACTGAACAGTTYRGAWRYMCGYTCSAGRYRTGATGCYAGAYCAGGAAAGGARRCCAAGKYCRTRGGAGTACYGAYYGYYCATRKGGCGGKAKTCACTCCTGYCMTCRRTRGTTAAATMCGATAGAYYKARTRASYCTGTTTKTAAATCWTTAGACAGCYRTYATTGKGGCACCAGKYTGAMAAGGYCAYTCYAGAGAGSWTRAGGRRGYRCGGGACGYTYCTKATMTAGYTGCGRTYCGGCTMMACYCRRCGYYTTCSGCTACAAATCGRMTMATYACRCAYCAGGTTGARTKGCAATATYCTTCRKGCCTTYAACRRYGCRGTTTGYAYCTAAAWRKTRGAACCAGGTWAATGRAWGACGSCYAYRTAGSWAGYYTGRGRGGCYACYRGAAKTTMAWRRYCCWGAYTGCGAWRGCCACCAGACKGAWRKCTKATRATRCTGRRTGGACTCGCATATCRTRRTRTYTGATKRKCYTRATSGWGACAGRGKCKASYGTYCCTARAWMGAATCYRKTGGCTTGRGKTTTRYCCRKWGGSRAAGTAACATAGRGAGAAAKATATTCGTAGCMGTMCSYGARYCARAYTTTTTGTMTKCCRTRGCGTGKGWSTCCAGRTYGGCYACMCAGTGTAACGAAAKCGGTAGGTTTGCRMGCATTATCCACCAAAAARCCGATCYAAGCYAGRYTTMGAYCYCACACCGGCGGYGCAMRGGGAACCAWGARCARTCYTCGAGGRGGGGYTTGWATRGGTCGTCTRCGGWRARWYGACTACCGCCRAGYGMYACYTRGCTCRRCTACRMTCTSATGYYCCTCKACWAGGACGAGAGCGGCGTGAAWGGMCKCYCCAYTGTCGAGCGYRYYKSKMRCYCKKGCCTTKCAAGGSYCCGCRYAYTTYCKYTAYGTCGACTTTCRGRYTAYAGTGTCTGCTATTTTCGTACGGCAATTCTTGKKAGGTWTCATTGAWWAAAGGTCTRCCCGCGGGCCGGYTGCGCAGGTGGATGTCCAYCTASGGRAGMRGCTCCTGGGGRKGAATCGGSCKCGRSMTTGRGGGATGGYAAWGGCAATMYWKWAAGGGTRRCARCYGARCTGKTCTTGCACATAGRGTYGAYRCCGYATCKWTAWCGCATYSTTGARGARKMRMYAMKATGRGRGGYKAGAAGYTACTTTKWTATGYYGAKGAAWCRCTCGCTAGSACMARGWYGAYTRCAMATCAGRRGYGARRTYCATAAGRYRACGRGCGGTAWCGGRTGCACGGAARCWTGYATAAGATMRCTAGTTCGCGATCACSGMATWWGGARCGCTAATCRGGATWTAACGCCTTCRGAGCYCYAGGATAWATWMKAGAKASGCGRSWARKTATGRAYRAKTAGAGYGGGSARGWMCAGGGTCGTGGCSRCWTAYGYCACGGTAGGWCCCTACACCTYCRTACKACTAAGTACTAAAGRYARTYAWGAAAGWMTTKATYGRAACAAGACARGATAAGGCGCCAATCGTCAMAWAAWTRTAGTTRTKGTACRGGCSKCYAYCCACMAAMAATRRAAYGYYAYRYYGYGKCCCTCTCAGASAGATGTAAGGGARRTRACAGCTTTTCGGYGRYAGRTTWTCTYATSTCGGCTRAKGCYCRWCRAWTTTRRTCTCYTMGTCCGCTCCGRCRRAAATGGTGYYTCAGCKAAGGRTGTTCTRRAACGCGTCGTGKAGCCTAAYYGCAAYCAGRCYAGSGRGGGTTTTTAGATAWGSCCWAAYTYCYATCTMCGTCWCMGYTYSTRYCAGTYSYYCYGASTAWCRRACAGCRYYSTTGGYCKCCGCTCKGGCACTMYCCGGGGGCGYYCGCCMRRCGGTAGGTRACTGRGYTACTRMKTSRAARAAYGGGTYACMCCYGTGCAYAACTYTGYAGACTGGACYARRGCTTYRGAGYGCRYRGYGACYTKCTTGTAATGTTGTAGTGACTGRGACGTGCACATCGCCAGTAACTCWAGTTRAGACTTTTACCAGGKCGCASWRTYTYTCARCRAATATATRAYGYRARSCATTSRMCSGCMTGCCACRCRCCCKRMSCTMCAKTCTTATKYTAMTTATGYAGRYGGGGKAGCMRTTCRAWCGCCACYGTYAGCCYYTTYCYGCGYTGSGACAGGGRGGTRYYRGTYTTCGAGCYCTMTGRGTTATCGTCRRGGRRAGRYGTCYKGRAAYCGAAACAGTYTYYTRMYGWAGGCGAASAARGGTTAMATGCTYGCRTARATKARTYACGMACRYMTCRAAGGYGATRATTGTYGRTCYGGAGGCRATWAAGCGARAGCCTAAGAYYYYCTAGYGSCATCYTGTTTACRCGRAATYTGGTAWTRYGTACTTTGGRATYAAARCGRCACARGACCYGAYTATYSGGGTGRACYSATTGARGACAYSTCTGATTTCRTCYATGATCCGYAAGCGCGRGAGGAGCCGCGWGTTATCTGAGCTCGTATTTAGAYYRCGRGWACTGAWCCCRTGCWCCCCTTCYCYCGATCTMCACGATRCGSTTATGCCTTGAGGTCTATAATCAGGCTCGGGAAYGWTAGCGTTTGAAAGTATGGCGCAYCAARGGCTYAAGYAGTMTCRGGGCTCAAAWACAGAGTTGAGTTYGTAACGWCSATYGCCCRTGGTMYGATGYWTCYTTYTCGGCAGGGATCYMGCYRTTYCCRYCCGCAKYAARYCTYAARASGAYCWATTGYMCRGYGMACTRRCYYTWCTATMCTSTGCARYATCGMGCAYCRTTCCTGCCGAYTCCTASGMGRTRYGGYYRASRMAARAAYRCCARYATWMYRACTKYSCACRRYAYYARCYYYMACAASRAARGCKCTGCYGSGTWCAYAMWSCATYRCTYAWMCATTGYTAWYRGYTAARGTTYTCCGARTTKCTGAAATATGGGGACTRGSTTYAGGTSSSSGYWCCAWAGMYTWMTGRTRAGGTRWGYYYRKCACYATRKATWYCARYWTAATYWYYTATCGAYATYYKYMASCGGCGAACAAYTTTACKTTAATWSMSATRGTTCACYCAGGAATCCWTAATAAGYGGYRYTAAYTYGYGGCCARTTKGGTGCARTRYTCGYKCTSCKYACCCRGATCATTGCAGATWGYGSARTASATGTGGGCTGGGAATGCTCCTAGTMGWYTATAGRYASCYAMYYGGGGAAACCTWTAGYCGTTTACATGRGAGWCAGAYCCGAYGGAGGRMAAGCTGGCGGARAATCATTTWCAAATATCGGCGRTCAYAATCGRRRRCGRATAYGTACYCGGCGGGTGCYRCRCCACAGTAMSGTTGGTTAWYTYATACAAGGCTCYTACGCCAACMGCTAAGWRCAWWTTTRKCCRYRRCTCCGMTGCGGAMAYAACATSTTCGYGGYCGYGYAYATRRGTGTMYCAGAGCYTCCTGGRAACCKKTATWCASGGSTAWTGAMSCAGKRATGGTRMAYGCAKAGMGAAYARRYAGAYGCTCTKYYYATKACTAAGAGCMTCKRTCMTAAKGAARGGGGCKTGGTCCCCYCTMCCMGTATYGCSCTGGCYAKAAASRTCTYAACTKGAAACGGRWGRCAGTTATTSCGTAARCGCCTTCGATYCGCGAGTSTYACTGAGRYGTGSTGACGTGTGGGGMCGATAGRACGGCTGCCARSGCATATGAGRAACCCCRTRGCARAAYGYCTARCAGSCACAYTGAGTAGCCGACGRCGAKAMGTACACRCGAYTGCWCAGKCGTYATATRCAAAATRYRCAGARGGTTGAARSYGGGWTACTTTTGGCAGYAGWCYKTCAAWGRCAAATATCTAATTCAACGGACYGTAKWCATTGYRAYGYAACWAAGAGGCGTTATACYRYTGTTARGAYAAGYYAAACGGCRGYGTCCYGACGGRKRAYATTGRCATTACAACTTRTAARAAAGSAAAAGYAGYRGGTTCGGKRYCGMMGSATKRYGCWCGYRRARGGTTTACRCGMTKRRACCTYARTAGGSCTTCTRRAYGCGSGMAGTTGYRGCACTAGTCTRGRCAKTAGYTSGWKRGGTAGTGGTGSASYCTRRCGCYAAMTCTTGTCCAACTTGCYGMAGAKMTCYAGCKYGTATGMGGSGGRTACACGGCCAWRCAYCYCAYRGMCSTTGAARGCCAAAATCCAWCGCGATTATTTCTAAATACCCAAACCGTRTTAATTGGCCRAATGCRTTAGARGGAAACTAGTRAATRCTCTTGTATGCGGTAGCAARGGSRACRGGGTGSTYAARTGKSGTAYYTTAYTGTYGGKYAKKTGAAYTGCYRAYGGGCCWTTCGATKSCCMCARGKSTGCCCWGRRATYYRARCGCMTRYGRGCASAAACGAACTYRCTCYGGWGTRARRYACKYWARTACGCGCGCGGTYAARCRARACAASRKTSRYGTYCATCGTCCGCYAAGAWKGCMTAATSCGTCGCCGCACCGARATGCARTATYTGCYTMGGAGCCCCCAYTCCRYAMAATRAWACAGGCYRMTTAGGTCACKWCTYGSTWKAGRCYRCCGAWAYTATCCGTACCATTTCMYACCACTTAACYKYCGYTCAYRCCATATSARMYTYYRYCCYACCATMCCMTYCGYYAWRGYARGGAAYTGAYCGCATATTCGGCCTGGYKCYYCACATAATCCCTTCCGCWCTATCATTCGGRYWGACGTWYATYCYRCTCAYYGRRATATYRRCSTCMSYRMCRRRGASTCGGACSAYYTYCYYGCGCYYGRACTTYATMARTGGYMGCCGGSMGACCSGCCGCSMTYYYCCTTCWCTTARTTYCYGCCGATAGAGTACTYGGTGTTTCGAGCTGGTRRTMGMCYAAGGCGCCCAYRCRGYCRYYRTTYTYGWRYGTRGYGCAGARTRRAGCCYGGAYTARAARTMGSGTMACTTCTKCGATACCCCTTGTACCACRTTMTGGTGCTGGGYCTGGCAGTCGGGYAATCAGTGCTAGGGCCTCACTTRTGTAGCGAACAAGAGAAGCGAGTTRGTAAGAACAGCGGGCTCACGCCGCGTATGACCTGCAAAGAYRGCTYRGTCTGGCTCTCCGTATYCYWATRATARRRWRGAYAKATYRATAYGAKACGTCSARACYWCSCTYRTRYCMYGGCRTWGCTWKYCMAKGGTYGTTRTSGGAATARRATCTAYSCGSGRSGTYCKMCRARACGGGAAASGAATGYGCAYYGGRYGYCCACKCCGCAGACCSAACAAATGACACRGTGGGGTGCCCWCTTCCRRMCTCSAYCCRSCGCGGGTGCGTTTGGYACKKACRCTTGGTGWYAGAKGAGASTGCGYMATCYGYCARAAGRGGGGCAATCRACGGGCCCRGRAYGCSWGTCCAATGTRATGCWCWTRCYMCYAGSRAYGAAYCAAAGGAATCACACTGYTCGGKTGYCATTTGTYTAACATTACTSATCAGMGMRCGCTACCCTRCGTMGGTCYSWYGYAGRWTATASWYCCGAGAGACAGSRTCYTACTGRTCCTAGAYRAAGAGCAYGCGGCTTTTAGATCGCGARRTAATATCGAAAYRAGCRGGCATRTCRCGCATGWRAGTTRRCTGTRGWGRYYGTYTRATAACAASCYCRWGTGAGTARGAGYRTYAAWGTGGTGATCRTRCSTCGCATGGAYACGCAYRTCSGGGAAGATRGKCCAAGRGCGARTCYYRASGARAACTACTARACTGATRGMYATGGTACTGYAGAATTGTCTGSGRARRRRTCACRGAARCCRYACCGWRRTGYCMCTATMMTTRSRCYYARAAARTCTCCCCCASGCGACKATSKRRTKAGASSCGCYGYCRTYAAGAYGYTAGACGRRGGCTGAGCAAKGYGTGGYCRACGGGAGTGGGGKCACGACCTTCRTCAGGGACGCCGSYGCYAGCCTYGGTAGGMARWGTAGATGCYCGACGGGYMAGGAAYRCCCRGTGARCRTTMGMTAGYTGRGASYSTRCACYKGARGAGCTAYWYAKGKAGMKAATAMCCTTARYCTGARSAGYAKAGAAKRCARAYARGGKGTYRTAWGRTYCCTGRCGTTSGCGTWRYRGCGSGGGARKTGKAGTTCSRAAGMSYRGCYRACYARMARTGKATAWTAYTCAYGRCSGYGCAGATACAGRMCGRTGGGGTRKCTAAARARCYYGCAGRGRGCTTMYCGCRTGRAATCYTAGGGCSCRRTKMAYYYATSGGCGGAAGCWTMRCCTYAACARCRGTTTGRSTTACKCYTTACGTGGGCTCTRMMAGTGTGGCACACYWTTCCGGTRACTTCTGAYAGCGACCASYTGAMRKCCYTTGYATAYRAAAGWATCTGTTCAGCCGCGTKYACGCGGCGRATGTTCAGGACGYYAGYWCGAYACGKCAMGATGYGYGYTGTCTGATTCSCGTCACGTTACAAAGAGTAATATCTTCGACCACRAGACTGCAATAGGGAGTGTATCGCTGCGCCGCAAAGGCCAYGRCGGACMTCRAACRGTASWTYCATAACYATGKTRYACGYYGCGCYTAWMAGMWTKGSCTSMCYSCYRTGCSRSRTACCARYAAACCCGCCSGKGATCAAGCAAACRYRGACARTAWTGTAGATCYGTRGCAAGRYGCGCCAATRYGRCCYRACGAGATAWTKCGMYRRATTRTTCRGRATTKCYRGCAKWARGCTCSTACYAGYACAACTATYCYGCCCRACAACCCGTRAAARSCGRCGTATTTYSGGRGCGRWRAASYAYGCYYTRGRCWRKACGSYCAGRATTGTAAYTTTTATCRWSAMSKSCCRGYAYTACACAGTTMAMTRAGGYTTCGAYAACATACACTTSGRCGARAGYMKYRTGTACMRGYCGRYAGRWYACASGGMAGGAKWGTCYRASCGGCTTTTKCATAYGACGAAGGACCCRTTAAGGKATAATAAGKGGTTAAGGTTMTGCYGACAYAGACACCCRGCGCTTTRTCGCGYTARAYCMYGGRCTYCWRTAGAGAYGGGGCCTCGMAACTCCAAACCMGCRCCSYRRCSGRRGYCAWAGGGTTGYRTGACMRCRGYGRGARATYTGCYTGRCAACCWRYGRWCMACTTTGWGAATATYTCARARAGRAAATCATTMCYRGCCCAWRKCAYCTCTAMACWATTCACGAAGARYTKGGCYCCCAYYCKGACCKCCCCTGGATCCAGGGGTGGACTTRGGRACKYRYYTSYGSSAYTRGGTCCTGTCTARTCARTRYYCYRYAMRATGACTAATSRCYTMYTWRRYRTWYACASCGSCTSWRGRTGCAYRTCACMRGCACCGCGTGKCTCAYATYCCAAGARGTCAGYAAGTGGGRMATYCTAGGTMKCAAMGGAGAMCMGAGACCRGTRSAGTGWTAAAGAGGAGYTRAGGATATGTTCCSGGGCGTRMTCATGRCGCGCGGATAGCCTGATARRSTTMCTTYACCYYRRGRGRCTAYCSCRARGGCTAARATCRSGACCCCCTACAARCATCATRCKSYCTCTARCAGTGARGAYTGTGCATAACACRGSTTGGAGAGGWCTTGGRGGYGACTKCCCAGRCCRARYCGTAAAYAMCTCRTSCCTWCGRTATKKGYTCGTMARCYGSRGRGCGASCCSAGCAGGGYCCTAGARTCTATGMYKTTCAAAGTACAYGGYGTYKGGYAWYATTGTARYGTACCCCCRGKGTRCYTCCARRCYGAYCCWYCYYRATCTYGTAAACYAYACAMRGMYAYCATRKCRGAAWYCGACTYYRCRGCACCGRYRGGYMYGTGGCWACCKACSKWCCCGGRGTRGGYTCAAAKCCCRCWTTTCATCGGGGRATGTTAAWCTTGATCGAGCTTTAATATRCTCGTGCGGGTSTCCTTTAGAMMTATYCCTGARGRGCTGCACGTGGGKTSATCCGCTCAAATGCTAYGCCRTTGGCCCGYGGRMGGSGGAYTTCYAWGTCWRCTRTCTGRACGAYTATGCRGTTTTRARTCMRYGGCWCYCAGGGACAYAWGGCGGCGCTCRAAWCYGAAAACTCTTATGCTTCCTCGYTCAYGYCATATAGGATWGGTSCCAYGWYACCYYMCGYCCACYTGWTCACRRAAGGAARYGGGTRCGGWGCTTKGGYGRMASAMCAAGCCGTGYGTACYTYGCTARCCYRCCTCGTCGGYYCACGTCTCRYTCGGCWGWGTGGGYGWCRCTTARGTCGCACAGCGRATAGARTRMKMAGGTCARRCAYCYWMAYGGCCCCCTTGCGAAGGTYGTMGCCCMCCCCACCGTCACACRYMCGCTGGGCGAGGGCCCCCTCCCCCGGGACCCGCCCTACGCYGGTACCGTTGCGATTACTGGTATGCASRTACTGACGATGGTKRAGTAGCACARTGTATACGATTGGCRACCCGTGAGACCRMCAAGGCTTTASGACGGRGCTCRTGRTCTGCGAYAYTYTTTCTTGGCCGGCRCGGMTYGAAACTGGGTKKSTCCTCTGMCYSKCCYTYMACATAWTCRGGAYTGTCGGYWGGCGRCTCCGRRGTWMRTAGCGGTAYYYCGYMGAKGMWAGYCTCRATGYYWTACRRTTGGCAKYSGAGCAAARTAACCAGACGGYCGYRCCCGGGGRCCGGGCGCCCRCCRMMRCGTCGCCCYYRYCGRRACWCCGTARCGCGRCGYKGGAYGMMAGCATGWTACYAGATGAYGCTCAYCTAGSCCTCCCCRGTGYRRCTRGCCCACAGMATGACWGAGGCCCCTTYTYTARSGYGWTATYRKGTTTSRTCCWRCGGTCGMMTGCACACGRGTRTSYGGTACSRCTGGARACCGGTAAAAGGTSATRAGWYTWATGAGWTCGTCAAAMATSGGGCSMGGGGMRGTTGCCCCATAATAACGRRTGTYCTRRYCYAACWRRCGTYGCATAKRRCYYWTATRYYGYCAAGCRACSAGTTTRCGYCGCCTCCCCGAACAGCKTYCGTGCCGGGYYACGGCGGGCGCRCAGACCCACYGWACAGGAGTCCTATGTGAGYCATGCYYYGMCCGYCGRGCYGAAYCAGGCRCRTRCTRGGSYCCTTGSTCCYCRRAYMATCGTRYYGCGATATTTCTGTCWACAAACTRTATAYAGCGGAATRTACMCGCRAWGGCSGRASTYYKRGGTCGTCGCGGATYAACCTGGTTRCAWAAAWTCRRMYGATATGTYGTGGCGGTTTTCGATCYAACYAAKRTRGTRGGYATTYCGKATTWAAMCTTYATCAATATCTTRWTAAWTKRGRRMARGYMGRYRRTCGRRRRCTATMRCGAAACCTGCSCTTATACGATGCCTATAARGCGCCAAATAYCCRGGGCGGCCTYGTCCGYGTGATSTMCCCGCRCCCACCCACCGCCCGGTRGRWYCCCCCRTMRKRGCSWTWMGGGAYCGKCAGTWATAWGGYRYAGRCAACCGGCSGGGMTCACCACCGTCACCRAGWGCWGYGRTTCGCCACGRACYTWGTAGMCTTRGCWAAGGCCYCCACAAGTSSGGRYTTGYGACGAARTAAWRTAGCAGAGCGYMTASASTCGTGAYYCWCAATGGCYSAKCGGCCGGTTMCGGKGTGACTTTCGCTACCRYGRACGGAAGTCCYCGCRCSCGAYGGCRATYAATCYWTTAGYWAATYYYACTGACGRAGRCYTGRTAYARGMAMARAYACAACGACYTGTTTGSYKYWRRYWCACTGCRACCYGRGTCARWYCKTTTGGSRAGYYARCTYGRMAMYRCRCCCGGYMGACRTCCTCCAGKCMATAGAGGCYGKCTGGYGAACTGRKCGCCTGCAGARTGCCCTGGGGGCTYCACCRTGCAACTCKTCCAKTYRCWRGRGACCCCTRTAGAGCCYRTKAACGCGYATGTGTRGCTGTCWRGCGRMRTYRKCRTAYTCAARWRRCYYCYGYGKTAGYKARACRGYRCSRSSRGARCTCCSTCRCACYGATGAYACCCCCTCGARRTRGSMGRAYCMTGKYGYCARAACTRGGTAYAGGKRGACSYAAAAGARGAATCCTRAAYAGTKKARYGYAGRCRCAGTKGAMCTTCGAGGATGGTMTCTAGTGGWCTYCAAAATGGTSYKMCCGGGAGTTTTACGWAGYGTACAAGAGAGTGATTCTCTTTAGCCGGCTTCCACAAATAAATTGGAGGACGACACCACCTACGCCCTCYGCGTGCTTTGGGGCAAATSRCTASRATTGTTARAAATCAACCCKCCGTYMCAYGKTTATGCACTAGGCRCSAACCCCCYGYAAARRCGTTCTSTACCATYGKATCAATACTYTGCTCGTTTGGCCTAATRTCTMAYAAGAACCYRAKKCRCCAGRCAGARCGTCRCCWGMYYCTYATCGGCAGGTRGAATTTTRTCTWYTATCGCGGCGATACCYTRRWAGWGTYTWTSTACSAGAGCWCGCCCGCACTSRRTRYGAAYSMGCCCGCCAYCATTTTAWCGCGSCTTTAGYRAATGTKCSTSCYCACAGGTGARTTGARTACCGGCMYGACACCGGTCATATGCGSACYGGYTGASCRYGRTAATSATCGACATGCACTTAAWGATTTTTRGCTAAYCGYCTYKCGRMMGYGSTAMRAMAYRYTGGAMMSASACAARRYRAARRRYGSTCRRTRCGGCCYAGSCCTRCCGYMGRYTCGGCCCCGCYAYTGYGRTRGCYCCAAGRRCYCSGMCGTGCGTTYGAYATAYAGTAKCRTYYYYRTKCTCYYTCGRARCRAKCAGGGYYATYGGRCYMGYYCAYGYTCCRCCTCGTAYWAAGARGTYYCAGGYTYMCGACCGCWATTTTRGCWTRRMGCTMTTTATGAASATGRGGWMTAGTGCRGGTYCGWGCATAGATCTCTAATTGCSCMRTCWGAMGTAGGGGCTGCGCYYRAKCGTATGRYCRYAAYCRGTATTYTTGTATTTGATRCGRTRCAYTCYCCWATGATTSYCTTACYWGGGCGARAGGTRCCTTTGAAAGTTGATGCGAGTRCAATAYGTCACAAACTTYAWWGGAACGAATTMCGCAGAMWGGCCRTCCYCGCRARARKKSAAAYCKGSAGACRRRGAGGRRAKGCARWCTRCCGAAGGATCYRCTCTGCACCGRRTTGYCCWTYCTACACRAYAYYGRGCACRACYTCGATTCRGYAASGARGCRMATGGTCRAAYAACGACCCYRGTAAYCCGCYAAGCTGCGSGGWCCTGGGWTGMATGTCYACGAGACYTRCRCWKGTKATCCRRAAAYRAATYAMKGATRCYCMTAKWCACACYYWTCMCYTCRWGAGMCCAKYAAAGYRWWWKRTTGKYKCSYRAGCRYGTCCAGRGRTSRATCATAWYCKRTACGCGCACAYYGYYWYAAYCYGTAARAAGGTAAGGYWATRRCYAGGAYAMACMGCARAGCYGACACGGGCYAGCCGATTSTTCGCGKATTRMAARARGTKGGAYGRYCWWTGAGGCAGGGGRTAARATTAGCKGGGTRMCGGGRGGCATCCYGTACMCCCRACWTARCRYTGCSCYCTGGTGCGRATAGTATTTCYGKAGATCATGCWAACCAACATAACRGYACTCATYYTAAACTCYGACAYGKTCTGGGGCGWSRRARRYCYCCTGTGCSRKACCAAGKGGGCGAWGCYCRYRCGTCAACATTGTAAGTCRRWYRGMARCCCCAYKCCGCAYCCCGCTGGCGGCKACTCYRCGCCCGRAGTGMTGATATTTYCSRCGYTYYMYCCCTGSCGATKAARGCTCCGCGTRTCGKYTRAGWKGCCACAARAAATRRRYRCYWATWMGGWCGCRGRCMRYTYTMARCRYRAGCCCGCCCWAGCGGASGGYCCCWGGCTCTCAAKCGYAGKCYAGSCGGATYAGAGCWKTTYAATAACRCCCRAACGCMGGRCCCGGGYCCMTMRTRARGTCCAACGCCTGKGRARGCGACGRYWRCATYTTTTYRGRASGTTAAAGYRRCAYGYATTYGRCSGWTRACGSTYGGGGTGYYCGGKCSCAGCTCCTCYSRRYGRTAWKTWCTYTARTAGRRARCATTAWAACGTRCCRCRMGGKGGCRATCSCATAKCCTTCGACTGGGCSTCGRGTWTYYTMAATTCMTAGRCYRTGGMGYCTRTCGTTCSAWCAAAGYAYTGYATCCGRTCRACAATGGAAKYYAGGRCYAGRACTTCCGCACCGAGATCCRATCACGCYCGKTTATAGGACACTCWASGGRCTCAYCAACYGTMCCRCCAYGCGAAGGGARYSRGGGTATACCCRTCRTSCTGTCAGAGAGTCAAGCATRCACAGTCAAMTYATSGRGCYCGTGMGGYKGCGTCCRCTTTAGKAGGGGSGTCRMACTCYCCGGACGYMSCCCTAATAATCTGATCTYGAGAAGCTGAGATGCTGAYMTASRACTTRGYCYTAACTYCAGGGACCSGCCARWAYTGKTAARRTGTAAAGYCTCGTYASCASCTCCYGAGKAGCCGCCAGGACGCCGTATAGATTGRTCTAGGGRGCARAGAYGCTGATTAGAARGASTYCRYCCYCCCCAMCRRMTGRCSCTAGRTAGRCGTTCTTTAAKAYYGTYCGTWTCGCGRGTTAACRCAGRAATRAGKTGTWTTATATCGSTGGATTTATAGGTRTACAAGMCKTYMMRYAGRAKATGYTTAGGAACRCKCTTTTTGCMCGCRCTGGAYCGGGCYMGGACCGGGTGSARGCASMGSSCRAYCWTCARGYYACRCTTYGGCYRACGCMMGTTCTYATGGGTCGGCCTGTCGCGGCTYKWTTGTTGGCGTCTCACCTGMTCRGCTCTTTTMAGCCTTGCGTAGAGAGRATACGCCTGRRCRCTYCTCSCSCATCCCAGATGAGGRTTGCGTATGACTMRGCTACAAYGARTGARRARGSGAGGACRTCTACWRGWTYTCCTTCGAGCYCTACRYMCTTRTACKAKARRRRWGAKGRTYYAKTAYRGAMCTYGCYACTTCTGGMTTTATGCCYAAGRCAAGAGAGCTAGRCCCACGGCAGCCCCTTRGTRGCACTACCACAGTGRAMCYAAYGASGARTACGRACATCRTSAGTAGCTGATARTCAGGCMSTTKACTAGCSGCRRAWCYCYCGGCCYACGTARGMYRKMTYTMCKCCRRAKWCTMGTAGSGYYRMCRGGCCTRGCCGGTTCSRRSTYGAAGRGYCYARAGCTCACSGTKCRGRRAGYACCKTRGYYRCACCRKTYTCKYWYRYTMKAAGWCGGRRGGCYTACGAYYTRCGTCTCCTRRGCYGGSCYTTYYMGCATCRTCAGTGGTCTCAMGGCGRTWCAGCCGACGGKTTRCGAGYSAGAAGTCGYCCAGACATTTSGARCTTAGACCKMCCACTYATGRCACTACATCCRTCTTAYTGKGMTRAWGCAMGATGGYAATWARYTGACCCMCMATYGGTCAACTCCCGRACCWGCTGAGTCAAMACGCKGCCGWASRCWWCYCGCGRACGAGYGGCAGGTACYGTGCAAGTMATGYRAGMYKAYACATRMCTGRTRRAWACYTYCYSGCCSCYYAMKTCYTTTAGGCGAYASKGRGTCRGTWATGGCTMKCMYYGATMTMCGTMRCGAGGGGTKTYTSTAYYATMAYRTRGGACCTGARRSTCCARTCAYATGMSGTGACYGMTGACGGGYRCTGGGAGTTGSGTAYTRGTKAACTCSAATACCATCGATYCTATTAACGWCGGCWCCSRGAYACGAAGAAAAKCCACTCGGARGATCTAYAGTYGCAWKAGGGRTGYCTCRCTTCATMKYKGTYCCCAAATTAGTYKTACCYSACAGCCTKAGGAGKKRCWCCAMCTMMYRTCTCAKMYKGGTAYYGCKYGGSTGTYATYRTCCYWYCTATWAYGYTKYGACCGAACAAATCGGARTCCACGCTCAACTTMSYTWMCCTRGACWGTTCAMCGTGCAGCYCACKTACRYRMGCCGKATGAWTCKCYGACGGRAGCAGACCTAYTGGGTRGAAAAGGCGAACCACATKTATCCGACTTGGGACTMGYKAGTSGCGACCGGAWRYCTGYCCGAAYTTARCYAGRGGCCTTCCGCAAKGCKTGCGGTGAGGARGGCCACTGTCTTTTCGGAYCCAGCAYCATYRRTRCYATYATTYMCARSCRCGCGRACAAGGAGARCCAGGYKGGATATGCGGATYGGCAGAGGAGMCCYKACTTTTAACCAAGTCCCCGRCASTGACKACTKCGAAGGTTYGGATAGACGTCWAAAGRRCTCGSYYCTYTAWCARTARTGAAGCTTMCGYACYGYGASMCASYTGKYAWTACCRCATTTCKCGRAYTGTRCGCCAACGAYGTCAGTAKYTCGYARGAMAAYGCGAGGYCTGGAWYKACAYAGGATGMGAYCRGCWYATGGACAATCCTGTCACGCCTYGRRGATCWGRAATAYTRCACCGGGGCAYTKTGTTARGTTCSCGTAAAATTYGWRCACTGYCTAGMRCAMGGCYAGTAARACGCRGSKCCAAAAAYCTYCYGTKAGCCRYSRRAGTAGGRACTCTAGTGRRAAAACACSAACGRAAACGCAYCTATYAAGGRCYRTTTACGTKTCWTACACCKTGGSACRARGRATYTYCGTTAAGCTCRGRRCACRRGCCRTCRSTGGRRRRTGSRTAAYWRGTCCATWCTWAYRMSTSRGTKTAKAGTTAACYTTARACACYTCCAMTWCASAACAARCACGGGAYAGYYRCAKCGTCCSYCACMRRRRCGTAGRGATTTGCATCCRARWTGYTTRYTWAAYCYGYTRGACTGTYAYAMAGACGTAAAYGGATACTGCGMSCAAKSAYCARATGTYGTTTTYGGTTCGAAMCYCTGTACCCTGGYACAACRCAAYYGRGCRRTWATATCTAYGYRACGMCTCACMTGSGGGCACGAATGCCCTCGAGTGRGCTTRTRGAGTGCATCCTCGACGGTCAACRCCYGTMAGAATCGGTTMRYSCSGARYRWGTAYYSAYGGYCCACACTCGGAGCTTTTCTTTTGTASCRCGRTGTTAACSRACGTGCTTCGRSWATMCTAYKYCCAGGTTCYGCTCTGGGAGYTYRKGGRTGTWKYRGGWTRGTAGYRCAYGCCGYYACGWGCCCYATATYMTGRRKYWAGGYAYRYAARCTRGGRAWATKAGYTTGCGCTRYAGCARAGTTTRCGAMSGGCRAWRYGAGTCGCTRGGTTCMGCGAATYARTRGAGAYARTRCTCAACCTRAATTCGCGYTACATCCGTGGTTGTCRATTRCARGGAGCGSGGAGGAGCTGGGCKACAGATCYGCGCCCKYSTGWWAAGSWSGRGGCKACATGCCTAGCRGGCCCAAMAWGCATCATGGACGTKARTGCTGCCCAMGAKCTCCCKCTYTTGTTCTAATCTATGGTAYCCGYTCAARGGAARTGATKYRCGCTCATCTTTTMTRAGCAACYATCGASCTTTTRRCAAGTTGGCARGGGTTGCKCTAATTTTYATTTYAAYGTRRTACYAGCAGAAGYCCACGYCACCTGRTTGRGCYRGGKYGAAGGYCTGCGTGCKCGCGATMATAGMTTRATCTTGCAYMAGAACATGTCRSGTKAGGCWAWRSRRACAYGYCMATCGTGWYYTCYAYTAGGRMYARTWCCGACKTGACYCYAGTYCKTTAMGYYTAGMGSAAGWTRGRRWGYGTMCAYYKRSARRYAMKATWTGTAACTAATTGTYTCTAAAYAAACCCCTGTCGGCTGCGARAGSCKRRSYWATWKCGSRAGTGRCGATCGYACYTTAGGACTYYSGTKWRRGACGCGTACYGRRGCTGCCCYCGGGYAGAYTKTAARAGAWRKCATGGCCRATGGYYAATGAGYYGGYCRGCTGTTTCRGGACGCTGATGYCAAAAACCGTCTTTYKTTCAGRARTCTGAKTGCAKTGTYCGRYRGGTGCTGRCRTGGGRGGWCRYGGCACKTCYAAAGMCAMCSAAAAAACYGGCSGGTATCTGAKYYCTCYRTGACAGCRCAKSACRYSYGSGRGTGAAYGRGWAGYYKCWCYTYCGASAAAGTTCTGGTKGCTTCTWGAGGCCGTAAGRAATCTYAACTGTATYGAGGTWGGTGTTTGMRTYRCCASTYYCYAGMGYCRMCCWCGCGSATATTTCATAGRATTGTTTGGCARGTGGGTGGAGGAACRGGACAAGCTGGYYCAACYGTGCGAYTSYCTTGAAWTKTGAGTGTAKYAKTAATACYTYCAYGCGTYARGCTARCCACYCRAGRRRGSGTCTYAYTTGCCTARRRAYTKGCTAWAAGRCATRYARSWWYGRYACARCRGCRCYRKTMMRAACAYTCRMRYGCTAAAGYRTKYTGRCSCCACCTCGCTYKTCACGARGGCYRYYCGRGTSATTACAWCTGGTRTWRGRGKCGWRAAAAYGKSYGTGRCCTGTTYYTGMRYWRRYYGGWTRCTGCAAWYCTMYACGCTCGTKTTAATAACGAACGGRTCCWSCCRGTTRGATTTTGRMGTAYGSACGATRRCRACRCCTWRATCACATGGCCYARAGCTTCWAGGTGRYTSTTTTTASTATSAYCTYSRYAATGRGYTTSACASATTATKMAWYYATATGACCYACCMAAGKATGGYTCCGCYYGATTWCCKGACKAYRCAKGKTKCTYSYYWYMMYKCGYYYMYARGGTGRGRWCTKRCYCCYRGACATCCGRCGAGRTRGCTGSARWTGGGTAGTWTYTTACGGKTTWRGYGTYAGCCCYYYYYRGRACCGAWRRCTRGAATAAYYGGGGTCRMGTRTRCSGCCGRARCTMGTAGGTGGRCMTRGAGGCAKCRACGYCCTWARTAGGCGAKTTYGTYYTYGTYYYYTTCGGTAGKTTAAYAAGTCRACAAYGTSAGTCAGCTAKYWCCAYTWCSTTAMWAACYRGGATYCYYKARAASRATCSCTCRYTTCCKCSARAGARGGACCGGCYWTTCTAGRCAATCARTAACTGACYGRTGGAATGTCMCYGYRGYMGCYAGTARACCRAKGTGYGGGGTCTCYSTTTACRSGAGGGGGGGYAGRGYTTRACGYGTGMTMGCGSYGKACCATGAAACRCCAAGCRTCRAWAGRAGARAGACCGRGAYACACGWCYGTAGTTACGGCMACYCAGRYGAKATTMAYCKAGCCWCAYCGTCYAATRGCRGGTCTRATTSGCGGACCACGGCCAGYAACYGCCRCYGGSTYGGKAGYYAGGAGTRRYMTYWGGGCSYCCSCYACACCTTCACTTACCAGGACRYGCATRCTWYTGTCTTYGTTYTTTRTCYGCGAGTCCRCGTGTYTTTGKGCTGMAGRAACCYRGKTTTAGAGCAAGTGACCRWMYCAKGGGMYTKRGYMGKACYGGCGCGGYCTTTTAASGRCTCACCAMCASGSSYCCYCGRAYGGGRAKYGTGKTGTYCGTTWGGYGGGGYCGGCGGGMRCRRRGTTYTGGTGYAGCGCGGTCYRGCYCCAATSACWRCTRRTGCTATTTAGGTGCCACATAGTCGCGTCATCAGGGTTATGATCCCCCTYAGCATTAAGGCACACTTTATGAACAACTGGTRGACACTACATTAGTTTCYCTGCCATACAGCGGTTTGCAGTTACAGAGACTTYCGCGTTTGGGGATCGTCGGAGTYAKAYAAAAGGAGRGYAGYCTAAGTCTCGTCGGCKGATTCYGTGCGAACYCRGSSYTGCRCGCAGTTYGGATGRGYAGTACATAGTTWTGGSYGGCKAGGYSTCGTMMYYGYCAGTRAWCAAMCYTACAGYAAYACTAACTRGAATCAAMCAAYSACTCCGYAGYYATAGAKGWTGGTTYCACAATTAGCACAATAGAACCYCATGCYGCAARWTAYRAGTCRCCCGCCACAGCGGTARTACRACCRMCRTCTCAGTGATACCCGTTCACTCTGTYSAYYCWCAACCRAGGAWRATWGRAGGTTCCTCTYCKGAARYTTTAAYRTCCMAGTTCCAASGCAAGCCTCTTYCGYAAGCAGCASGRCGYTCCRACGARCAGYCMSATTGGCARCTCRACSGTAGGTMGTGAGGYMMTCTYTATKRRACCGRRAGCCGACGAGGARARAGATSAYTTTAGTGGGCACGTACACGGCYGTGSGGAATTTRGCKYATCARGYCWWRGRWCCYRATAGRSGATCTACGARYRCRTTCAGWTGGARYYRRTGTCGGCGTTSGCSRGCTTGACCYGRGTAGATGTGAAACCAMTTATGCCCYCMGCYGSSGCTCACCYTRGYYGYKWGYAAYMCTTKRAAACYGCTGTAKRARGACTCGRGTRAACRCGAAGTCACYAACGRCRAATYCCCTGTATAGACTGTKCGTAYATAAACGRGATCRARGGAGGTACARGRRCYCTTCGYCACCAYAACTAYGACTYYCTRTRTTYYGGTYACAATSYAACGGACARTMCTSTSTGTTYCYKRYYTCAAGCTSCSYRGKMTAYYYTTTWASCMACYSGKAGGGGCGTASTRGGYCTWTRCRKKKKYAWYARKMCYCTSAYGAGRCCWWGYYMYGSCRGGAATRMYKGARACGTTGACTGGGTGAYTMGTGRGACATCCTGTGTATCRGATAMTCSYGCRRAGCWRGAMYTTCGGCSYTTRAAAAGCCCTYWYGCARACCCCCMCCYCYCGCRYAGGAYGMACAGYARCGSRCTGGMWYRRTGAAACARTGASAGRMTCRTYCTGSRGYWTTGTTGSYKGCCCYYCCCGTARSRGGGACAATGYGCYRAGACAAAAACTCKRCYTTKKTATTGCCAGMKGGGCRAAWGAAGTGCARWRRGYRGCCAATTGCATTTACTGRGACGGYYKYRGAATTGGAGCTTGACCGAGGACARTTGCWAARYGYRCTGTMRRRYAMTGCRRTAATACKKGGRARTAAAAMRCTAACGGGCAAGAAATARAGTTGTATCGYYMTAKASGAAAAGACAAARWYYTCCKWWMGRATAGGCAATATYGATACRARRARTTYTTYCTYGGGGTYTGTCCCCCCTCARGMCAGCCCCTCTATCWRGYGCTYACCRYWAGWAYCRRTYTCWAAGARSSAAGGYCCRYARGRYGCKYGCYGTTRMCASRCTWAYACATTAAATCCGGKMASCAGWGYCAACTGRCYAMTGGTTTSRGGCRGGGATGTTCGGACATARRGCCTAGGTGAYSYTTCYCYSTYTYRRTWSTCAGGYYTGAKSAARACCACSWWAAAMCAGCTCAGACGGYASATGTATTRYTAYGARTATGTARTCKACGATACRTTRTAATYAARYTYTYCGGGYTYATAAGARCTCGCSTGCACAAYYATYRWCGKATCAYYCCGCGTTCGAAYGTCGTGRGTGGGACAGCAYSGCCTCRYTYYCSCGRCCATARWTTTCCGTTGWTWSGAGCASYGGYKYCWAGTTGTGCCARCATAYGGCRYGTRCTAYYCGRCAACYGAATGMTTRGAAGGTCYAAMATCCCTCGGCTYTACRAGTATGARRWGGCATAGTCRSGMYTCTGTACRGTMTWCYGYYACGTYRARCYTWCCRTGAYGAGGTACAGTSRGGTCCCTGGAGTTCGYRTCGYWAGGTAGTGGTAWYAMAGCWGAARAGAGAAASCCTYAATTYCGGAGTAYTYATMTARAGACTCAWAACRAYGCTRYGGACRWCMTSTTCCRTGSTTYRCACTCRACCKAYTCCCCCACARGAATCATGCCGGTCRTACRCYMATAYTRGRATYCCWKYGCGAWTGCYAYTTAGRRGGMAMTRRCAGAGCTTCTYGTWTARACTATCAGGGAAGGAGAGTCCCAAGTGGAMTCCTSTGTCCAWTTYCGTACACTTARYAGGTAAAYRGCCGGATRSAYTYCCRTKCKAGTCTTACKAGCRRYRGCCCCCCCARCTKATGTKAGATCYTWYGTCCGGCGCRGRTYRAYRTCRRRCCYRAYRMATGYCGAGTCGGMCMCCTGCGGGCAAGAWSAYCAGCARYCGKYTCGRGRRYAGACAGGRTRAYTTCCAGCKRYGTKCGGCGTRCGGGTAGATTGRRATGAGAGGCGMCYYGYAACCMGSTACCWGRGAKAGCYGTAWCCCGSAGYGRCCAYKTTGRSYCGGAGYAATTGRCGYAAYTAAGAMGTTYKRTTTTTGSCGACYMCAGCTAATRTCGTTTGGCGCGYTYCAMRGRWCRRRGGTYMKYAGGATCRGGRGGRWSYAGRCWGTGRTGGAGSGRGYKGACYYCRAAYWTATAGAGGAGWCCMYACGTATCCGYTGMAACGTYATTYTCCYAAYACYAYGGRMACGTGRGYCGYAAGCYRTARAYGCCGTTCTAATTGYCCRMATTCTGYAGATGGGTCRTCCCGGYTGRCTKRGYTGCTGGCACGTCGCACATACTTAARTRCCGCGGYACAATTGCGCCKTTCTSCRCCSRTRTRCCTYAAYATGRRRGWACTAAMCTTGTGYGGCCACGTTRRACGTAYAGGAACRRGWKSRAYCTRATSAWGSTACRAAAGTCGGWTYGCGGCTGACGGTKYAAATYTAYGYGAMTTRKTGGCRACGCTCGTGCCACCGCGGTYGAGGCACRACAAGWGACRCCGASYRTGACATYSTYTYAARARACRKWCGYCRGYCTYRCMYGYGCYYACCGCGGGRAGRAACCGCAKCYWTGKMMYTRYTTCTRTCCAACCRAGSGGAASRCATRAGTAACACATTGGTGRGCTGGWGAGYGAGAACCGYRTTARRAGAGATGMAATCTCCAAYCCYTYATTCGTYYWTGGRGARARTCCGTYTRTACCTATTGGCGGATGTAGRTACCMGGTCRGCCRGCGTCTYYGMKATGAATTATGTTATGATTAGTAWCTGCKGRCAYYCCAARGARTAACYGMGCTSYACTCAAMTACTTGYGCMGATGATGAACYRMTCAYWGTCGCWAGTTRCCCCCATYASACTTTRMGRMCGYSAGACRMKGKGRCCCGGYCCCAAGAAAMCAATACRATAASCGCYCCAYTRCCTAAACRGCGCCGYCYAYMCCGCAGGGGMACGRCMGAGWATRCAGAARACAYGGCWGKCGTYWGCATTATGCARTARGGWYCYCMGGTCTCMGGGTACCGCKKGWRTCGCCCGCRCATCAAGTCGTTCTRCRCAGRGRGAGTTGTTTRACGTACGATCARTAGAGTRAYKTAGYGCGTYGGGAGTRGYGAACGSRATCGTCTGYGTCSATTYGAACRGCKCCCKGAACGAAGYYGTCTCYRAAAAGWAYSGYCTCARRCGGGSWCMGGKGCCCGCWASRYGTARGAYYGSAKAYGCARRGASGGAKGGGGRGYTTTCYSYGGGCCRCRCGYTAKGGAAGTGGACAAAYAMCTTCCKCCCRRAGWYACACCCAMRGCCAACTTCRGATGARGTRYAYCACTCAYTTGARARCACGYGCRGTAAYTCYTYCGMYRCTTTGCATCCCKAAYYCTCYCGRRGTAGYATCAAGAAGAGGACAGAAGTMGCARTGGTCYGSTAARCCYTAGGACTCARAYRAAGGGCYGACGWCYTKTGCKATCTGTRATGYSCRARCACRTCRTTYGYACYYYTRRWRGMTGRATATYCMGTWYYGTYTARCAACYKRRARTCYYTYTRGAWACASTTYAAYYCTCTMATGATGKCTCTTMACCRACYWGCTCACASCCTCRGGGRGCTTGGAACYGTGCKYCYRGRRGACTGCGGGAGCGTCATCRAATRCRGRRYRGCACTAGTGAGAYGRGGATCCGAATKWGCCYCSRGCCGYTCTKGATTCCGMGCTRRCGGTCTGAAGKATGAGCCCSATRYATWKKCCCKYCRGCWSYCGTKRRTSAYACGGATCAAACYRATMGGCRGACGCAAYATGCTCCATGASCRATTCGCGCGGTMGTAACCGGCCTAGATCYCGWMRATCTRAWGARAYCGATCCAGTTAGTGATRACGCYCARCATGAACAAACATGCCCGTCATGTCACTYYAGRAKATGCCKTYTAACTGGAKCAACACCARCYCYCGWTTACCRATAAATTGGGTGCWATTCCGGGGRCTTGTAAGYGACRGMCSCTGCGGCGGCCAGAGCGGGGCMYGSTMTCYTCTCACGTCGCTGCRCCTYCGCRRWAGCCGAGGCTGCRKGCCARGGWCTCGCTCTAAGGYKCRGTGCAGACTGARGCGTGTATGAGACRTCCCCAGGCRCGCTCCATCRGTGCARGCGTGRGGCWTTCRGTGKGCGCAACYGACCTGGGCYCGCCYATCCTRGTGYGYGGCTCCYTWYYCGTACYAACRCGCCCGGGCYGGAGCCCGGAGYATGTTAWACRAYCRTCAGTGCMAGYRASTYCRYATAACYGYCTTAGARTGRATWTCCGGCCGGAGAYAAMRWKCYAGGACGCCTCCMTGCWYATGYTTCRTTTYACRMAGAGGAACCTATGCRACTCKTACAAAWGRARTGACATKTGYGYARCSTRAARTAGGAAATCACTGCRAGGYCATMWACAKGRKAYGYCYCCGRYRGCTTGGGGGRKTRRTGCCYYYAMGGKCGASRARCYATSTCCACCAGCTTGCGGGAGACCYRATTCSCSCTAGGAAYARGTCGAGCWGAGRKCAAGTTGAGTGGSTAGGTSYCGACGGTCTACGRGGCCAACCGTTCYKTRRATACCASTCTTAAAGGSGYAYCGGAACAYGSYCRCCGGRWACRRSCTCTCACCMAGRAKAGCCAATRRTGCYGCCYGGGSRRACMMKGATGCCMTCCYARTTYGGMAGMACRAGACYAAATCSARAGYCTCRGATRCTMTCTTRASTGCGAACGCRRGTWAGAAMMTRYRSYGYCYAGTCCCRCKGGGCACTRYRTGCCCYTTCCYTTRCCGCCCRATCCACCCTRGRAYCTRKCYGCRYGKTCCGRTTGWATGTCCRCTTCGACYRTGCCATTRCSCRSGGRAAAAYGCTYGGCRACCGTARGCACAGTCAGTTTRGWAGRTAAGGTGTAGATSCAGATYCTMCYCCGCYACATAASCCGTTTGCATCTASGAAGACGARMGSRGAGAKGKCATTGTTAACGKTATCRGKYCGAGGACRTCCYGGRKWTCAATACTAGGTCGCRAYCRTATAGAGGGATAACCAGRAAAYTCGTTCTGYGCGGRTTTMRCTYCCAGATAGACAGATTGCRATSAGKGCGGCTGTAGTAGRTGCCCCCCCGRWGRYTTGWTTCACCACYRGAATCYGCYACYCCTCTYATCTTMCACCCCGGTATTACARCRTAYACYTATSGGTARGRATCCAACGYYARTWYTGWCTCACTYGGRCGGACMMTWRTGCYGTGYTRACGCTCYATYAGACCYATWACCTCACAAGGGGAGATTCCACTCCAGWGCCGCAACACYRCGSGRGWCCRKTGYGGGYYRYYTCYTRAARRYCYRSGCATGRCTGYTAAAAWTGATAGGGAAAAGWAGTCYGCTATKTYTTTRACARWKCCTARSATCATYGYCGTTATCGRMGARCAYKRRYRWRAKARGGAGRTTRTTATRTKCGYAAYKYGTGCGAGGATTGARACCGGCARTTTTTTYRTGGGAGYGRAYAWRTGTAAATCYCGCGACTCTATYAAGCCGYTRWRCTGYGYAACKAGCCKTTCAYGRGCRCGTAMGCATAKTCCTGAACGYCCMACKAYKTTCRRTGAGCAAAGSAAYTRRRACTYTTGYCRWCCYGCTMTYGAYRRCCAGCGYTTRAYYGYGTGGGRCGTAGTGTGWGRWAWAATYTRCACGAATTTCGTCGRGCTGGTACGCYRAATGCSSCGCGAAYCTACARYTCGTTGGACKRYCGCTYRCGCCTACGAYAYRGCGGGAGTCCCCAGRCGYCRACMCCGCTGTTRAYRCAGTCCCGGCCATCYCCTCYCCGGTCGRYCTYGGYYKWCTMTRGRCSTRRTTTAAKGGACTMTAGRCWTTYYRRCGTYAGTYATCGCKCGYGTTAKCRRATCCRCYRRTGGTGSGGGCRYMWYSGCCRACGACCARRCGCAYTAATRCGACTGGGGCRCCRCSGCGAAAATCGACATATGYTGCTCCAGTTATRYAGGGCTTAGAYTYTCACCGTCCGGARCRYGWRCCTGGCYYYCGYCTGGCGACTGTRTATAATGCGYTYATYYCSTTTGTGRAATYGTGGRATATARAAGGGRGCGTKSACCCYYATYYGGACATCATTTTTTTTCCTATTAYYCCYTCAAYCTYSYTYGCAATGKGSCCACGGATGMGRTARTYTSTGAATAMRSYRYSRCTGGSYRAYYMGGTCCGKGTCCATYCRRACYTGGGRGCTCRGTYACAYGCYCCARGAYYGCTMCGTACTGGYKTCCCGGSGYRARYTAGAYRRCRCTMCWWTAYKRATCGYTTYGRTYYCTGAYWGTRACTARYGCRMGGGRCGGGGACACGTMGRGRCYACACYCYGYCTKRCTTAATAAGAAAGRGARWTGWTSTTRCAYCGTAARAGRWSTGGMCCGACTSRGGASGTYRTSTTGCCTGGWGMCTCGGGGCTTAGTRYGYGGCCSTRTSYCCCGRCCKARAAGAYATSGACTRCSGTCTGYAYTAGCCAGKAYTGATTGGYTAGCGYCGCRYCCAWCAGCYCMGAAYAAYWTCGTCGTYTRATCACWASCTAGCGACWTGTTTTATRTGWAGGCCYYCCGGCGAAAGCACRACTRGACCGYAWRGAYYCRRYYCRAMGCATGGMYRASTSTSMAGTGYACCGYGYGTRTRYTRRCTTCYCAAAGYGTWGGRAKCRGYCGAGAGKSYCKCTYTCRRAGGCYSAARRRCATRGCCTYYRRRAAYWGGTAMAKYGRACAASWTAWTAGAWTTTRAGYKTTTACTACACARYAGTCRCGTTCAAATCCCGACAATWTGAKCYAGATRTCTTCTTAKCGAMGCSTTRGCTCCGCCTGTYYASTGAGGKYASGRCYTTYKMGMGTATAARTYRTYGRARCKCCAACATAYACCYCGAYCYTAYGTGCYTGAGTTGAGTGAAATMTAWKAGTGACRATTGGCTATTGGGGCCRCTAACAASASAAAGTRGRCWACATATRCGKSCGCTCTCCTATGAAGARCCGCCCGTTTRYCTYTKCCMAKRAAAGGSAGGYWRTYAAYGCGRCCKSAWKAGAAAGTRYSCKRWTRCCTKKGCATAYRGCYTWGKRYCGAYACYYAAGTRRYYTAGGACMACKGKGCYKWYMAGTCCTCYAYRRYMWYYYKTGAARTACMGCCYSGARCTYGTCRRATWRTYAATRCTWAGRARAYTTGCCRRARAGGGAGCTGRKSAGGYGYSAAMCCAAGGGGWCCACCAGSGAATMCGGACSTTGCGMYTGSYCGMAGSCGCGGGACGWYCCGTCYCGACRACCYMRRTCMGYSCTWGGTACCGATYAGYSRCTGCGATYAYSYSTTGGGAATATTGKTTSCCGYGCARARRACCCRRCCSGTCCTATGGCACARCTCTWCTCTTTAATCTAAAACGAGYCRSTGSYATCCTCACTCASSCTASTRWCGCATATCCMCGGGSKCCGGYYAYAGCGTYGCGCATACCAGTMTAARCGCAAATTGKCGAAYTATTCAAGCATRCTAGAAATWATGCCRCARYAKGAAARCGAGCGTGAATGGCRTTWGAAGYGKCATAAYCTGGACGCATMGAARCAGTCCTTCCATTRYCCAGGAAAAAAACTTTTCTYSTSAAKGGCTTGGCACRGGGRGCGTCATRCRTACRTYGRCGWRTCCAGMRATSGACGCASGGGTCACGAAARCTGTCGTYTGCRCRGCGCYCTCTATTATCTCAGTGCWRAGTYGTRTARTTCCGWMGAAATACATCTGGCAARCCTGAGTCGYCCTACCCMCCCYGYGACSRYCATGGACGYKWCGYGCCGCATCRMGARTATTGGSTGCYAAGYWCSCACSACCAGTAATACAACGCCRYYWCCTGTAGAAGAGCAGSSGATACCSRCCGTRTGGTRGGTTACACCATTCGAGCCTGAAMCCRACCCTTTMMMYSMACTYACYMARGTTCCCYTCYTRGTTGACGGACCSCGGYGGTTCGAACAYRTTCAGTGACGGCCKTCRCRAGRTGCRYMTTCTGCMWGKSCCRCTRCWYGRACRAARYRGYTRRTCYSTCSTGAGCSCCTCATCCTCGCYTRRACGTTRCACSKTAACCCAGCACGCTTCGAYRCSCCACGYCYGCCWGGGCTMSTTGACATGTAYCAYCYCGCAATKCCCTGACTCAACGACTCRCKAGGTGTTCTTGRTGYAGRAGYGCCSKGASAGMRRGTMCCGGAATKYAATGWTATAGCGTAATTGTACCCCAACTCGACGRRYYCARGCGAKYTAARACYTGAAAYYTTATGTYYRSYCWCGMATACTWTGGGCWCRKAAATTTCGAATRAGGWARCRTKGCAAGTCYRCRAGATMACCCTGGCACCCGTGAKRCTTSRTRYMKGTCAACYRGARKYCCGRAGCYRGTGCCGKGYGSGMTAAYGTWGACGGGAGYWYRKACCGGAKYTGTATCATATCGMKAGACCCRAGCTAGATGAATMCGTTGKRGKAAGTRTRATRGGYACGAWCTGACGGATCAATCTCTAGMACGTYGGAGTGACAYTWACYYCCTKATCYRAAGGWGYCRCTRCCCCGWGTRKRWSACGGCMCAARGCYAGGAYYRRGMGRTSGCGCGTGCYTCCGARYTAWTCGATAWGRTACGAAAGKGRTYRATMCAAAGGGGMCTKAAGAARTCTWACAACAGGWWMGSRYAKYWCRATCCCARTCYTSYATAYTTARGGTCAMCAAAGATGGTACYCTWAATACAGACYTAGRCCGAAAYYCYWYRTATGCGTTGAATGTCMKTGCCRAGARYCAAGRTMYWCAYGWSYASGRYGGGGRAMGYMGGGCSCTGTSCGCCTYYCRCATTTWMYWACCGAGCAGCCRRACACGWCCAARAMGCGGGRAACGACAGCGGAAAGGTGTCCCMGTAKTCCGACAYCYTCACCYCGGGCCRGCRTCCCYTGCGTAYYCTTAWAACTYRGTYYSMACYARRGGTAYTAGTRACCSTACGRCCCGCCAARTCRMRYWATAATTTYTAGTKTCAGGGTYTGCTCGGTYCCGCGMGYAACGTTGAAYGGCCTTAYRCCSGATMCAAAGTYRTCAAGACTGTWTGYGSCYAGSTTTGGTGAACGAMCGGCYKTYATTYGTGTCGGAMCYTAGTTCAACCRGRATRSRTYRMGTGYGTAMATSSRMKAWRAYGWWYTRAGARACCCACAAGCAATGGAYRGACCGARAAYTWKRCGGRTCWCYCTCAMAGAMCTYYRYRGYRGCYGWYYRRTTTGCGAGGGWTTRAYCTGRTCKGRGTGYYYAGGRSAYCATGGTGTACGCTAGGGGRTTCACRATARACCCGKAGTATGGTAATTTCACRYCYCYTCTTGCTGAGGYGCTTARGRGCTTAWRGCCCCACCACTSCATTYCCRYAAYAYYGAGRGCAAYCYACCTGTATTATCGGACTAAGTYCYCTAYTYRCCCTGAGTSTACRGTAAATTCCGRCTTSAARCGGTCTACTATCTTGARTRRTTRCAAYRCYGYATCGYTRACGTWRTAYACKCCRTYGTARWTARGCCGTGYATTTACGAGACCCRCRCACGCRKRSTCYCKTACGSGGGGSCCGKAGCYGKYYRTCRGYCCYWYRRCTRYGYGRCRRGGTTRTARWAGAYYGCYTCGCAWTYAGAACKKGRRWCKCTGWGCRTRCCMKATGSGYCCSTTWGCTCGYGWRCWACTGGCAYGGYCGMMAAAATRRGGWTGGMCRATCARYACRTSYGATAATTTRAGRGGGARGRTTCACRCRMGKTGSCATTATTGCCTTCGGCRTGGGTGCYAYGGTAGGTTCACATGYTRACCCCAGGRWAAMGAGGGAYRAGGCCTGTWTGTTCACAACCCKGWGTTYGCCCGATGYGTGCGGRCTACKCAGACMGTCTGRYRARCGRTARCGGAWRWACCGCYMRACAACCRCGTKCCAGGGTCGTASRWTGMCTCMKYTTAYYGAGYAMTTTAMSAAAYAMGTACGARTTGRRCGCTAAKTRGATAAAARWKTKGGCTYGTGACRGCAAAACTWGRCAGARCCYAAYRTTYRCARTCCGTGKTCCTTTTGCKRGAGATGGARAYGAMTAASRAGARCACTTGCAACKYGYCAATRYMRGCGMCCAMWAGSATGWMRGCYGASCGGATCGTRACRTTCGGGYCSAKYAYWCAARGTAGARCAGGCAGTASRAACTATCAMTWGATSAACAKYATTMYYGACARATTCCTRMGRGACTCACCCKRCYCYTGTAMTGYWMCSGCTCRTTCWCGGGCCMGAYGAKGTMSGAYRGRRCYKSCRTGTTRCWWSRGGCGGGWRCCCTCCGGCAAGTCGRAGGGCGGYGAAAACCRTCGGYCAYGAKAYWYRCCMATWKTATTTAGARGAGGRCTCGCGGAYCAGCACYSTMATAWYASAACAAGTCSRACTTGWCGRCGRYARGTAGTYTARGACMGAGACCATTAWRCGCYGGRTTWCTGGCRARATAAARYCMGCCGACCTCCCKTGGKCGTRTGYATMTRAAATRGTAGKCYTYRCTGAAGCACGWGCRAATCRYGGTSWTYTCWGGRCRRAGAYCRTYRCATGCCYSCAWRGGTMCTMGMCYAGYWCYYSTYAKGCCRASGYTCYCRCSCGACAASGTTGKWTGCATRTTACRATCACARCYAYGTSAAYTMGMAGARACGGKGTRGCCGRRTGGYAGCGCACGRGCKRGARAGGTYCGTAYRSGTGAGAWCTCRACTACRGWGYGAGYGARATCCGAAAGGGGGGCGYCRTATAATTATAAYCCAGKRRWSRATCSKTARACGCCAWSYCAAACTGGGAAWTCMAGCKGRRAAGTTGCGTRCGTRGGRTGGRRAGCTCAMGCCACRACRRKGCCCGRGCACCCYAGTCCAGGACTCCGTTGCATGCMYMGGACAGYGCGACTTAGRRARCRYCGAACAGRAKCATTCCTGACARTAGRARGYGRTCACGCCTATWTACACYAYTKAGGCGRTGGATTGAKYAAGAAGGYGRTGAAACAAYACGCYRRCMMAKGAGRTGTWYGRRGRMYTCTWATGYCAAATRTATCACCCYCCCGWCYWRATACGRTCCAACCACCYAACTTCCTAWACGCARGCCATYGMGYGCASRGGKTCCRRACWAGGRCCAMGGGCTTACYGSYGAAGTCYRYTGCGRCRCYTTYRGACAACWTTAGGGWCYTAYGCGGGAKAAAARCWYCRRYRYYARARGTGSRAAGGYCKKTYCARTCGTWCCCMRTTGYSTYTGCYGTGSTTAACATAAGGGWAGCCYMTYYTCCCARAWCAWTAAARWCMKKWYACRCRYWAGTSWRTMTTAGTGARTTAAGGTTGATATSCAGGAACCCGAYTAYATATMMRGYAATCMATAGGCCAGACGCCGGTAGGTRYYYTYRYAAGTTCCGYTTAAACYYGGCAGAAYTAGCTCRGACCGGGAAGACRRCCRKYCSTATACTYCCGAAATCTTGMCCWRCGRMGTTTGATTGGAAYGGYTCCCCGAGRSCRTAATATCGTTTGTGGRCCTATWYCYTTATCTGGATGMAKTCAATTAACACARGCCATWGTKKGAATCATRCGCACSTCCTGGWKKGACATATACCARRCMYSGYGGATYAGCMCGWTGYTGTRCCGGTTGRCYSCGGGGCGTAGATGYGACGATRGCTAACCGGAYYTYTAACAAGRGKGTAGAMCSRACSGAGAATAMGYTMCATYCTAKRTYCCTGATTGRRTGGMACAAGTGTGWCCYTMWTTGTRTACGMCTATCCGTCYCMGTGGAYTTATCACCYMYGAYCGRRTATGAWRMCGACGTCARTRAGGTAYGTGCAGRAATTGCAGGGCGTGACTYMRATCAACGCCAACYWTGCSCRYCCYGCCGTRRYGGCTTARCTCKCARTTCGCGGYGTCGCACAYRCCGGCAYGRRAGRGARTTWCGCGTYAGGTAATAGTYAYRYYACWRRTCWWTRYRYYYKCRCWGACYCGCTCGAMCTAGTGGGGMTGGGGGMARCAGACCWTWGYTTATTAARCGCARATAAYTYCCGATASTCGACGCRCGCGTKGTAGGTKTCGAAGGTTAWYCGAAGACRAGKCAAAWCACTCTTARCCTMCCCTGCTTCCCTTTCTASMCGKCTTTGCRATCKGCTRCMATACCGYRAAGSGTYCTGCACTCSCRGAACATSYGCGGCGMCMCCGAAACYCTATGATTTAYCWCAAGATYCTTYAAAGGYAAYRAATGSAKTGRCATTGRASYMATKKRTTCCCCARSMCCGCTAGRYAGTGTCTYATCGKTCRRGGMTCTTYGCCRAYATYTAYAGGGATYRGRAKSCCGGRYCAGCAAYKGGGACKACACCCCGTTGKGCCGCARAGMTGCCGAGMSRATAGACCCRGRGCTTTWRWCASGCRAWYAKYYAGTAWTGGCACSRGGARTGAKCCGCGTGCSSRACCATASTWTMTTAGATRACCYASTTCAKAACTGATGYYYGGRTCCRGARTGGYYACATYYCAMAATMCCTYGSKSRKMYYGYGATWGGAAGATGTGYGTCWTGCCYYGCTGGARWAAYTGARTTYRAGCGAGRCTGTCCGGTCTCYTATAWGWYCRCRYGYCTAGWRKGWTTACAAGTCYRCKGYAYSTAYAARAYYACAGTGRRACCTYYGRGKARSYKCTCRAGGMGAAYTWGCRGTGTCYATTCWGYRGYAYGAACACCYCCAAAYCYCAACGRCTRYTGTRCGGRYCTRTAGYMYGYMTAYWCYRSATTRCTGGCCRRATCTRGGCYTMGTTCTYTAAYRCGAAGAGAGAGYATGWGCGGTYTGCTGAAGAACTCTACTARKGMRAGRYYYATCGYGCGWGRTRRGGAMWYYGMGACCACRCAAAMSKTCACCWWAWTTTAGGCRAGWGRYTCATCGACCGGGTAGCTYAGGCTCGYAWRKTATAGCGTCCGCTCGGRGTRTTTGCCTACAKYCACCCRCGCCRGRCCTAGTTGAAAGASYATAGTAGGCGMCRYATACTTGRGYAYACCACTTCTYCAGTGRTTGAARACCACCGAKYTTRCYGACTCCGYGCGACAGGTAYGCYCCCTRGTTGTCTYTTGYWAGTTAGAGGTCCGRSGTYKAAYKYTRRCGRCCWTAAKTYYCCGTRARCTAAAGCCTGGTYAWRWTCAGGCTCCGWCACCACGARACTGAATGTCRGASCCCCGTRTGYCCAAGAGYYGCGGARCAATAGTCKARKATACYACCGAAAGGAGCATGGYGCCGARAAYACGATGAACTAGTATCCGCSRGATGGMTAGTCGACGRTAGRGWCGCCYTYCYGCCCTTCCGAYGGRYCGYCYGTKAGCTATGACRYTCGTAACCGCGYSTAGAAACGAYRTRCGCTCCMCTACYYGAYGYAAACKTAAKTTCGATGTYYGTAATGAMTKSGATAWRGRCCCGWAACRYRWAGASTCCTGYYYACCTWKYATRAYGRYRTYTWSRTKGTGATTTGRTKRGYTATTCTAATAGTAAACYCACCAAWGACYRMTTATGGACGYTYGYGATMRWTGCATAACAYGTCAGTGKMAAKRTMTMMACCGSGCCGGATTGAYGTGGTWRRGTMAAAAARCSTYAYTSRYRTWTAGTGRTATTCWRCCCTGYTAATCSATACYCYCCCTTGACAWGRCWAGTSGRCCGTCCAACYTCRAAARRARRARGSTCYCKYWYAGSACGRAGSRCTARGATGKGGARRCGRCCCRCTRWRYRGCASWGATWRATTYACRCYAGAAGGTRYGGWRTRCRCGYTAAATGCGGMRTRGSTGRRCATWAKGATAACGCGGACCGACGGRRGRAARAMGTTRCGCRATRCCRACYSYRYGGRKSAGYTRTGTGGTTCCGTAGGGCSATACARGATCCTGAAACTTCACGAGTTGTYCGGCACGGAATGCTGSGTCRCCGGRACGTGCRCKRAGAATGAAGRTCGGKCKCWKRTRGTTYCATGTAARTAATMYGACCTGARCRGYKTYMCGRGCGGGAGARAGCRYGKRAATGCATTSSYCAYRGTTATGAAATGCGGCRGTGAYCRYCGGAACRTKACMGRGGCCATGGGTCYYGCCCYKGCGTCCTCWTYRSGTAYAGGCGTCMGTTGTGCATWYATAWGWTTTASCRTGWWYYKGWGRAGMGTGTRARCTCAAYSGAGGGYGCGCRAYTCGAGARCGGCTCGCGWRGACCTWKRWACTAAWGRYACTGRAGRCYKTGAGASRTGYRKTACTGATTTTCRYGCCAATCTTRTGCYACAYTYMTWTACATCACCCCYATAARCRTCCKATACACCCSYGGATYGMTGGRAAGCYARGGGGTTTACGCTGAGGYAYCCGCGRCCAYACGYTCTTYTATGGYCYAGGCGCYATTCCGRCCYCTAGTGCTTGAGGACTGTCCCYCAYTGWGCAYAGATRCCGTCGAGGAAACGTTMCAGGACSGGCRTCCRRTGTCATRCRGGTAWGAARCACYGAATGGSRWSTCYGTGGAAGCRAGTYGCGGKARGAATTGAYTYGTYGCTGSCGATAYGGGCGCKCTCAGRCTAYRCTGTYTGGGRGAYTCCGCCMAYCKTRGGAGTCAGCAMYCGCATGYGGTTYYCACYKGYCGYYCACASSYTGCTMCKYTGGMRGRTRCCATCYACCTTGCCCTAGTCGRAYRGMMCTCRCGCTACGCYTAYGCGTGCCRCGTATGTATGAAWCRTTRCAGGARGYMACRGCTTCAAKAARCCCMCASTCGTTATTRGCAYRTRTACATGGYTTRCTTTTGYTAYSCGGTRGRGCYAYAAGGGATWRGTGCTATTCTAWWTCTTTGGRTYCACGGCARGCGGCACCAGGTTCCCTCCGCARAGGCACGGYCMGATTGTATACACCSTGATAACAKCGRYGCCSSRGTGGTACCCCAACRTCYGCAGGAAGACAAAGTARGGGGGGCMGCAGCACTCCSGTTTTGACCMTCCYTCGTGATAGWGRAAGYCCARCTMKKCAGTGGATTTACRAARKGTGYYCCAGCGMTAATGAYGACAACTTGTGRRCGCSMCYGRGMCSGAGGAAGCKGYAGGACCWATAYARWYTTRGAGACYATAGTRCMCKYACYTMWCYGATYTACGCTCGATGYAYGCTGYAYCGTRGCMGGGCTGGTCACTATYAGCGTAGTYGTGAAWAGGMYYCCAYCGCACACCGGTTRTGRTRAGTAGTCTYRWRAACTCYGCCWACTKTAAATTTTTAWAMTACAMGCTCYYAYRTGYCTATAGGTCACGTTCCRAATACTTGCRTAGGCTTTGTKMAGAACTAKYTTTYGTCTYAGASCARKTGCTGTCMYGTKCAYRGYCCTTCCYYRGSGCACTCTRRKTTGAKTCRCTGKWRRASMAYACGTCCCRMRAGCCRCYYCMCTATATTGCGTRTAGTCGGGTGGTTGTYRATRCMTGWGGRYYRRGTGAKYMCTTTGARARYMYGTYRKCCRMAKGGKATWGACTTRAACSCRCTYTGAGGTRACCSGAATRRRGGCGGAACTGGGYGCSGAACCATYCGCAGGTCTGKTTTAGTAATAAGGGGTTCTTGTCRAGCCSATTAWCTTCWTGARYTTRAACGTYRGGGCWTWSTTCTACMWYSRTMTKTCCAACWTTGCRSARTCYCCTARCAYGWAAGAAKTCTTTYRCAGGYRYRCYTKGGCYCMTKTCGTYCSCAGCCCCGAGTTYRGRRAGRTRGRGRAGCGMRYGKRGCCYGGTACWTGCGTRATTCTGCTCRCATGAAAAGTRYYYYGTGYGGGGAAWRCCYGAACATCRYGRKCYCGTGYWGGTSGKMYRSYTKRYYCYGGGGCASAWMGTCGCTGRARCCKRWRYWCGMGCGSMATMAYCWRCAACCTCATTCATGYAGRAAGAARGCTCAGRAACAYGYGRYYTTYCCRCCGGRCYYGRRAGTMWYCRATCWAMMCMCGACCGTAYSAAAAAYATARCATCYGCARAKRATCRGGYACYMGYTACAGCTGAYACACGGAAGGTTACCGCCTACGCYCCTAGRYATATTGAGGATCGARGAGWAGCGYCCGMCATYARYKSYRYGSCCTAATYTTSGYGGYWGTSGCCRTGGCYTATTCMYCGYRTAYGYGCGTYAGRGRMSTATWGRKYCAGCTYCRKTYRCATYMAGACCTTAAAYAYGACCGYGCAKTGATYAGRRGSYAYGCKYCACTAYTRTCCTWAGTAWTRWCGCRYMCAATYCGCACYTYRYTGAAKCYYACCCSGAMTCGCACAMTTGCRCGRYAYAGCCKACGAATARYGAYCYWACGTTAGCTCRATGKKTACYKTRRRRGRYRKCTGACAYKAYAGCYCRGCGWTYMYGWCGYRGGYGCTGGGCRRGGGATRRTGYTTTAMTWWRATGAGRKTAATYTRYARTCTAAGWYAACGCARGSATYCTCCCGRYYGYMYYARGTWGTCRCCCCYSGAATCMKACGRYCCACTATYATRGTASGWGCTCAGRAGYSTRGAARTRYCSYWGRMWATYGCGTMCRATARGSGGCAYMTTGTKSYMRCTGATCAGAGGARGGCYWCGWTTYMGTYTTTCGAGTTAMSAKARAYWGGAAATACGYCGAARGGGGGCRYTWGCTATTRWTGTAAYCCAAGAGYTRTKSTCKRCTYTTWRCTGACCGASTCCTRTYGCWGRCCKWYYACRCCAGAGTGRGCAAGTTGAGMATTGTGAYTGTTRCSCGTRYYSGGKRAATAGACGGAGTTWRCCGTYACATTCAGCYASGRRRACCYTGCACATTTAAMATGTGGYGATATATCCGKGRCAATYRAGTACGTARATGAGCGATTACRGGTGGTTAGGGYYTGCACTTYTTCTTCTCAGARYGYYAGGCTGGTSCYTWAWYTRTGKKCRTACGTATARCCSGYARCYKAGTATCCACMAYTGACAKRKTAAGSGRAAGMTGGTGSWGCWCAAAGGRTASTMKGCATYACTSGWTCAGAGGAAAGGRYGAAACAACACWCAAYTCCAACWCCRGAAACYTGWTCGRRTTTGYAGTTMMSWTCTMGGWMMMTRAYATRCAMRACCGATGMWCGATGCKGAGAAYGRSTYRAGCWRCARTYACGTGGTAYAGYCYGCRCAKWKCKGATTCCTAYASKAAGTYYATCWAARATCTTRCYSCCTYCCKTYTRYKTAWATYRMRTTAATMWATRAYRTYCCACCKTSRAGARCGCRTSCAGTGAAWATAYARMYTRAATAAYRRRRYAACYCCMGTRAGTGCTGGTACARRCGARTCGCGTAAGGGACGGGAGGACGTTGTMRCTRWGAMTTAAGSTTTACTRASGGWACTAGCTGGACGGGRAGAACAAASMGCACRYGRTRSTCGYGCCCRCRTTAARACATCYTGGGTMTGCCCTCTCRCCGCTTCGAGGTTWGCGACGMCAWCYCGCSAYCCRRRYYCCRWRMGCACSRTAARRTMAAGYYCCRATRACGSTGAWGCRWYGCTARATGYAGGRARGRAGCRGYGRTAYRGCRTRTRTTAAAARCTRAYYGRGTACCCTRACAAGAGRMAGGGATAGAYTGGGRGRTTACCAYYATGTRCCGRGRGGGCCGSCAGCAAGGCGCRRYGTRTYCYGRCCGCYGGGYTCCACAATATTAGACATGATYGTTTGAGGTARCGCRARYARRGYTAYTRMGGCTGAGRGGMKAARCTTCTYTYAWRYCRAAKGCAGCCGTTTCCGMGTGYTTTGGGRTGGGYCGTCGCCGACYWCCGGGAAAAAGCGKGCGGATGATGTTGGAKACCGGRTTAYMTGGACCACGATARRCMAGCTRYACTGTWTRRTRYCRRTKKAYGCTGTAATRAGRATKCGYRAYYWGGGACGGRTRGYACAYRSCAGGATTCAMRYCYGAWAGMMATYAARSAATGGCATAYCTYYYKRGAAAYCGCMCCSTTTATSYYACTAGTCGCCATGTATAACGGGAARTRYGCYTRGGAGATTGACMCTTTTAYTATTARTRTYCATTCAAGSGAASCMTAGGATRRGGTYKAGTGYGTTGGGCAATGRRGSTYRYKCGTRRYAGRMYATGGTSRARAKGTRTMMRATRATYCGATGGTGMAMTARAYKGWRRGKGARCRCRYYGCTCCARCCAGGGGWGAAYAGTTMCAGCGCCCGAGWAGGYCATRGCCTRGRTRAAYACMCSCGCYCARGTTKTKGWTTTYTTCAYCATAGGRGGCTCACCGWCRYTAAGTCTCAGCGGTTCSYGAGGACAYTGGGGYYACGTCACTRATGTRRTCGRGKCRGRYRTCCATGYGRYYGTAGYMCCSTYCRGCACGWTGYARTYYACATGWMKCGACRTGWSGAARCATCCTRTCKRGGGKCKACYSACYTYKTRTAACCAATYTCMYACRGGASCCRCYGTCAAGAAMRTTGKCGYAGAGYAGCGAWSTRCGGGYATGTWYCTWYTGTYGGACTYCMCGCCAGCGTRTYARAATCCGAGACRYGCGAATYWRYMTSYSAYAGAGGTTTYACGCGYTTGAAAGYAGTGAGGWMGCAARYGTRGCCCAGMGKGCCMAYRAAAAGGYGRYGGRATTTCGCACYATTCMARRCGCYCGRCCACMCATCCAGAAGAATCCAMCTCAGGYWWGRYMCTCRKGRAGCAACCATGCAGACGTTAYTTCCGCTCAYTSTTCACCACACTGARMGYGCRCTTGACGTGTGYACCCTGGYSCAAAKAWARAARGWAGCCCACGAGCTTGAGGRCCRKCYTGRYCATAYTRCKGGCGCGCRAGGTCCCRGWTTTARSTCCAAGTACGTCCACTGKGCRCRSKCCCCGGAAATGACACAGGYYAWTRWRYCTKKCCCATRGRCTAGGYTCTACAGATCGKCTGCWCTTGTAYCCTYSKGTYRAGARTCRATTCCCAGGARACTRSTTYGRRAAGTCTAAGCCTGACCATTRCCSRCGTCKWTRSTGCGCGTRYGRAAAYGGRRWATCGTTTYCTSTGYYACCCYTGRGYRRGTACTTGRTARTCSTTCGAMACRRRYATGCGTCATCYKGCRRCMGCTTCGGCTTYGTACGAGWCCCTAGGTAACTAGCACGAGCSTYSTCCGTCCKCGAGTRGTTTGGATTAMAGTCWGYRGGSCCTAYATGTAYWYRAGGAAGTRGATACAATAKMYRCTKGKCGWAAGGTSGGYRCTATGAAGAGSTRGACCGAGCCTYSGGCGCGGARCSTGRCCGGATRATGCARACGCCATGTTCARTGGTRTYKAYGTTARYAATATAATTTTGTGTAYRGRTTRCTGAGTGTGKTTCYTGARRCGCTCYCGRSYRWCRGATTTRCSGGGGAGCCGARCTCRGGGAYCCATAGCCGCCTRGRACKYKTCMMTCTGTTYACWGTCRGGAGATRYTKGRGGATTAAGTAMTGYKRRAAYYRGGCTRGTKTRTTAGGTAYGKGCTGGYWTAYTGRASGTWTCTARTYCAWGAWARTACACTGWAGRAMCTAAACYTAGTRACGAMARRYRGCAGATCTWRSGYAAGRRTCGATYRGYRAKKCCATYRYATAYCTARRCAGACAATTSSAGGRAAYYAGCMGGTTTKWGGGAGGKGGACWARAGCGTCKYGCCSCRKCATRWCATRKCGMAKGTGATTYGYMAGWATTTGTGYGWTYTCCGWSGWWYTWAATGYAGTATTGTAYGGAAGTGATTTTRGTYTATTCAATATTATSAGTGGTAGGYATYAGTACYSTAAYGTASKTGACCCAMRATACWYAYWGSGCTATGYAWAGATGYGKRACGCWCYGTAAYGAAGATATTCAAGCMRCTASCMATYRATGAAGCSRAGCCCRTSTGKSSCGCTAGCYGATGCCAGCACCGCARYRSYTTACGGCAYGCCKGTCRAGGCTTCACRARTCRYWRAAGTYGGYKMWYGRACYCGCACRACACCGACAATCAMCGRCRCASGGGCAGRTAAGGTAMGTTRGCCACKGCGWKCRWGGGWGGCGAARAACRTYTTGACGCAYAGACARAACGCGAAAWGCMTGTTACAWCRGRTCCRCRYTCYTRCAMACCSAGKCRACCACGTAGGCGGRAYGGGARTCGCRATYGTGGACRTGRCAGAWACCTTARRYCCARGAAATCCGRCCMCATGTTCTGTYGMYMGGGCGAWTAGARAYGAATTTCGTASARTRYRYAYGGTSRATATKGGCGAATRAATTGGTCAGGTGYGGTRSKTRARRGWRRRSRMCAAAKGCAAYATRRTTGCAMWYRARGGSWYGGGGMAMAMYAGYATTGRTTSCWGARCGTARTGAMGGGMCGTGTACGTCGCTASTATTYCGGAACCAATTCTATGCGACTAGMGRGTYRASCAMCTTRTTTGAATCAYMYRYCRSCCATTCAGGAAYGGGGTAYGSGCYMSCYRTAAGAAAYSAGWWYYYRTMTGARTTTTCGAMCCTAACRACTRCTWYTYCCTRSGGAAAARRGRARARACAGARYRTGTAKATYTAGACGCTTTTGGGACCCACYTWSACGWGCTGAGTMTAATTYCTTGAGCYACCAATCTAYAAGGATCGCARCTYAWCCTCGGCGCACACCGGTTCTATCGTACATTGGRTMATGCCYGRAGTTATCACGCGGACTWTCGTCCRRTATKAWMAYCAGRCACACCAYCCGSYYCCATTCCTCTGTTTARGGATGYCCTGGKTRCGGGCCCTCRWCGAYCGCGGCTTTTGGGGAGTTGGGATAGGAAAAAYYAAYGAYAGMGTKTYSKYYACAASYYMWATRGGGGTACTRGSGCCCMYCYCRMTCCRCAGRCRATWATYGCKCAAGGMGTCRGTARRAYRTTATAAGGCRRAYAGRCAGMRSTMAARGTMYTGTYYTGTAKRCCRARGTRSARWTMAACCTSYRATAAYAGMGCGSCGCGASGTRCRSYAYCTSRCTCRCGCMCCYCWAYKRGGCAGRCTYAGACTCKGGTGCGGCYCTYTGYTAGAATCTCCTGACKRYRCSTTTGGTCAGARGATATCCGGGSGTGTTTCGAMMRGCRTWGATGGCCTAGTACAMRTRSTTGCGAAAYTAGTAAAGYTCTTTYYCGAACAGCCACTGTGTRSYRCCACCGCKRKRCRYGGGGCGTARCACGGTTCYCYTRAGACKRAGCTTTYRATYAAGTGAAGCCGRAASYTGTRYAGTAAATTACGTGGCGCRGSTCARYTRGARAMGRRSRGTGAYAMYCCYGGTTGACTTKRARGCCARTGRACRKAGTWGCTAGATCCMGCKCCTCAMYTTRGYTGTAGWATAGGATACYTGGGGRCRTGCCTYGTCTRRTSGTARCSCCCCYTGGKCGRGMTGTAMAYRSWYAGRGCKATAAMGYCTTCGAAGTGATTGMRWCYGGCACGRRCSTGGYGWRAGYRWYARCRYSTGAWKYGACYYARTRYRGCAGRCTAGAYGAYCKCTYWRAGGCGMYYGCCGSGWGGKRAYGGSARCTACTCGYCCAAAYCSMAGAAACYTTAMRRACMTCAAAKAAACCACTYTCCTGCGGCTCCCTRGTAACTMGRAWRGTARCCMYGTCKCAGMYCRGCCYCSGGTAAWGKYTCGTWMRRTKCACCAGYMARCTCRCTCTGYGAACYRAAWCTCCARACGTTTGCWGTYTCGTRMACSGCGTTTCARARTMTTCKATCACGARGACYCGGWMTMTACGTCRYAYRGGASACGYTTYGRRYTCTAGACGRTRAAGTASYAATCGACGGAGTSARGYCGGTGGSTGYCTGTTGTAAACYGYAAGYARCGAGGYAAATAGKGGYCCGRCGYTGARTGGATAGGGATGTTCTASGCGYATGRCGGGGKCAYYACTTGGGCYYTATGTAKTATTGRGTYCCAAMCGKTCKAATAGYCCMAYGTMRATAKGTTCCTCYGTATAGTRTAGTSGGTTYMGCYGGMGCWGTCRRAYTTSCGACAATCTACGACRWGTGTCAGGYARGGGTGTGAWCGGTAAARYYTTTAATYCGRRTCACTAAARCAGRAWTTRRGTATGAYAGGARTCCAAATYCARTCGCGGGCCTCRGGTTAAGGTYARWAAAGRGCRGARTMCGGYATGYGYRRRTACATCACGCGYAGACKARWCGYYTGGAYCAAGGYCGTYTCTWTRTRCYYCCTTGGGKGAAGTRWRGAACCSWGCGCSCRGAYGTGRYCYCACAAKCCTGGGRRTACKKYASRTRAACMKCMACGCYAAWAGCGCAYYCMTAGTSRTAMAGRGYAACGYCGTMTAYAGKAAGATCYGGCTYAMCTCGATWCYGCGGGTCAAAAGCKCGGGSYMKCCATTAACMTATAATTCCCWGCTTACTACGTCGGTAGATTTGGMTSTGTACTACARACARGTYCTCGCGGTRARCMACMCGGRCGRCGAATTAKCGYATCKRCRTTAYKSARCYKCTGGTSCYRCGCRAYRAYATYYRCYAATAKGGMAGATATKCCRTGYRYCGGSTAGTRATYCAAAAGTTCACRAAACCAATWARCGAGAGTAGTSTACACYGGAGTTCMRAGGRRGGYTGAYSAAMGYWRAKRCGGWRGTSYARTTYCAAAKTGCGWAAYAMMTRACGATTCYTGYRWGAACGAAGGAAYCRTTASGAYCRCAAARGGAMAMCTCWCTWYGGTCYYGACATTYAWAGTAACGGCKCGTAGCTGATAGCGGRGTGCYCGAAGTGTTTYYGGWAWAAGGTACCCKYGCYCCAGCGGCATSGTCGGGTCRTCCTACTGKCSATYCTCYCGAGRTGAAAYGAAAGGAGAGTGAATTCAYTCARRCYGYTWCAMYYAATGATCATTCMTYCRAAGTGTGTAACCGTRRRTGCRSTGAGAACGYWCTAGTCYAAARGACMTRYAATTGGRMTARCGTATCTCACTAKCCWGATKASAGTGARTSYGTMSTCRTYTYCRGGYARKRKGYGWYKYAKCAMCCTGMGRACTRYCYWTAAGGYCAGYGCMTATCGCGAKAGTTGCRAAAGYCACWAYMCAYGYCCWTAACTYATCAGAATTGKTTKASYCKGCGRWGKAGCCAWRTTMAAGTMCAYASTGCGGCCWMAGGRCACGACGTGGCRCTCTAAYCATTGRGTRAKCAAAAGCYYTGAAGATTAATWGATTRAGSRATAGTCAGACAAMACWMAGRGATTTGCWTTGCCGGTTGTCACTGGARAWWGGGRTRAGAGSGACCYCCMYGRAYGKGTARTTTGMTRCGGYMGTRYAATCTYATGGTATGTTKTRTTWGRACGGGRRAYGAGRSYYGCGCGATTGTGCAGTMAATATGGAYSGYYKRGRCRGACAACTGGTGACCAGTCKCYAACTGACYYGACCCCCACGAGCTYGMTRTAAGCGGGAMACGCAGTCTAGATTATGTCGCCRAAWRGYCRGTCGTGCAGCACTTAAGRMCACWMCGGCRGGGCCTTGGGTYCGRCGRGAGMCGCGCYCSYGYTCCCCTCYSGWTGRAGAAGGAACACCTAYTGTGTTARATAGCCSARTAAARGCRSAARRTTYGTCRGYCATGTRRGTAGTAATWRRCGYGCYGCMGTRGTTKMRWGMTATTAYCRCGTAKTGCAYCCYGAKAYCRRTAGMTTYGAAACTCYYCWYCGYTTAMCCRYGTCYKWCTGTACTATTTCCGCAGTAAGTTAKGTYCAAGYCTGRKWKCRCRTRAGCTTTTACTTYTAAYWTRRTCTGGTCAKACTRTRRGTRGCRTGACCGMAGCGATGWMACRCGCGAYGATGTCCTMCAYYGAGMCRYAAYYRGTGACTRCYGATATGCGACWSYCGCWAGAAAMTSARYARCCCGTGAAAAACACGGTYYCTSAGACATATTCGARTATTTACTCCATCGYGTAGTYTSRASCTTGATTGGTRASCRTTGCCGTCYWMTCGTCYCACTATGAARTGGRCRATAAGRTGSTCGGMAYSYGACACCRCARACCCTTCATATCYTGGCGCAYYAGCCGAGCACGTAYGGGTAGTGTACTACCSCCTACRAATMCARTGTCACATRCGGCGGCGTCATGGGTAYGGCGCGAGGATGGTGAACGTTCKCTCGGYGSCAGCKGCAGACAGATCCAWAYTTMCRMGCATAGAAKRRTGTTCRTTRCTRTKGYGGMARGCAAATRACAAGTAYRATCTGAAWAGARCCAATSRTYMYCTYAYTRTGKACACTTTGCRGAGACTAAAWTAYCTCGAAGTTTACSRYATATRCTAATAYCTRTYYTTTARACMRTGARRCGCACYAYRGCGMTAATTCTGAAWYRAGRRYACTCAAGGATGMMGTAYAGCTTGCAYCGGCYARWTGCKRCGGTCATYCYGRYGYRRGTAAATARCKTCCACWTGACRACGKGGGCGRATTTAGGGTCKAGACCGGATKCCTCCGYAGCRACKRGGGRTGGTGRACCGRYGTGAWSCSAAGCTSAATGTCGTGAGAGTTAGWKSCGACTGSATCYGCGAGRCTAYAACCGTRYTCTCCRRGKGGAGGYTARRTYGWTARTACCGTTTKATGGTATATGGARATRGRCYCYYRCCAGATGARRWGYTGTCTTTTCYRRYCGCACAAYCGCCTSCGAGARATWASYGCYRTCCCACCACTYGGTYCGRYMYGYRAKWRTGTCAAACAYACGAYCYCGCCACCGGGGGTTTRGAGAGGGYCRGRTTACKTMTACCTAGYMKTGTYRGACTKTCCCGRRCARGTGAAYATTAKSAATTTAATYCGTGAAGASYACAGGTAYTRTAYTYRKRCRCGSAATGGTATTCYRCARCGKGACTTRTAGAGKCGAATCGRTARCCMCGACCMCCMSYCCSYCAACKTGCTKGAGRCCCTAAYGTTMGYTGAAGAAGGGGGCTSGCTGMGACTYAAMGYACCCRTGKCAACYCTCRCCCGRGTKATTRTGGTYTARGAGAGCATCRMATATCTCTTRGYCCGAGMGAACTRTCGAATCTGCTYAKSGTACMYGCKACGRTTKYGTCRTGGAGGGGAACTTGYAGYTATTGRYSAACMTASAYAARCGRCAGAYGTCCYCMAAGCCACTRGTACAWCCCGTGAGGCGTGTAGTCTCTGMSAAWYARAYSTTCTCGGSTCAAGAYCYGAAAAYAAYTATGMCTGTTYYKATGTYGAGAGCAAGTTAGGCGGGCGCTTCCRYAAKYRCAYCTCTGGCCTTGRGGGGCYMAWCGYKWGGGRGGGRRCGGGTGYTKSYGCAYMYAGAKYAYCMTACTAGCCCACYACCTSYTCGRGKMCCYTATYYWARYYTACGAACRYGGRTKGYGRTGTTTTCATRGCCGTRYRRTAMACCTASRAYTCKWSRKKCTWTCKCTCTGWAARTGAAGCCGCGGCAATTTCMATTMYYKRTTTGGKTRGCGCMKASYAARAMRYWSGRCTCGATTAAAAARGTGGTTMGAACKTTGYGGYACCCYMTYCTRCTARCATYGCCYYTRYYRGATAWTRRAGAAATTGAAKSRGGGCCGCTYKRRRYTKSYCWYGTYTWSCAYCGGGTASRAGAAAYYCCAYWGGTRGRRACCCSYACTCGCCTAGCCAGTRGWRCTYRTCRACTGCTTTTCAWKGYTTCYCRCCTCCGCRMTSWAARAWATCAACYTAGAGKGCTCAYSGCGGGGMKRAYTGGTGCGYCTAAGRARATGATRCATCYATGRKWTCAGMTSTATTCTWAGTCGCYCAGAGTYACMTTARYCCCTRACYTMCGTYCGTTCAGATRCCACCYGGTCGGAARCTGAGTATWTTTWAGGYWSRGCTGCCGAGAAAGSACGCATTCGCYTRGCGARGGGGTTRGGYGGATGAKCAAAMTATCARGTTGACGYAKGATTATAMRTWGKCATTARRRCAASGTTTCRAYCYGRYCKKYSRTTRMAAYRCTAGTYATCCCGTTACATTGTTCRAKGAAGGGGMAWAMRKTTRTCWTCCCCYYCTYTGRMAAAGCCMYRRYSGGTYTATTRYGKTWMWYGTATAACGGCACGKYSGRTGAGTRGGMCTTWGATGWTAGGCGGTYGCTGCTGRRYAGCYCAYKGCCYGTYGCATCCGAGCACCGRRGCAYTTAASGASCARCAAACAYCCYAAGCGGCCTAGRYWATGYMTMYAWAGCAKAYYSMGGYCAGCCTCTCTSGCMACATGCMAGTATMGTTGGAATAAAGTGGYGAYTARCGGTYTMAYTAGAWTTYCYGAGAAAARGGGGYTCRGCGAGATRGCTGGTAWGCWTWAGTATCMGTKCYCTAYWGCCTCAYCACCCYCACACCCCTRGTGCTTGSGSGASGCTTAAYGKCYGACGTCTGTATTTCAYTCRYAAGRCRRTMYMGMGCRRYCGCGRGAYCGSAAAKYCTRYARACYATWTTTAYATAGYGYTACGCARKCTYCTCAYRSCAKTTTRAGCRGRTMTAGYGATRRAGYCKGMTWMGTAAWKRTAYCTRAYARMSGCTCACTRGYGGATCYCTCTASSCGCTTCRGRAWTCARCATGCYTGTARACAGTAATAACRYKAGYGRAGGCGCCGRGGAGTGATAGCAGWSTCGCGAGTRTAGCSGGCRTCTCRGACYGYTCYRRGTYTGCMAGGCGAGTKTTTGTCTSCCAGYGCGGTKGRAACGYYKTCCCCWTACRAGTKCCGCARTCGRCCGYAAATGTTGCAMGRARACWCTCGCTMAMGGRTTATWGAAATCGMYTAAARAATTATACAAWGCCCAAARSMTTTACTAGGGTTCCSAYAKCAGGCCTYAGSKGRCGGYMGAGTCGGRTKRCGGTRCACCCCRCCRCACCAWGATCATAGTAACGGMAGCAGWSTMYCATAAAACTCCTTCRATAAGTAGACGATAAAATTCCRACACCGTYAAARCGCCAGCAGWACCARTGATTTGKMGGCGTAACRMCMAATWGAYATTAGCSAGTCTTTGYWWTCRKGTATGKYRGCRCTYCCGYYKATGCAWACYGGYGTGWACAAAAMGAAWCKCGCCSGAYTGCRTSAATGGMCGSRRGKTARGWAAKARTTTCYGCGRCYTTCGKGCYYSGWCYMTTYCAAYAGRCTAARKYYCCCYCRGRCYGGGCYYTSCTGYAGAAYAAASCSAGYYCCYCYKYGMYCCCGMGCRGASRMCWCAYSARCRGWGYYAAACAACGRGATSARTAATRAGTTAAASTCCTTRCCTCWASYTGTTGRGYGWCCAGRTKAGASWWGAKKGACSTTAYCSGCAATTCCTCCGACTGCAATTGYCACCTTYCAAATGAMCCTGRARWCYTRYKTAYYTMAATCAGAGATASGRRCGTAGCCRTCGCGARCCAGMCGTCCAARTTTASCAGTATTCCCGACRTTTCCARGACCTATYTAAYTAGYGCCRMCRTTYGAGGYSKTGAGCWMWTTACTGTTWARACGYTCCCCTCGACATGGRTTYCYTKCCAARGTMATRAGTTGRTKTCCTGTAGACTTTGTGTTTTGTGGCCGATGMCCGYTTAATTSMCTCCGAGTMTAGGGGGCCGKTRAAGYWCAGGCYCWGTTARGCYGAGCGCCCRWAYAGGRGCMRCAATGCGGATCTCGAAWYTCAMTWTTGMTWCCAMRCGTGGACARCGRYYTAGRCTGACTTRGGCTGYSTAACYTCGGGGACGRRSGAGRCACCCGTTCGGTGGYTAAYACARTMGAACSMGCKYAARAWATCMAKRTYTYAASWYYGCGCCCCCYWAKYGGKTTTCCAAAACAAYATACGCGGMYRRTCCRCMCRMAAAGTSKGGAGCWASWYTTTATTGCKCRGARTRGYCCRAATCCWSTGRGRCGMGACAYATCACCGTCGAKCAYATACCTYGGRTACTRRYCGRYACAGTGGYACGCYYGRMCGYCGGTACGTGTCTCGTAACCGTRGTTATRTYTACCGCAGTKAARCCACGYKYTGGCATCYTCGATAAACACGRCCRGAMGTYGATCCAGWTAACRGCTGTAYCCKGCGGCATACGYACTTCTTKAMGGTTTGGCTCRRACTGTCSCAAYCCGTAGCTCGTAKGTWYCTGASTCCAGAGCTCAACCCAAMGTACMTAGCTTAGCGATSCTTYCCASGTGRCTCRCATMRCMCAGMGACACGATAAAMYSGTCTKGCGATCGYCGACCCRGCCCRRMAAGTKRYAGYGACTYRTAATGRTARYAGRCGKCGGCTYYAGAATRTRGMAYCTKCACAGCTGTTACACRATCRAAACRRCRGTAGACCCGTSCCRWARTAGGAACRCGCCCCAAATGGARTMRTAWGARCAYCATTCTYAKTRCTCRGGAAATTTAKTTKYRATTCRGASGAGYGSMTACGWGRGGAYWCATCTRWARKRYGKRRTGAGGCRTAAYCCCAKTMGACGCTTTARGTGAATGAGAKTTCAATATCCTRTGYTCACCACTRARATCCTTTTGTCTAAGATAGTGGGTGMYCGTRGAGATMTAAGTRGKCGYWAGAAGAMAAATRMARCARAASCTKRCSWCTKWTYCCTTATTGWYGRTGRCCGCGCTRCAGMTMRSTGYTTYCTAGAAGRMWGGYATACYKTCAWAWCAGTRCTGTGTCYRWGCCRGACACCAYTCAAYGAGGCATATAATCRTKGARTCCYARYATACRACATRSCYYATRYATGCGTASTTGCGARAYATCTTCACYGYRGAASCGAAYTCACSACAACCARTAACYYAYAMYCRTYACGAKTTGAATTRCCGTRCTMCTGCRTRAAGATGKATYGCGGGCGTGTGCAGCGRYGGCRCMGCCGGYGCAACGGGTCGSTGATTGACTCGGRCTTGCGACTGGTGTACACAWMAGGKARGCATTTTGACCCCCTTAGTCCAACAGGCGGGACGGGGMTCTATTGTCTTCACSTACGMARYGGAATTCACCGRCYYATGMCTGYTCAAGCCYYCMTMGGGYGMCGRMTYSGCGCGASRYAYYCGAYRCGGRCSSRYGRYCCTCYACYAAGATCTAATATCSCCAGACRGGTATTTCATAYCAAWGGAAACRGGGGGRGGTRCGYGTATTCAGCGACTGGTYYATYAATTGCACAGTACGRRSARCWTWATYYCYRCGGAGWGAGAYARRRCCTCTKCGCTATGTTCGRTGTTGACTGTGCAACCGACATGCYGGAKCYYWGCGCAATAGCYRGAGAAGAGTRCCYRMCGTRATTATKTCRAGGAARGACTRTSRTCCTWYGGSTYMYCAWTGCRAGRRGTASSGCTTCGATCTGACTTATYTCCAGTCMYGCGATATMTAGYCACAMCTGGCCGAAACGYACYGAACAGGACGRCTTKGRATSGGTSTCYCTCGKTATACTSTTAYKACAATYARKCGCGATCSTSTCRWYCCGGGRGCGCAGWTCRTAGTAAYMAAGCGCCGAMTMTSTGGGGCGTTTACCGACAAAGGRTTMGYAYGAYYRCGRCRAARCAYGATAMCTTGKARYTGGRGCRACCRCTGGTYACAMRRGCATRTATACARCCKAAACTTYCRGAAAGCYKRYTTCRGSGCWCTGARCAAACRAGGGRCTACYYYTTTGATTTTACCCATACRTGACCMRGTAYWCRYGGRRGCYTCAWGCYCCCCAGGTGYCGCTTTTACAGGGGCACTAACTCGTTGTRGRTYTAYGYCCTYGCMCAKTGTATAAAYYTGCCAYAYRSAASCGGAGYWGTYACAGYCCTGTAAAAATTCGGCGCARYCGGMATYCSRAGYCACTRTGAWYATTGYGRGKGACGRTGCYYCGARTCKCKWRTTCGAASTCAARCGRTGYTAGGARAGCGRGTRGTCCYWRGGRGGRRMACGCAATAATCWCGMACGGTWAYSRGCTGGYTYRGYYTRAATCAYKTGAYCAAWAGMAMTYCTCCAAGYARRCYCGGTTCTSCCTAGAGGTTTYTACRRGATTCRAYGTATACRGYTGTCACYARAKGYTYTKYATGMAGAGGYYYRTCAGCTGGACMCSYSGTYTGGWTGCTYASGGMRTGGCYAARACTCGCTTCGYYAACYTRGTCRGCYGGGACATRSGAKCGTRGGYGGYCYSRCGAACRTCGCWTGGARAYAMRTGYRAWKWGATCCAAAGTYACGGTRYGAYWYYCYRCAGACGRATTAAARCCCCCTRCTCCGAAMWRYGCGTAKARACAARTAGTYYGATGAARATRCGASTTCAYGTAGCSSGCRYATRRACYTCRWGACYAAGTGAYRYAGGCGMATWCCGGMRCGGCAAACAAMMSWMSTAGGGAGACGAAGWCAGCGCCTACAATAAGAYYAGCKTTWCCYMAGCCYWGGCAKMAAGAWGATTTKAKAGRGGCAAAYCKCCRRRTKKGWRYRCRSYWTASCTTRYGCKCWCTRTTCTAYTRAGACRRAMTAAATCTTGGCTGTGCTAKYGTTGACGAGTACTTGGYGTGCRCACCAYCGTGGGCTAACCGCGSAAAGCRGGTCGTGAGAGTCGTACCMAAGSYCGGGGCCATSCCTAYCTGAARKWCGAGTAGCCRAWKGSRWTKYATTGYCWGKAGRARGSYAYRGTAGRTRGTGTCAGCGCGTSGAYGGGACRCCYKATGACTCMRGTYCTTCYRTYTRTATGRTWTCSCCCTTTCTWCCTATAAYYCATYYAGAGGCGGGCTGATRTCAAGCYKAACCTCAGGRYCTCGAGRAGTRGCCTTTGGGGTCGCACATTAAGGTGRTTGCCAGGGMACCCTGTYRGTTGACCYAAGTAGKCKRCGYCCTGATTTAATARCTCAYGKCACCYRGTAYYGGCAGGGCCAGGMYGTTGTKGGCGACGTGYCYTCATARTCTGYATCTAAGTRTGWAKCKACYCCATGGGAYCTAACTMYMGGTAGTTGARCAGCGATGGATCCAWTCTGMRTCTGGTATRMWKAACRSKAGTTAAGTSRATGWAYTYARACRYYGYCRGTTKACKAKAMGTTYTATTAATRCGTCAGTRCAGCTYYCKGCTTTCGTGRTTGGCTTACAATTGCACGCGTTACCTGGGCCSTGRGCRATYCGGRYGTGAGGACATTCAARCCYGSGMCARCCCATCTYCCTGTMCRGKYCGGYCCCYATYAARGTCCACCCGTGGKTCTGCTGCYACACARCWRRTAGGGSACCWCAAGTCATCGMGTRTTYRTASCCCYTGRYCGGYTCSGRTSATGMRTTRTATYSGGGSYCGACACRRKCGAGGACACCCACGGTGGGGTGAGGGTTCTCGCRTATCYCTARRYCKCTTGTMTRKTRYCTGCTTCAGCMTCGCYCCRGWARARTGRRRGMACTCARTAYYYRATCYCTGTYGTCGTTCCAYMAYTGYAAGCCTRRKGTYAARGGAYCATCTSARTTGAACCCGRCTCCCCAGASSKACCRCRTACTGCTATASAWCCCCAWARCYTSYMGTAGYTRACRAGYCCRYATGAYGRYYYRGAGCYAKKTTGYCAYRYYATRTYYRCARGRWKCYYSRGCTCGAMMTCGGYYYGTTCYGYGCCRGCTGWGGAAGTRYCATYTSRYGATCYGGCTRTAACWCCCGCATCGGYTACGGTGCAYACCCAAMGCCACYAGCCYCGACCGMGCGCCGCGGAYACTCSTCCTAAAYAARGGTCACAACKTAACATRGRCTRTYCGTAGTTGTRCTAKCCGYCGAMYTWGAYAYCTTSMKSCCCWAGCYCKWCAGTRGRTCCYTGGYTTAAMCGGAWGCTTGGGTAACMRGARAATCAKAKCRRRYCGAARARMYMAACTRRAGYGGAAMAAGYCGWWYRARCSAYCGACYCCCGCMCGCAYTTSRGACCTATAGCCTCCYGRRTGGGGMCGTASARRATGYRYGRCGRTTMRASRGWTRTRGSARKGGCYKAGGACAACTACYGTYAKMYYGTGYGCRRAKGTTRTTKATGSACYARRKTCCGCYMTGYYGYCWTTMGCCCYTGTGCCAAAATGARGCYCCGAATCGRGYAACTCMCMCCGGTTCACRAGAAMACTYGTTRTAACRCAGTCGCCYCCGGMAGMWCTACRRCGCMGAYAGAWCTAATGTGACAMAYRAAAKATTAYRYACGAGGTATACKCGGTACCAATTTTCGYYCTRGGRCRCAYWCGGGAYGACYCAAGMWGYGSGRCCYAAMCYAATTACCARAYYMGTWCMCCCAWAKRSAGGGAGACAATTYRAGSYYAAWYACGTGRKARTGAGWTAGTATAWTGGGTCGCWAYRAAMCYRTTACCAGTGRGGWATGTTRTTAMTGAGYCTGACYMCRWWTSCTTKACATASSTYATKCWAATGRRRTARRCKAGTGCTTYASACRCGAAWTACTGATTRCRAKAACRTTRAARACGCYGGSASCTRATYGYGYAGTGAGCCTCACYGTTYTTTCAGCAYCGGATCTTTRAAYTAMGWTAMRWCGRAYRATYAAGCTATTKTATRSWATRYRYRCACGGAGCTRGCTGSCSCWGCCGRRYRYCATGTCTTYCGRCAYCTCYSTTSTYRRCGACTRRYTAAGKGTRAGCTKRYAGGRCRKGTRRWACASAGGTRYGGTGAATTAGGGCGRGGRACCRGGTGSGAACGCAYCATYTGGAYASCYGTRAAARAGWCGACAGKYRGGKATRGSCGCCCCACGGYAGATRMRGYTCCAYRARAGATGYCRAMYKTGTRGCRAGACGCGAGTTAYCARACAKGCRCKGCGCAWTYYCYTACAGSACCGCRGARGATRMTGRGARTACCTYTRSCTSAGRTGKAYRCCCCCYGAYTGGAGYYRCTGTCYCGYKAGCGRRTRRCMTATGRATGYCWTCGTTATTAYCGGAAASCGAAAYGAGGTAGGAGYYTCRRACCRGGCTGRRACYCRCTRTAYSTRGRARYTCCGCGACRCCCGKGYAYRTCYCTGTCCGTCATATAYRATTTCGRACCCACTGYTCCSGGCARMAGATAGGYTTRTRGAGTAYSGYGCGRATAAYYATATWCYMGAAWARACTAATCGTTATGGGGTKTAACRGTGACATYTTGGAAKTCASAKGRAYRYTACATKWSGWCGMKRRCRGRGCATCGGGAYGATYCTCAACKTYTACGWGWKMTTATMRYTGGTCYGGTGGKGAGAGGTCAKMAACCTTCTACATGGCAYATCRGCATGCCGRSATGCTTYAAAGTCACSAASYCCAGGYGCTAGTYTGRGATWYTTCRGTCARRTRGTYTRAGSYSCCTCTMGYGYAYCGCGCGCAGTGCGGCTCCGCAACAGGTGGCGGCCCTGTCACAGGCCGGGGTGGTAKGCTTGGGGSCAGCTAAGCGAYGYGYAYTWTACGTTAGMACYTCCACTCMGAWGCGAGGCARTGACYCGGAMAAGSACMCCGCRSGGGYYGRYAACGAGAYCGYMAGATSGTKCGAAWGGTAAWMGYTMARTAWACTMARGTGSRYCTTYYWTACGKCRCRWMSYCGCGGCCCYAAAYRTTCRAWRYGSRGRYKTTTCRCTATGGARRYAATKAGGAGYACRGTAGAGAKGCSCRGCGGAGWGAYCSTACGCCTGCCCAGAYCSATCCTCYMGGGAAYGWACCMTATRCTRCYACAACCASCTGTTACARGCCAWARACAAYGCGTCGGCCGAGTRGTGYTGRGAGGCAAMGCTYTCCCCGRAMCGCAYGAACARTRACYCAYYGYYGTTGCARTGTARCKGGAASATARRRGGGAAATCGTRCTCTARGTSYCGWTGTAACGSATGGAGCTGCAYCAGCTGTGAAMGGGCCGYGACTTTAGCARRCAGAAWCGSRARMGYATWGWACYYAGASMRCCYAGAAAGAGTCGTGTGGRTTYGAGCCTYGRGTGCYTGRCCTRTMRCGCTGRAYGCACCGYAWCTTTTAYCGTGATAGCCGRAGTATGGGRGGACGCGGCCAACGRGKKGTGRRCTAMAGRRRCTATYCACCGGCCGTCAAGGGCCATCAYTCTCATARWAGRYATTCGAAYTTGCTGATTAAYTATGGARARTCATCGARMACTYGGCTRTAATTTATGACGCGTTGTGCKAAYACRTYTTTAACAACAACYCCTGAGGTGRGGYRWTTASCTAGATRRCCGARTTCTYSAGGAACAAGCGAYTTGCRRRCAASCCYRGRCGSYCCWTRGGYRTTGGGGCSTAGATYTGTGCCGSGTATGRAYYGGSAGGTARTSCATCCGATCTACCCAACYTCARTTGATRTGAGGKTTRTTASARTCTTGGRTAACAMCWTGTTCRGCRCWRACTTCSGGGAATATYMAGTTATGYATCTWYYKMCTTSTAACGTYSCTGTCAATRCAATRMTAYTGACTRCCGSAGAYCMRYGACRGTCRGWTCGAATCTKATTRAKARRCATSCCTCRTRACMTTTATCRCGAYCTYCTMATYGGAAAYYSGCTTTGATTTYGTAAGCSRACCTCRGTAGCRTCGRAGATCGAAGGAACRAAYRKTACGTACGCYCCARGGACARAGTTATACTRCTGSCCYTTACGACGGTCGCCGTAAAGTGTRARTGCYGRAAGTACCACAKGTYRYRAACAAAGGGMAAGGTATAGACAGRCGTGTCAAAGRAGCTCAAMTGAGWTCAAYRCRGKGACGCTCYGAACRCYAATATACTTAYGGWSGRYKATTACCMACATKACGCKCYCACGRCCCCSGTAAAGAAAMATGRCTGAAGCAYYWCCRYGKRAGGSTWGTCAMACYTYMAYKTACRTTGAYAKACCYGYGGCTTRKTTTAAAYCTARAAYTWCAASAGGTRMSWCCACTRGTMYAGTCTTACTCMMAGTYCTTGCTYGGRWKAAYAAGGYYTGYGARCCKCTKTYMTTCTAWCTWTYYSYMCGGTTCCSAAACCRTCTAARAACTGGYGGWCATYTRCCRAWCRGYGRTTWCGACRATTTRCAGGGCAGAWKCCARAAAKAGYKCYYGAWYAYWGRRYYRCKGCTWTGRCTAACGYSTCYCAAYTTRAAKYCYYTTGTYGAATRATGRGSKCWAACWTGTSMAGAAACCTATATTTRATGCCGGWCGGARGCCCTGAGCAGTCTYACGAGGTGAATTTTATCRAYSGTTAMCGCTCGKWWRGSTYKAGCACGRAAMRCGTTRYWAGAGCAYMKCYGTACCASGTASAATTTGGARGCAGTCRCGARYAATMRWSKYGCACTYGTYCAYCRCYTCGCCMRCTACCGGCGWCTGRWSGGCAGTARGCYACATRTCAAAGTGTCCRGAAGGTTYGACCCTACAAGCGCTTYASGCACRCCCCYCAYCTARWMYSRWYTRYYACAAGAGWATRASTRRSRAYYYGCGRCGYRYGMGTTRYRCTRMMCAACATTAGTTACTCKGYTRACCTGTATCGTCKTGGAAYTGACYRRATYTTAGRAGWRKKAWCAAGTYAYCAAWYGRRTTYCYCSTYGGACCTCTGCWRTMSACRARGCGAMTCTTAATTACSCAMYGTCAGSGACATYCGRRGSYCYYCRYTRGKCYTCACTCRAYRCGYCTSACTTAWAAATGGAYYYRYCTRYATCCCGYCYTTYYGRTARTGTTCGYYCGAYAAGGATGGAAYAATCGAAARSACGCAAAGACRCACGGARRCTGRAYCYCGRGYRCAGCCAACCRCCKRTARYRAGMCYCGRMYTYCAAWCAATCATTTACCMTRATTCCGWCTAGYYWGATTMAGTAATRCCTGTYATCGCAAACRGYTACWSTAAACGTGTYYCASTSTGCGACTMRYGRRCCGGAYATTGASTAACGAACCRAWAATGTRCTTYCAGCYCGYSRSGCYKAYGASMGGWYGTGAACRAGGTGRGTRACCGYTGTGWSSGYTWYGARYRTSAYATCMACGGSCKCWTCGWCATYYGARYGRGAAGATCARSMYCYGWSGGYAARGAARYRGAGRTTTCARCRRGTCTWACKCGGSGYGTAWARSWYTCAMRCRGRCRACTTGTACGRTTSCACACCRACAGGRGWGARTGMCCAGCAAAGGTYGAGKCYTTAGGGGACRGGGAYCTYKMAAWYKTCCYCTATGGGGGYKGGCAYGGAKYATCATAMMMGRAAYTKGCGAGTGYRTMCRTAGCTRCTAAYACTRCKMTGRYCTYSATYCYCCTCATKKKYKTACCTRGYCCGYGGGAYACGACGGGTCCTTCGCGCATCYACRWGACGGAGATTACMAAGRASRCTGCCGWSCGATTCCKSSGKSTCRCRCCCTCCCYCMCKACCCAGCCTTACTKGAGTAATGRCYCATACGAKACCMGYYACRCCGCAAATAAAGRRACYYTACRATCCMCKMTGGMCATSATAGATATRGACSTACTAACMGYTCCCACKAYYTTYAGTAAGTKRGSYGTGGAWYGYSGAGTGYTGYTRACAWGCATGSSCGGAAATRAATRCGAAAACYATMCTCGCGGRACTGAYGGCCCRATCGTTAYAAYAWCCGGACCGTWCAGGCGYCGCAAACTWRYAGGCSTGMARCTGTGCTTCACGGGTGGTAATWRRGGTGCGWRCRTSGKGRCAGWGTGYRYGGGCYAAMTACATGGCRCASTGGGKARARSTCAAATGTAGAGYRTRRGGGGWGGACTYYGCACGTGTCGTTTACYMTTTGYGWTGCRCYGRTYTRTTRTAGYGRGGGTGYYRRYGGGTTACACTCTTTYKTGAACCTTGYTCRYYTGCMGCGTRCCAGCGACRACYSCAARGSCGTYGGCTKKGWRCTARYCRGRRRRMGRRMWRGCRGTATGCKCCCRGWRAMCAYAYKARTRCGCGCTCAGCTRGCWGRAGATTCRGAGAGSGTGGRYCTCTYGTMTTGYTKCGCSGTARGCGATGGTSGTYKYGGGWTAGTAGASACACGCMGRRWRCAYAGTGAAYRWGGYGCTSWGRGYCGTAGCATTTGYGAAMAACTTGAARCATATGGTYGTTWGAGYGGMGAATTAGGACAAMCYCCYTYCCACTYATCRTTTCRWCTAGACGATGACYAYCAAARCCCGACGASCAAAATGTCTWCCKGMCACCCCYAAGCAAYYTGAGCCGGTWGATGYTAACKCTCTGCYACGTAATWSCGYAGGSTSTAKYAGAGYCWCACCACTRGAARYTKYTKMGRGYGTTMRAGTGGTCAWGTGGAWYSMRYMYYGRCASWTRCTYCYCGACRRACAGACGCCTKCTATTGGCGAAKTGTACCAGYCSCTGAGWGYCCGAAGCGGCRYCAGTCRAWAATWGSMACCGYCCRTYAAATTKACCTAATTRKAGTTCTYCRGAYTKCCGTACAGGGCCRGAACACGTAYGGCCCMAACGTRGRGTSTAAYYGAGGMWSKMYRATYRGARMKGTGATTCRTKGCYWTKCYKGAARMRYYYWCTTRRKSCRTTAYAGGACCCATYTAWACCTASTCRGYYACARGAGTGCCGTGYATMAGTYAYRTAYRTRARRRKYARRATGCGCAYYGATCGWYCYWYRYTRRGCWAAGMSSGAYMMYCKTGGACSGRACGGYATTCCTRTCRWTTGAYYRYCTCGTKGTGAGCTTGMTYTGYGMMAKATAACMCCAGCGYCAKAGMAKCAWRCACGRRYGYGCGTGRKTMCCRGCKTTCMYRYGYGCCAAAGYGTAYYAGGTAMGGGKGKCGACAGRYTGCASGAGWCCAMGCYTKSCATMTGKTCATAACTCRTKAACCTRTTARGMTCWTAAAARGTYTGTACRTGYGCYCMYCCGCAGAAGATAMGRACRYCCAAAGRGCGTACATGACGYTGKATCRGGCACTARTACYCGGTYGAGGATTGYRRAGTAARYATCGRGATRGGATGGACTRTGTYRSTTGTASTCWKYAGGGCCAGTTCSTGGTTGRKRAYGTTRCAACGCTCTGAAGAGCTTAACGATAARCARCTGRYGRAKGCGCYCCTRYGSARRAGYRSRCGATAAGAGTGAGRCCACGYCAKCGGCGKACCAGAGCCAMGTAWGRGAAYGTYTGGGTCYTAAGAYCGGCAGATGAGGGCGCGCATCTCATTCGTGAGCTAACCCARCRARGTGACAYGGAAMCGAAGCATCGRGRTRRRCARCCYMYRAKGTWTTGTCATAATAGATKGSCGGCAATCTGTSGATCTGGTTCAACGARATGGTKCTGGTGCRGYTCGAMRCCAYGGAGAARCGARGTCSGARCGRTCCRRWCGSGAACYGGCAYGCTGMTAGTCACGGYGGASGGTAYGRAYYACAGTACAACCWTCCCASRGAMGCATTAAYTCTMCCCCGGTGTYAGGCATAAATCCKTTACMYGGWGGCGGKTGATCTTAGTCCCGCTACWCTWCCCAGCGGRTTTYGKACAAGCAAAGCCTAYMCCKGYYTGGRAAGRGGGGATAGSCCCTTGAGWCTTGTCGCTTGGTKCATTAGAGCGTTTCGATAAACATCATMTCAATGGATTTAGTATTAACAACWYTAYGCAMYAKGCTTTKTTAATATRCAGCCGTGGTCATTCGAAAAAACTCGGACAATGKTTSYCGTTGSCAGAAACCCRAKAGTAYAWAAGSGCGAAAWCAYTCTAGYYATTTYWKGACGCTTAYAACGSGYAYCTGYRYYKGAYSRRCYAKGCACTASTTGTCGTRGWATCTGMAATACTTTRTTSAGYGTTAGACAAGWGTGYCAGTMGCGMTGGGTAGTYGYRAYAAGTGWTGGCAARGSYRYTCAAAGRAYGMGYRCCAYGMRTTCYRCATYTTGCMACTARYCCGCCGRAATMCYCTAGYCTYCTTYCTAGGGGTCTTYCTAAAACGGCARGAGCTAAGAAARRSYGTRAATGAGAAYATGCKWACCCWTGGCCGKCYYKTTAAAGYGTRACCAMAATAGAAMYGATCAACAACYACCATAAMGTYYGACYATRMTGAYYARCCAGCARGAAAATGSGASYRYAACACAGGASYTTAYCTAASWGATYTRAGGSAAATACCTTYCTAAAGYTACCACRGCMCTWGRGCCGGCAGTYTCGATGAYCTACTYTCATRAGAMGYMRGCAMTGRCCMCTGGYCYMGGCGRAAGWRYAGGTGTYGTGACWGGTATTSTACCRCGGAGGKCRRACCRGAGCRTGAGMGACGTYCCAGTRTGCRCGCGTKAWTYCRCCCCYGCATAGGTYYGACGTGCCRAGCCGGMRAWCCTRAGGCRGCCAATAYGTTYSAAATTRGATGCTACTMCCGACKTTSTAGAATCTCCRTTATAMCRRGTGGSCGTCTGARCGGGRTTCRGGGAAGATGCCGGTGCCTGGTTRTACCCGACAGCAGGATTAMAACCTTACTTTTTMACGGAGAGGTTCAAGAATMYARMGCCCYSCCMCAGGGYGMAAYATGRACCGYAYSCGMYGAWGCAGACTCGTAACGTGATGTCCGGTAARRACACCGYTCRCACWRAACASATACCGCRTCCGSAGTAAGTATACCCGAGAATYGCCCAYGASCWAMCRYGGARYKYMTTGTYAGSRATRTARATCCAAAAYAYRGSATGATACRGGAAAGRATYGAGTGGTGGMYAGGGTGAAATTCCTATTRTGCGGRCGGKGYYCCRCATATRRWRYTTCTCAGAGRGRRRARTRACWGTGTCRTCAAGTRYRRRGCCGAKTGCWCGCTTYGAYYYGGYCGTCARRGTYYMCCRTTRYRYRCGGRRGYTRCGATAWCACYYSKGAAGAACTAYTTKAKYTCYGGSSAAGAAWACRCCGCARAAGCTCTYYYAMACAAGGCARYTCCGGTGGGYCRYARGCRGAYGAGCGCYCCCAAGRAAGTCGCYASAYCGGCTARTTCAACATMARAGGAGATAGGCACCAAYMATTCAGGGGGATACGGGAGCYCCCASGTCAGAATYCRTWGYKKGTCSGAGGCRGTACTCGRRMTWGTMGGCKATGYAATACTGCCCSARMCCRTGCSYYCGYGGACWACAGTGMCCCCGTCGMCSTTCTCACASTWCGCRTAARCCTRTAGMTWGMYAGGATCYCCGCKAGRAKCCTAATAYYAMCCAYGAKYRMGTCGACAYYCAMACCTTTCTYCGGSGAAARAYGTTAATGATCYAAACGRCCRTRCCAMTRARGGAGTACTGTYCTATCAGCAACTGGTGGAAGACTTAGCSTWYTACAATAAGTGCCCCYTAGTCCGCGAGYTGACYACCTACGRTYTTGACACCCAGTCCCAAGYCTTTGCTTAAACARGACCTACACCCCAATRTWGCRGGGRYGCCTGTYGGTRCRRRCTACCCTTCGTATCTACTCACATMTATYGCGCRYTGAGGGTYCATMAGTGMGCMGKYYTGCGAACYTTAAGAAYGCAYSCAAAGGAAACGCYSACGTCGTTAACGWWGGAGGGCYGAACGGASGRCGRTGTCGGTRAAYCYGGTAAAGCGARYAWCCYRRKCYGGYTRGGYCYMCMAYAACTCAGCGCGRAGTYACTWMYMAAAGGGGTGTTATCCGGCACATGARYGTRGCRGACCCYTGTYCAGACTAACGGATCTKKGKCCYKGCTCGWTTAAGCCYRYTTAAYGCGAMAYCTKTCGYTGYAYGTRACGWGACCGARGGAAMTGTCRATMSWTTGAMKGAWRRKGWTCCTTCRCGGSTCGRGGCGTYGYGYGYTRGCTCGTTYGTAGWAGMCGGSTGKGKAATSCTAGGKAACCRRWCTCGAMGTYGRTRRYGATTRMGACCGGATRMGAYTYTCARCRTTGCYACGGATRYYAAYRGAACGACGAYRAGTACGGRCTATAKRGTCYTRAMYMWGKCCAWRYARMTCYRATKGATYTATTCTYTCCCCTGWTCACTCGGTCGGAGCRCYGTGGYCCTCGGYCATSCYTCCGRWCYACCCCGAMCRRCCYTGAYCYSACYCYYTCCGTAGTCCACGACAAKTCTTRKGYGTGGAAMRGCCRCGYWTYARYRGGCASMGRAGACSYTKACTAWGTGWGAGWGTMRGTGGGKCWTGAGTYRYYRTTRAGMRRTGTTRGTAYTCMTRAYACRCAGGCKSTATGGTGRCGTRKTTTCATTARYTKCTTRWCTYGGGGACCCTRTCCYCTGGKGGCGRTRGCCCCCGTCGCCGRCWRGAGATTKACGGCCKGTCCMWACCACGCAAYASYAYYRYYAGARASGTRGRGGKGGYYYRCCYAYRAGGYCYTSTRAGCGGCRCGCGGAKTTGARTCYACCGTRCGYGAWTTYCGGARCGAGARTCRACCCGGRGGATKGGCCRCTACGGRTTTTYCGGSYGAYYGWRTWCGMGCCCCYRYGCTTMRGTRGYYYYGGATRSTTSTTAGGGYGGTCMCCGYKKGTCAAGGTYRAATTTGCAGCCRAGRTCGAYRAGAWMGCAATTTAAGAAAYRARCRYCTCCTAGYSMCGSMYGYKGTGARKASGGCSGTCGGTTCGCTRMGGCGCTMGCYTGYTTTGYATTYTGATSAAGAYAGTKASGYARTGATCGCGGCYTRGGYTTGTRYCMATAGTATGGCYRAMCAYTAGSYRYGGGGWGATATTTYSTGGAGGGYATCTACAGCAAGTMARGGSCGACGRACRRACGCTACRAWACCCAYTGAGAATAATAARTCRCTTCKCAGACCAATKGGGRGCYTASCAKTGCCCATGSCYCSACGAYCGRGTTTAGAATRWKAGGARGRYACTGRRCTYGCCGAGYRGCYSGRCTKGGMRAKARCTARCCKTAMGGYAGCGCGGTGGSCAGGTAGGAAGGYAKTAAYGGGGGGGTTTYRTGKCKYGGKGCTGCGRTGRKTAGYTKRAGGAYGYRAAGATMAACMGYAGGGTATGCTWTCTAYCRCRACYTMRGATAAGYGGAAAAAGATTCCCTYTTTRGRCGTYAYTGTYGATGRYGGAGCTCGAGYAAGGCGTAATKAGKTTTTAAAGRCATASTTCGRATTGAAGTGCAMKSYCAGGCWYAGAAACCTACTGGGCYCACSATYCGATWSRRACYSGAMGCRGTMGYTAYGACYGGCTGACYGAASYYSWAAKTRGTMCTAKCAARCMCWCCAAAYAMRTCSCCGRMRTCTGYATGATGGTWAYRGRYACGRGGRCGACGRCRYTKCGRGCGYGTTCRGTWGRMACTRTYCATTKSCGYARGRTGTGGGTTACAATCTCCTAACCTTMTRCCGCGYCCACTGATTAATGMRTCYGCCGCTYCARCATCTYRYMCAGCGYTCGMCCGRTCTGGRTATGCAGTTKCCYGTTCCWYAAYAYMYARAMMRGTRWGRRKCATAKKACGCGTRYCGRYAATMATAMGCAGCGGSTMWARYTYCTYRGTCRMACGGAGRGYTCCACAMRGCYMSMGTGACCMGCWRTGCRTRRCRMYSCCRCMCGCSTGSATCTTGYRGCYGTGTTRRTGGYCACCAMACTATGGTGAKRRGTKGTRGTGTTAYWYCGTGCATCCTWCGTWTAARYAWAMCTGCGMGGRARACCWTGMGCWACRGGACTYGAAAYTGYAGWYACACCTGATCCCWATATTACCTAACATGGGCGTACTASCTCGTGACGCGGCCRGGGAGGGAAGYTRCGGRTYTYCGYTYRCYTACRGYSCCCCTGGATYRTYRTGCTAAKTCTSAAAATKGAGTTCAGRCCTGTGRGTTCCGRGTTAACGSRTAGAGTATACACGRACMCCATCATWRYCCRTTGTACCTTYYTARAYATAGTTCATGSCTTAGGARYCCCYCGCCGGMCCSCCYTTCCAGYTYRRTTCATMYGCRSRAGATGYGGRGGCTYYRKRRACCCRGGAAAAACAAGYATAGRACRCATCCCCTCAYCYSWWSMTRCYAAMTWRCRACCAGCAYATAMGGRRTGCGCARTYGSYGYGCCTAAGGCGATRTCCKGCATGCKASGGTTGMYCCGTCAAAAGCGCCGCGCCGGTCGTAGTTGGCTTTYTRCRCGYGARACTGTTACCGGATATATCARTWCRGMCGCGGTRAKCCKCACARGRYGCCATAATCACCACCGGGGYCGCMTGTTTCCRYYCYRCAATAGCGTACATCCCYYSCYCYTGRYTGCGCCRAATGCCCCAGGYATAGCTAACAAYAGATSKTCYCYGAGCAGACCTTTCTCKCACGGTGTWTGRTYCATAAGTCACMTYTWYRYYKWRRYARGGAWCKYYCARGAGCATWATGARAAGGAACACYGGTACTAATGACGYSARSAGCGYGTGAATGYAGGAACRYATAYAATATGAGTAGTYCRYCTAGTGAGAGTCTCCCTGSCCGCWATCGRTGAGACRGCASARWAAACCGRCYTGATAATTGKTGGCAMTCMRRCTRRRARRYARACYMAGGGCTCMTRGYCRCYMCYSTYGCTGTGCGWYGGTRCWGGYCGTARYAGYAGGATCGTCCCAWCTAARTACTWYAYGCGRMAAAWKTCWCCRYYMYGMGARTAGMASTGGRRAARWRCTGYAKRACYCGAWYAYGGAGCAGCKGGGYGGCTTRGGTATSARGGACRTGGGCTRAGAWKYGCTTTCAWTCGTGAAATCRYTAGGTRACCGYCCCRTTMRGCTCCRYGAAMTCCTRCCRGYTCACTMCGGAGTAACTYTYATTGGKGTGCMRTTYGRAGWAGCGYYGTYGTGTAYAGCGGCGATCWGCAYCAYRGTCGTTGRCGCGYTAAGTCGAGTTYKYTMGTCRAGYACWCYATGTTTTATWGAAAAAYGTSRRGACAATGCKCCTKCCWGYCAYRYRAKARAGCCGRCTAAGTTCSCCGYTKAGGTTCGTATCGWAGCCGGKTRCGTGTAATAKKCCTCRACTAYCWYGYCTAGCCGMGCRGGAATTTWCACACCAGCGACTACACATGGCTARCGGGCYGCGGATGGAGYGAYTYCTTSTSATGTAGCGACACCGGRGACYCAACGCCMCTACCRAGYTYAAGGYTYYYYCAATCGCCKTRTCRCTAATYAGTCTGCAYAGYCMYMCYTYYCRCCGCAGYAYAYCACWTACTYKAACWGACATTTTACMGAACYTACRWWTAACGMGARTGARCRAMKGCATGSGTCRYCGTGTATTGGAATRGCAAGCGAAKWTMCGGAGTCGGGTRWGGAAASAARTKGWSCACTWKCAMCKRAGYCASSCRGGCGAACGATGTCGWYKGSGCYYKAYCRRAGCCAYTGTGTCATTGCGGCCCGCCGGATTGCWAAAAKYGCTGCYTKTARGYCGTCRSWCWTAMATAYGATRRRAGAWCMRSTKYKRAGRGCTYAAAYGARGCTCAAGGAAGASRGAGSGGGTRCTYCYAAWRSGACCCGYGGGTGCYRYMSYATGCRTGCYCTAGGYYWYATCGACYTRACATATYMGTAGAGYCACATTYAATTYCAYATARAGMRGRTGTAAYCGAGGAAGTGTCGACTCRYCGGGTYSCYGTCAGSAAWRGTYGAGGRCAMYGSCGAYACRTYCTTCTGCMGGWTTAAAYCATACGCATGMGCCTRWTCGCCGGMTTRARGRTRARGCGCTCCTGTCGCGACCTGTCGCCGTCCGTCSYTCGAGGCTYATMTKAAYGRRRARGTAGMCCTRTTWRACCYCTAGTYSTRTAYRRGCGAGKGGKRAATCMAAGGCAACRGRAMTYAYYGKAGGACGGGGCGAATATAATGTGCCTGCGCGGCGRCRGCAGKAAGYYKRGWSRRCCCGACTCCTSAYGTTTWSSCCAAATTAGRGMAGTCTYYGTGWTMCTTYWKCRGWSMCRGCRWGGYYAGCYRCAATRMARYAKGCYRCTTMRCGTSRRRGYTCTYYACACCAACRSSRWMACRGTATYYYSGAYARCMRACGCACWCGATTATMRARCCAYCMCGCCWCCYCACTGGGSATCTAAGSCAGKTTGGTCGCCYGSGRTAACYTSRTTCRGCCYRGGGACGGTGCCYRTGACCCTGTTCGAGGGCYCACGTTACGAAGTRGMKGTATCCACATACCRATGGRATCYTTAMASARAGCTRTAGAAYTGCCGWAYYARCGCTGMTGCACGAATGGCARAGCGTCKACRWGTATTACRGCCCCGRTGACTGARKMCATYTGTTTCGGAARCGYAGACATCGAATGYAMTGATYWCRGAWGMARCCCTGCWGCCTCMATAGTGGCACTATGGATYCARACRKGRAGAYCRRYGGYGTGGWKGGTKAGRATYGCRGAGACAGACGTAACGCTACTTGTTACGGACAAWKTAGYRAARTGYTYRTGTRKRYAGTGACGACYYAAKAYKMRCAWYCKYAARYYYYYGGRYCCTTCACKRMCTYGGCYCAGCCGRSCRYCTGGYKRGGAARGWSGCGCACGGCAGAAKCCGATWGTCCRGAGCRTCGCYCGCGGARSGCRYKRRRGGWGRMYGYYYAYKGAGAGAGMAGGWACTTYRTCRCYGCCGAAYYYRCTCAAGTYYTACTYKMKARCMSTWYTYWACTCYTGRCACGCRAAGTACRTMACGCCTCACYYCGYTYCTYAKAGRRTATTACCSAGTKCYTACATYTSACYCAKKSCGGGCGACCGRGGATGYRRTGGGGGCAAGAGRGYGGAGASAGCRYAGGCCAATCRTGGGYCTCRSWTATYMCCRGTTSYCCCGSCCRGSAYGCRGCCCGGGTTGAGCGACCGTMACGTGACCAGRGACCTGTYTAGYGTGRAYCYYYTAYAAWMTTCRRCRGMGGGGAGGCCMRATGCGTTTTCAWGMTWTAARATAGRAGCSTRYTCGACRACCTTCTARCGGTGGTGYAYGCGTCCTGAGYCGCYTGARCGYCCGACGCKGGGYRATKTCRCTATTGAGTCTCYCACWTGWYMAKAARRYTGCGATTGRKRATCRGCWTCYCYTCAGRGGGGCGAGCYYMRGATCGAKTTAGYAYAACCMATGYCCAAKYGTRMCGAYAYCCACMYWRMCYGYRGGSAATAARWCYTGGKGWTGTGCTMGGTGGSYCATCACYCRGYTKTYAACCYATTGWRSAYCGCAGCAAWYCAGCAGGTATCYGRGAAAGTCMAGGCCGGCTTAATCGGCYCRGYYTTCGCGTYGGGGCRCCAYRGYTTGCCCMGATTCGGGSSGYAGACCRGCTCCCCTTGTTYAAGSGCCWTTGCGTTGCGAYRAKGRTYGAWRATAWCCGAATCRWRGGCGMWCGGAGGTGGYAMGCGGCAYACGCTTTCAGCCTSACGARGCAYTYACGSAGCYAYTTYTCGAATACCYGARTTRAAAGGCARTYAAGYGCATCTAAACYCCGTTATRTCGMRGGAGCAGTACCWTAGGWGMGACKAMCAGAKKYGGTYCCCTGTCWRCCRTYTYAARGAGRCRTAGTSGTWRAGATGGGTYTTGTAAASCYCCCSCYCYCGGGGKAAYRTGRRCRATAGCYAWAGATWCAATKYGSYTMGYKGAGCRYACGTTWTATACGCATCGGCAMTCCAGRRGTGGTGCYRYRCYGCAKYGGTTTCATACRGYGATAAGAGGCCCGSWGAAGCACACGTGTARTATTATCTAYRAAKTGAYGWYATTYSSCGAYRAGAYGTAKGAMRMTRTACTCCRCRSGGCRCASTMTCKGTWGGGCYYTWAGCCWTGWTRMWCTGCAGCCCCSCAYKYYATYAYGCCCGTAGRGRCTYACACTYTCGTCSGRARYGTCMGCAKCTYARTGSTTYCWYAMRTMWRWYYCYTSSAMTCTGTRACCGRRGRYTMYACCGCCTACRWKWWTACTGAGACAAGGMYCGCGRYTTGRYYTTTTWCYWSTYACGYAACCARCGAKKYCGGGTCYGACGCATYYCYACGTCAGAWCYCGTCATCMCCCCAACCTTTCGCAGGACAACCYRAGAGTYCGGGGKWTCWACGGCCTGTGAYGKTATSKCRRTCAARCGAACAAGRTGCAGTCCCYGTWGGCCRTGTTRCGMAYYTGGCCYRYRCYTATSYRCKAGCRSARTCCTMACSYYGACCKCTMTAACRTYYTRGCAYTSCRKCTCAGSGGWTCARATCGYRTYSRKWYCGYRGYCGTYACCAAAAKWYTTYARRCAYYACCTGGGRGACCTTGCAARATTRGGGSYTCGYCYCCGACKTTKRATGACCCCCTMYCCGGATTAGAATRRCYCTCARGGCTSAGRAGCYCCMSCYCKGSWCCCCCCCSYAAMATTYSCYRAYWGACGRARGGGGYCTWYRCAYCYTYAWWAWKATYCCCRSGYGCYAWWACGMYKAKKARRTCYRRYRTCCYTRGCAGSKRGAYKCCSRRTAKRGCGGCGKTSAYCACRTCCATYAATSGRCMTMGSACGAMRRGTAWCCAAATAATKTARACMGGAAYYTGCRAYACGCGTGAACGAACYASGRTGTAGRCCAGCCTWCCCYGYMGGRWTRRCWGGGTGRCGTCRACYGCTGGYACCCCAAGTATAYCCGTGRAGKGTGYATRACTTGYRCTSCGRKCSYMCGCTYGCCGYAGATCGCCTAWGAGCTTCWCGWCGAYCYGCTMAGTCCMTAGTGGCTTRTCAATKYCACGGTTGTARCGAYSCWAGCAGCTCACCRGGGASASCGYAAGRYMGTTYGCGGAACYGGRTTGMACAACGYARMCGGGCRGCAGMACGACKCAARTGCCTWCWGRTACSRKCCCACTTGCRMCCGCCCCAMYAYAAYRTGRTACGGRYCTACGGGTSATGTATCKTCGTCGATCCCGACGTYGTRCGGCGAGGACAYYGMRTATCTATYAAYCCYGGTATAGRRTKGGGCARCCRYACRARTGTGCCRAACKCCCTGTYCRCYWTYAAACGCWYRRCATATTGSTTTTTTCTAGCTGCSCTCWAACGAGKGTWTARSCYGRTTGTAYASCAAASGRSGCTATTCCTKCCARTGYRTRWTAGCGGTAYCGGRWTACAAAGATTCRACCGWAGTTCGGGTGTCCSRGTGTYCGACTAGMACCRRTCRMTCGGCYTAYAATACGYACARCKGTTCSSKCGWTGGTCTYCYGCTCRGGTCTCTTTCTYRCGTTGCAATTYRMGGCYYGYCGTGYGGGAARGKRGSTGARGKRRRTTTGCTTAGTAAAAAKRCCGTGACMCSTTAWGARRGGRRCTKCACRAGTRAGGRAGTYTYAYRCCAAYWTCRGMAACCTGAGATTTTAAAAAGAAAACGTAGGCACTCAATGAGAGCGTTCAATGCCCTGAAGCCGGCGCGATGGGGCCAAGCCAAGCATCGGCTCTACCATTGACGATTATTCGTGGGACGATCCGATTCTGATATGTCGCCCTTCGAAGGAAATTTGCTCGGACACCCACTTGCGTTTGGGTCGCCATGCCTACTTTAGGGAGGAGCTCCGATTACGACGCCACTCACCAGATGAAGGCTGCACTTGTGCGGGGGGCCAAAGGCGACGGATGAGAACACGCGTTTGTTTCCGACAGTGTCATGCGAACGACAGCAGCGTAGAGAGCTTGCGGCTATCTCAGACAGCTTAGAGATAACACGATTCCGTTGTCCGGACAACATTTAGATCAACCAACTCATGGCGGCAAAAGCCCAGACACGGYGCAMACRGRGTGTAKYCGTGAGACGTYAGGAGGSRYCKSCAGGGMGGAAGCCACRYCTRGGTAGYTGCARRGGTRGRGATATTTRTYRKCYCCGGCCATCGRCCGCRYTTTRAYMYCTYWCARCSKTGGAATYAGMYTGTTTTTTCRRAWGARKTTYRCKRTYMMCGGGTYACYAGTASGTTCCRTWARTAGCRKTGYYGGTTTMRYAAGAKSTARACRTCCYACCTGRYYCTRAAGYAGTTGCTYRYAMRCGCTMYTMTKCGYMGGRKCSTWTGGAYYRYRGYARKRACACAGTRGGGGGTYTRCTYYWTATRGYTGCWGARCSRRCRAKYACRAWAGWTRCTSCRYYTRRCRKCCTTRCCRATGTCCCYGRTGGTAGTAGKTSATGKCYTGTRATACGGAGYRGTRCGSTACCRATGTTTARACTYGCGYRRTAAGATGAGGSAGCRRTYATCYTRTGGCSACYTCGAGTGACGAKCRWCRYRKTAWGGATTAGMRTCSTAYWAASGCMTTYTGAGARGTGGYGGAGGTCTAAGGGGYYMCCTGCACRCCGARRWRYRYMRAYRACGAAGTCYCCCGCGRRKRCKTCCYCGRCCGACGAYAYRYRTTGTGYRCGTTCAYAYCCCGAATWCRTWRCGTSRCGCSARAAAGAAAGTAAGCATAATYTATYTACKMATYGTRCCCTWTWYCGKWWGAATGMAYCWGCMKCTAGTCCSWCGTARTYAGSCAAYAYGYTCYCYKSYRYTRGCTYAGAKGYCYKGRCACSRYCACGRYCYYCTYYRYTCTGYAAKCATATCAGTTTAATCMTGTGYGGCAAGWARGYRGGTTCTRAASACARRAGATWAAGTSGYTGWYTRTASRYYRYWCKKRWKAGRKMGGCYATTYCKSTMACCCCRTWRAAGGACCAGTKAGMTGTTTAGWTAAMGTCYCCCSCRGGTSCGRRYWAKCGCGTSCTCGTATYARGAAWRARWATAAACCCTTKTWTRCAAAACSRRMRWCRTCTYRCRCTTCATTKGACAGAMARSTTCGTCTYCWCRRKCCCCCCGCRGRWGCGYAYGTRYTGRTGRYGTCGTGTRTTMAYRMKRGTTTGGGYYYGTTWCTWMYRACCRCRCAGAYRTYSRATRRGGGAYAACGSMGRWTCTAYCTCGYYCGKTCCGCGCACCGRCMRGRCTTYAGGGGTGATCTYACAAGACCCRTYACCCGACGCWTTCTARGGCCCTTACYTATTAACGYCTTTASGTTTCATTTTCTCGCAAARCTAACGGGCKRCCTRAGKTTTCWACAMYCACRCYARTCTATAACYCYYKYRGRCAATGCGTTCTTGAAKRGTATGACCAAATGSGAKYRGYAGAGGTRGGAGAGRGCACAWTYRCGCRAKCTAACTATGYMYARTYRRAYAAYWRRGCYRYAWTCTMSCRTYTCGSRYYRTSMKWTMYWYTCSSCAMCTYRCTCMTTACAYYGTAARWRATCAWGRGGGWTTCRRYAAYAAARMGRGYGGKSGGARKYAGGAGCGGGKTYCYTWKTTAGTACYTYAYCTCACTAMCTYTCCWACGCCSCGAKRCACWCGCCKCCCMCSCGCGCGACCYTRCCGGTYGYCCTTAGYAGARRRCCTARRTATCCATTGCCGATTGTRRSRATGCGRCSTGARCGTTAYAKGARGGGTGYACTGTTCAAYCMTMRGAARTMGAGSGTTCTTGAGGACTRAATTKGTTCATATTGTYARKRCCTCTTKTCCAYMSGCGTTATTTTGTTRTCTWSRGGGGAYCYYYCTGCGMGCYAGGKCGCYYGKTGGTGCCCMGGYYRCCACAGGRYGCGMYGRYGATCGRATGYTTGTGGYAACCACTAAGAGRTACRMCSYGACYWGAGCSTTTSCACRTGMYCTCGCCWTATACYCYCRGTGTAGAWTRGYTSCCCTGCCCARAYWCAATATGTAAGCTGCYGRCAAARCCMMCGCACCTTGTCATTTCGGAARTTCGTATCTSTARCAGSCTRCCYSCACCGMTCAYTYKGCCCYAMRTTRAAAYGYCAWYTTTRYSAGGGCAYARARGKTSGAKARCYWTCCTGRTTGTTRRRCMKGARRTCWKCCAGYCCYCYTKGGAATTGKATRKTTYYRTGGTGCGACAGTGAARYYGATAAYYTARMCCTYYTGCRRTCAYRRAYTSSRGRGCTMGAGCAYGATMTTRRCCYYRRYRMCTGGRAGYRRGTCGTSCAAAYYCTRAACRTTYTCCYGMACKYRYRRCATGAYGAAGGTCTTTGTAACTGMTYGTCGCCACCGCGTGYATGSGSWGAATRTAACTGAACRTCAYTCTCCGTGAGCYGRGGAGTAWWGTSYRGTCCRGGTGGTTSGKKCAASGCGWRRGRYCAATTGRAYYATAATGATTMCAAYAGCCYAMTCMTCAWYGTATWCCTCGTATAYACARMRGCARGMRGGRWYTRCCACTASYAGCTGKGYAAAAYCCTARGYRACTYCTCGGTTYGGRTCAMAAATCYCYTKMTGGCYRYYMTRYWAAGACGACTATCRMARCGTGWTRCGGATATTAGGCACGYTCTTGYWWTWCTCAGCYGAGTYATRAWKYACCGYTYTWGYSGAGGACAAGRYTGYGYCCYRRYYRWYRRACYATYYRARYKWYRYSCARTCGCRCTTYGGCGASCYAARGWGSWCTCRCGGTTRAYMRCYGRTCTWCWTRWKKTATCCGSGGGAGGAGGGCGRRTTACTTYCASGGGATYRGCTGYTGTTGCGACGMCCTCCCTKACTARGAAGRGGAWARTCYAAYCRGGTAARRACACGGATACCTTAACGCCTGTTTGACCACWGGGGTAACCTTGTWGCCGGGAACAKRGCCTCGAAAGCTTTYARCCCCTAGACCTAAGCAGTCACTACGRCACTGGCGCGCCCCAGGTTAGAGACTCTTTCACGGTTTCTGTACCGGTGGACCTGTCCGGGAGGGCCGCCCCTAAAACTGCACTAWTRAGTGAAGCAASCCGCCTTCACGGGGATATGCCGGAGCCCGTGTGCGCAACGAAAGTGATGTTGGTCGCCCCGTATCGAAGCATGAAAAGTGTGTGAATGTTTTRTGGGCACTTCTGCATGTTARGTGYAATGAATTCACACGTGAGCGTGGAGAWTGGWCCTCATGCTGAASKCRAATTACGTMGARGAYRGARTMCAGTGGTCAACGTCGCAYCCCCGTCCCGCCTTCGCGAGGGGGGACGCGGCCGGGAGGTACCGGGTCACGCTAGCGCTAAGGTCGTCGAGACACYGGACGCCAAGGGGTCYCCGCGCACGGCACGAAGTTGTCMTGTATCGGACCTGAATGGGGCYGGCAGACAGACCGAAGAGGGGAGTACGGCATCCASTCTAKTAGCTGRCGATARGTCGARCYMTRGCARMCRTTCTARCATAARSKTRRCKRGGYGGYATTCTYRYCSTMAWAAYAGGKCGACYYYCACKYAGTWYRGYGARAYYCAKYTGCCSCTCRYGCRCYCGAKWGRTCTCTCAYKTYCMTWGAGGGGCYGAKATCYRCMAYTRCACWTTGKSSYKAAAYTTTRGRRTYTTGATTCAYGGRCAATAAATCGCTTATTCGCGCGGAGAGAATCAATGGTAGCACACGTCCTTTTACGACACGACCGCACTAGGGCAGGCCACGTAGTCCGCAGTAATGTCCTCAGGGGCCCTAATGGGTTTGCTGGTTGTGAGGCACGACAAAAAAAACGGGTAGACTACTGTTCCAAGTCCACAGGGGCGATGAGAAAACCATGCAAACATGTGCAGCCTGGCCGGTGGGGACTGTAGGCGTTCTATATGCAACAGCTCAGTTCGTAGTTCTGAGGCCCGGAGAGGGGCCAACTCTGGGCGCCCTTATTTGGACCGTTCAGGCACGACGACCCCTTGCTACTAGTGTAAAGCTCACTCGACGCACGATGCAGACAATGCCTTAAATGGGGTTAACAATATGGAACCGGCCAAGCAGAGATAGGGCAGCGAGTTGTAGGGGTTCATATACCGCTTCCCGTAATCTGGCTCAGACGTATCTGTTTAAACTCGGATGCCTATATTACCGCGGCGAGAGGAAAGTTCAATGTAATCTTATGTTCGATGCGTCTAAAGATTTTCGACTAATGCGCATACTGTGCGTCAGGTAAAACAACCGATACCTAAACTGTTGAAAACGCGGAAGAGGTATGTTAGTCCCGGGCAGCAAACTCGGGAAGGGGCCACCGGTTTAGTCTGGCAGGAGATTGTTAAGGACTGAACAGGAGAGTATATATTAACCGCCAGCCTACCCAAGAGAGTTAGTGCCGCTTTCCCGTCGCTTAGGACGTTTAGCGATGGGGTGCTTCATTACTACCCCAAGCGCACGAACTTAACACGTTTTTGTGCGCCTCAGAGGTAGTTTGGATGCACTAACTCTTCCGCCCTAGCGCACAATCTTCGGCGCGAGTATACTAGTGATCAAGTATAGACGACTTAACGTGTTCAAACATACCCCTACTCCTCAGCAAGACGTTATAATTGCACCGTAGCAGGGACTAGTTGACCCAATAGCTAACGCTCTTATACGAAGAGGGCGAACGTTGATCTTCACCCCACAATACCAAGAGAGCTAGCGCTCCACCACACATGTCGTTCTAAGGCCAACTGACCGCCAGCCGGTCGAGAAAGATGCGGGGCGGCTAACCCCTGACTTACGGAAGTGTGCCTTGCTATGATTATGGCACCTGTTCGGTTGGAAAAGACCCCTTGTTTCAAACGAGATAGCGTGACACGACCTACTTTGGGGCAAGCGAGCGGCCACTTAGTTTCAAGCTTGCATCATTCTTTAATCACTCAATAGCCATGCGATCGGTCGGCATACATAAGTCGCTAGTACCGACCAATTTTCCGTCACTCAGATTCAGTAACACTTACTTGAAGACCGCGGCCGTAACCATTATTTGGTAAAAATAGATGTCGACCTTCCCCACGCACTGACCGACTGGCTGTCCCGCGCTGTAAATCCGGCCATCTCGCGCCCCCTATAAGCGAAATACGTTCCCTTCCTTAGTAACCTTGCCATAGAAAACACGCAGGGGGCCGACCAGATCTTAATTCAGGAATCCTCGTTCAATGTCCCAAAAGTCAGAGTCTTTAGAGATCGATACCGGCCAAGGCATACAGATCGGCAATAATGGGTAATTGTCCTACTTTCTCCCCCTCCGCCCTGCCCCGACATTTCGCGTAAGAGGATTCCCGTAGCAGTGAGAACGCGGATACCGGCTCAAGACCTAAAAGGGACTTCGATCTCCTCCGAAGCTAGGTACCTCGACGTCTGGGAACGTACTGAAGGAATACGGACTGGAGGTCCCGGAATGTAAGAACGAGGATGATCCCGAGTGTAATCAAGTACTAGCATTTTGACATCCGCAGTCGTTATACTATCCGGAAACGGAAAAGAAGTGTATGAATTATGGATATAAAAGATGCCCGGAAGATCTTGCACCGGGACCGGAACAGGGAAACGCAAAGCTATCTATACAATTGAGGGGCACGCCTGTTGAGGCAGGTCTTATGGACGGCTGATGCCGGGCAGCCCTACGAACTACATAACTCGTAGCGAAGGGCAGCCCCTGTTGACCATCGAAATAATTGACGTCAAAAGTAGGCRCACTTATCGCAGACGCGCGCTCCTAACGTCCYRKGGCCCGCTGCTGTAAGCAAGCCGCTCGAGGTACGCTTTAGATTAACCGACGGCTACATGTCTCGTTTCGCAAGATCGTGCAGGTTCCTGAGACGTGCGAATAGTCGGCTGTGTAGACAAGCTCGAGCGCACCGGTTGATTCGAGAGGTAATCCATACGGCAGATCACTGTTGGCATATTCTGCAAACGCCGGGAACAGGCGCTRGTTTCRGMRAAWARYTWAYKGACGCASCCCCTCTTARGWYRMWYGYCGRKYTYYAASKYTTWKYTRYWRSSRARCRWCGWAGSAGAGGGTCCGTCTCGACCRAGCCARGMGSRSGRACTTACCAWTRGRGGKGCTTTTCCGCGTRYCTAAACTYWYRCTYGGTTAYAYCAKRTGCGCGYCCTRTCCGYGRACYGGTAKSAGAAGAMCWTCGTYWYYSYAAWGATGAGAGCATCGTGATTWATGTGCAWMRRTWGWWCGCRYRYYKASGRMAMTCCGGMAMARACRCMTGGGACATARYTYAGATGGKYCTASCGRCTGATCATTGRCAGYCTACCTAGGARGTKCTWCKRRGRTTATCATACCGTAACAGGGTACWAYCTGCCGCTCGCCWTSCCTYGCCCAGAATRTTAGRCYAARTYGYACCRGSMGTYRMYATGTGAGATTRGAGAARAGTRTYRTGGATAGCGAYRACRSRAGTGTRTAATCARRWWWGSCTAYMACRAKGWRCCRATGWATGCGCAGRYRCGTATCCAWCGCAMYWCRATAAARTWCCYACRMCRCCAGCAYGMGRTCCAWSRCACGGRRRTCWYRWYCATCYARTCKATAYCGGACCATRCACCCYGTMACGGKRGGTGCYYRACGCYYTCCYAGCYRTYCWRGTAGTYTGMTTGAYAGSTWCYGMKTTGCYCTTGAKCAAACGARGCYGYAYYRCGGATYYGTGCATCTRTTGAGCTCSCCGCAGSASACWYYTYMGACATGARGGYAKACCTGCAAASATCGYGCCCTATKRCTGAAAARARYGCAYTRTGACYTTTCTCGRGWGMCRGCRWTRCATTGTWGACGGTCTTATCGCACCKSCCCGCTGRGAYCACCCCGTRGRYYCGCSSAAWTKCTTAAGTGCTWTYGGCGCGTCRGCCRGWRWKGARTRYGGTCMGYARYCRWYGYCGGYRGYATYTTCWAWMYTGCGYATAKRATKTTAYASRGTMMACATTGCYCAAWRCWAMGCCASSRKRYARAGATCWCAARCCSACSACRCCACTAAGAATGRCCGTTTCWAKMGCGMTYYRTCARRGTCRTAGCACCAAGATTACACAGCGARTCCAGCRMTCRACRRTCGYRAGCAAAYTGCAMTCCTAATTRCCTTCGAAAGAGGAGGGCGATKCKAACTYSYGTGCAMCGTCGTTCACCCGGCRRTGACAGARRCYACGGYMTSRYGRTYTMTTYGGGGAYRTACRGRGYGCGRWGKYGATGRRTGRAGCRTYWAATTACTCAMMGTYCATATARCMGCTGGRRWYGRYRAMTTYTGATSKCKCSSRATYCTCYTCYRCSGWATCYTTAAYAWTTTTYATCACAGGTCRGMTAGCGRCCAGGRMGGCYCTARTGGAGYAGRAGGGGRCTGACWGGTCACTWKGGRYRCCMCMTGRYYYTYMAACMRKRGTKRKYRSRGCTCTCARRAYGTARTRRGYTYTRAAGMGTTKTGTKGACTGTTAAGCATCTTGWGACCCGGTYGGGTTACTMAYTCTATYWTCCGMAATTTATCMCAKAWCGKYTYAYACYWACGCACAAGCACTMRSCAACRGSRCTYRGYGTGRTCYTCTTGTAAYTAGAGTGCGTAATGRTARSTTAATRTAWTATGAAAATCAGRGTTMYTYCYAATCACGACGRAAAACTGAACTRTRGAWCTCCACGYCTACSKRYWYGKTGRGYWACGYACRGACATAYTWTYCRGCGYARACSYAYYTGCYAATTGRRRAGCYAGGCAGTAMGKCGTYAYCCATAATRAWGARCRTRGYCCACMGCTMGCSTYCTGCACSYTAYAGYYSGCRMACCRTGSTTCRCACKGMYCWRMACYACCGCYCTCCRCRTGGYKRMTSYCATCGTWYATGMAYAGRAGAYTAAYAGKGCYACAKGTTTYATYGTAAAGRTMAASRCSATMGGYCGYGGCYCAGTAGMRYTYYTGGAGYAYCTGTTTTGGAAAGTGWGTTATASGAAMCAAAARCTTKAARRGTKACYGAAATAGMCAGTYCTRGGGTRWAYCRCYCAAACAGCAGATGGTGATATSGYATRSMYTCGYTGCKAYGGGTYGGSYCGRTYGTRWGRRWWATGGGTGWTRCGTAYYRCMAATGGGCATGAGGATAAGCCTTAACGGGGAGYTATYCGACAGTCGAACACGGASCCCTCYYCTYTGCAGRAYARTTGARGSACCAGGCCCAAAGACYGAYYCRTTTGYCRRCRSAGRAMWSACKTTYCYGTTYGGRGRSGYMAKRTCMAWRAYYAGRWCTCCMTATTYAACTGCACCCCTGGACCGYYSSCTKCRTAAATTRRCCGCAGCGACCMAYSSRGCCGGGKGTGACCTCTGGWGKGTAAYGKYMTAACCGYYMRCCCTYYCCGGACMKGGTRCRATGYYGATGTCCRTACCGTACGTTCAAGGGGAAAAGYACWMCCKMGCYGGCCYKGYYGRGGTYRMMYAAGAATMTYYGGAWTTTTTTYYSGYTAWTGACTTGMACGTATGTTCRGSTYWCGAYTYYTRTCWTGRYYMCGAMYYMTGAGCGMYATATATCTRCATRCYGAGCTCCTYCGWRSYCRCRGGYGGRAKAMAYACTACCGCGYYGYGRMCWYYYARCYGAYGRYWRAGAACAMTKGYGGATATTTCRWTTAGAGTRRKCGACCCTACYACTTWYCACKACGTRASTAATATYTMGCGCGGSMCARAGRCCRAYCAATCCATCWAYCRGCTCATACAAYCGSAGTGCKYAGMGGTGGGCGRAGGYGGCGTAACATTTAGGCYTCACAYGCAMTAACYGAMTGRCGAYYYCRCRCRTTTCAGRAAATCYGTTCTCYGARAYGGGRARGGGCGGTGRTGRYKAGYKGCGKYARYRYCCAGACAYYAYMTGGCMYMAGGACMCCYTYACTCCCGTGTCTAATYAGCYRACCRTKGYMSRSYKCKSRACRCRGCKATACGTCATGGAGYAGGTASGCGCGRYTCAGAAYTGGGCRTTTCACGCTAAGGSTTTRCCAAGCGKYACAATCCCRWKARCTWYKYGAYTYSTACCRYMCAYYGARAGGTTCGCGARGGAAAGTTAATGYCCCMCCKGTCCCRYGAACWTRATAGATTCAAGTKGGYCAKGTCMAGACCCGRACCCYGGTGRSAWYTTCSKRACGCGCAYGARATATCCGAGRGAATAAGGGCGAKARAAKYRRGGAAGTKKACYKCARKCCGGGGARYRTGYTGATTWACACRAAAGAGAGWASTGRAWYTTRGGGCRAYRTGRCKGTGTYGCCGGCTGYCRGACGCTWYGKATSCRYCRYSRGGCYAYTCCYACCGTGRGAAGYCACYCTGTGACCYCGGACTKCGGCCGACATAGCAAASTCCYGATCRSTARACCYTGTGAAGCMGYYATYSYTRSTAGGTGGTARAKCATTRTRSYYRACRKMTTRGATACGRCYRCCTCTTCAATTARTCGGTTCRACCCGWACAYRRCARATYTTTGGYACCYAYCTSYCAACGKRMYGAGRACYRKYAGARGTMSTSCGAARTAWYTTYGGTTYTYGAAGAATGGGGGGGAGYYMASTTGCTGCCTRTGAGYMGYRARGCCARTCTCAYYWYGATTACAGTGCTCRCSAAGCCTAGTGSMTATATTTMTTAGCTGKAGTTGTATYRCCTYCGTTMWACTKKAKYRYCTCTGTWYGRAAAWMYYGTTYACAMGTAGYCTRTRCGATRWGGATTCGRKACGCTGYGYMCGGGCWAGAAACGTWYCCRYCRRGYCCCWTYCRARGGGARWCTARYGRYRTGCCTKYMATMGRCTYAACYTCMCACTTGYACACCAYGCATGTGCTWGCGAACTRGGGCGCCGGYYRWSGMATAYCGYGTYTGAGATCRTTTARGCATACGTGGCTGMGCRAAACCAYCSKRRGYAGACCAWYGCCAGCGRCTCACGCATRCKRACCMAWYMTSAGSGCTATCYTTGGYCTGSGAGYTCTCCAKRYCGTACATGAAYGRAARYRGAGARCCTCTGCRGACAYCTYYGGMCCRTTGGRRAAATTTATAYGGGWGTWGMCACGCGATRGCMYRTMWGTGYGCGCGTACYCRWYYTTTSAMGYAGATGTTCGTAGCYYMCATGATCGGAAAAAKACGACWCSTGAGGGRRTATRMRYGKGGTTSTGGAAGTCGCYRACTYWAATRGTWTATCGTRTCCGGCCGGGTAAGAATCGRYMYWGCCTCCRYTGCGGACGARAGAGTAAAAGCGTTATYCCCGACCGGGATACTTGTCACGTACTTTTCTGGCCTTCCCSCCCCAAAATCCAACTTTAATAGYCGTCCAGATCCATGGATARGTTCCATTACTTCAAACKAKGCGGTGACGTATCCCAACGAGTGCCTGCTTAGACGAAGAAGCACCAGGAATTTCCGGCGGGGAATAWAAGAGGGGTCRACCGGGASGGTKCGCGTGTATCGTRSGSAACTYWCTKRCRATCGCCCCRYCAWAGCCCYRCCRGCGCGATACAGCKAYACTGTAAAAACTMAATAGTCGAGGTACGGTACTGACTCCGCAMGGTYTGYGGACAATGGGACGAYTGATTCAAGTCGGAGCATTGGTAAMTCTAARGYATAWAGTGTCACTCATCCYRCTGTCCYACTRKGTRGTARGYTAGTCWGGASAGAYWGCRGTAAMGTAKTCCGCASTRWCKTTAAATWYYTTCCTMCRCAYGCTAAGWWRCKCTRTCGSARCTYARGGGCTTCTGRGGCTCCWCYGYYTGGRTGGGACGGACGGGTYGTRTTCGATCRGCAYAMCCCWTKGGGGCYCAGTGCCGGGCGGYCKACGATAATKYAAACTGRRCCGRGYTGTCCKCCCGGGGGTTTTAGAGGTTAYATGCGKGYCCACWGMCMKRYSYKRYCYYGMYTRWCTACYTYRRKAGCWRSWGGCTCSMMTACGRRGCGRCGCACTGCTWTATMAGGYGCACTTGRRGAYTMAAACTWGMATRGGCYCYAWTACCCCTGYGTTTTCGATCATRCTRGYCGGGGGMYMCGCGAMAARGGCCCTATTAATCAGAATASARGTGGKTRGRKGYATCTKTCAYRGAMSAGTGCACYGTCCYTGSGAGRTTAACGCAYYCTRYGTARARGTATCGTGRTAAMGAKAGTCTGTYAMRWTMTGAGTASRARTYCWYRYWGRAYYRATYCYACKAATKMGRCGCTGGYGGGAGGMGAARCGATCRSCCACRCYAKCYAAGMCTTAGGCARYGTMMGACTACAACYTTACCCACAACGACTGTCCCAAGAAGTCTTCACYGAGGGGCAAGGAGMGCTKTACAYGAAAGTCCTAWAGTTACCTCGGTCCTTTCGGCAACTAGCTCGCGAAGTCGKGRAGGGAAATCCCAGGGGGATACAACAAGACGCTGTAARCGATTTCACGACGGCCACCGAGTRGTACCTCTTGTGGACGCATCTCGRACTCGGTSCCAYTWTACGGRYRTWGRTAGTGSCATAGAAAATCGGAGCCACGACWCAGCGACATAGGGTGTGATTACWACWATAAACACGGGAGGCACATGTGTCGTRCAGAGTGATKTTATGCTCATTTAASGAAGGTCATATATTTYAGACGGAGCTCCKRCGCTTACGAACGTGGGCGATACCGTAGAAAGTKTTTGAARGTTTTAATRACCAACCACACGCCGCCGGYCMCGACCCTGKACACTGAAGTGCACGTGCTCCGGAAACCATCTACTGCCCGCGAACGTGATCCAGGACTCGCACATCGGTCCAGACTACGGGTTGAAAGCGGMGATAGTCCCATCGCACCTGGSCCTGRCYTCATTACCCCRTGACTGGGCACSCGCCRMCYWRTKGCATCTTCRMCATCACATTCTCTTSGCGTGYGGTYYCRCTGAARTATATRGGAGTYAKTAGCGACWMTTCYGCACTCGTAAAACAAGGTCCGTGCGGCATCAGTATGATTGGAGTATTCARAAAGTATCTCAKCCTYACAGGTAAYTCATRTCGAGAGTGATYCGCAGGGAGACTTGCTGGAGAACCGCAGTTCGAAAYCGCTGGACGCACACGGTCTGCCAATTGAGYGGCCGGTGCARGYCGCTCCAGRGCGGTATCGGGTAATAGCAAGATGCTACACGGCTAAGGGATCCTAGCTTGTGARGCCCATCCACCWGGTSAATTTSATGRGGGAAGGAGTGRGSTCAAATATAGCAAGAGGAAWATAACTRGTCGTCCCAAAGRYAGACTATTGAAGAGTATTAYCTTCGGTATAGAAAGGCCACCCTATGGCTGCACAATTACARTCSCACATRWTCAAGTAAWTKAAGCARCTCACTAAAAGTATACCGACATGTGGACAGACCAACTCCCAAGGGATCAGGGATKATCYCGCAGTGGGGGGCCTTTAAGSAAACGTTGCTAGTGTKTCGGCCGTCCTGCCTCAGGCCGRACAATCYARTAGTGTGGGTGTACCAGGTARCYGATRTTKMAGYRYCAGRGRYRTCYCTCGCTCGSWCGATSGTARTCRYTAGAKRWGTCGTTCGACRACGACGCWGYTTGGRTYCCTGCMAGAGACRWRATACGCACGCTYRTTTGGCYCGAYKCCAGYATCCSCSGRCTAGTAKRGCGYCYTARATGTKCTAATTWTGATACCAYGAYTRRYRAGTTGRYGGCAAWCCAYAAAAATAGAGMTAMYMCCCMAAGGGTYRYGGATGSACTRTYYCGCYYTCGAGCAGGAWWATATTCCYAYGAYTRTMGCTTGTGCGKTCAKYMYCTGGCGTGCCGAGAAYAKYRCYTWGYYGGGCCGGTYTYGCGTGKTGGGYRAYATYASKGGTACWGARCACWGTCRTGCWTWGACTAWACYGWCAGRSMYTTTMRCTRTTGWSRRCYCGTGTCTSGTGGAGACACGAMTRAGRTATYYKYARKTGTCATRGRYTYATTGTCCWAACYYATWMTCGRTAGAAATRAATTRCTTAGRCCATAYAAAGSRCCAYAAAARCCWCRAYWCCRYCACCCTACGCTGRGCGTGGRKTRCACRTAYGAATRTTAGWKCGSTRYRACAYGAYRCGCWARRCGYYGAGYRGCRAGWAYCGACCGAGGCRTYGAAKAYYTMGCAKCRCKMAGGAAATGARYCRCGYCMGGYRAMTTWCGTTGACTGGAATSTRRCSMGGATGCATTTTCCTGCAWTRGCCGTAGWKMGARSCCTAGGGYGGRACTACCAYYRGMTCRGWGAWKCACGGAGTGCCCGCAACGGAACGGATAAGRCTTCATYRGGGGKTSCTGTSGCGAGRYGCRAYTCSYRCASYYACGGGSYGGTRTGRTAYYYRAYRGYAWAGYRGWWWCGCAYAGTCARACGAMCARATRCACGCATTGRATTCRGAACMRCACSYTGGYCCGCRTWWACTAGYCGGYGGRCAMATCAWYRAYYTGCTYTTAGRYCTCCGGCTYRTCTATGYCMGTYARACYAARGTCMYWRTCTRASCCGSYMYYATCCYYTTASATCAGGACMTTAGAACCAAATGGTAAACAGACAACCYGARARYCGGAKAGTGCCACCTTCCGCACKRGAGTCGTRRTWKRRGARSGCRCCRGRGRRCCCTAGCCRYRAMAACRTGGCCCARCSAGGCAYAAATCSATGWGCCGAYACYCCRCKCCCAGATGMGGTAGTAYRGTGCATATTYGGTGTTGTTTTARRYYTACTGCTGAGSGGAYTCACCTASRGKAAMRCATYTACGGGTCCRTCARYCAMMCYYTYTTRTYGYGGRYRGYGATARGMAGACMAAAYTCRTKAYGTAGKWKGAARTMCGTCATCGTGCCGYCGTGGCTGCWAKTCGCATAACYMKCGAGAAARAAGAMTTYTATGTTCCTRRATYGYYSATCGGGRRWRGTTSCGRCCGAAYYGCGAACGGAACCGYGYRYSGYGGWTRATTAWRGAGCTCCWTRKTCGAAGCTWRYTATAMYATCAYRATRKKAAGTCAAGKSAYCARAYRCGRCACGASAAWCGAAGCCACYCCTCCYGAGRTCRTCRTGTCRAAGRCAAAMGRGTCYGTSKCTCTCSTGCGYAACTGCCRKAACYYKCGTTRGTYWCRTTCAARTRRKCARWCGGAGGATAAATTGATKGYGKTKTAYGASCGGRACRCCGAAYTYRRSTGAGTRYRGCRCGCAGTAATCARGTTCCTYACRCATGACGCTCACAGGGYGMTYRYAWRCTTTYYTYGRYCSMAKSATGAYYGCYRAGACGSTAGCGAYCAAYYSKCWRACAYYYRYASGCAGGCGGGTACAMRGMRWSRWRRRYCCCSYTCYYWGGCATGGATAAAYAAGCARAYTGYGRACGCTTAYAGRATYCACRMACGKMAACGTCGGTRTRGGATCAAKGGCCCKTAACTRTGTCYCMCGGYKARSTYAACTKGGGCYCGCTYGAYCCATTCACCYCYAGSAYAACGCSRMTCCTKCKTCGKKGTGKCCCTCGAACTYKTKAATAGGCKRWGACAWTACMYTCTRCCAYACRGCWCTGGTMKTCAYGGACGCYATYTGGGATTGCYGMGGCMMRRTARWRCTYCAARTTGTTGCCTGRTAAMACYCCYCKCACGTGTRACTCYGCTCCRGTTCTYGTGARSGATARTTWCGCTCRAWRKYGGCATACGAGGMRCTSGGACGAYTGGMCTGRCATCCCCCACWYGCGTRCRRCRTKTTRMYTCAAAGACARTGCAAACRGYTTTGYAGTRGYGTTATRTTGCGCYTAMGGTKTTTACGATGGGTTMMGRTGCCGCCTGCYYTGGGCMYTAYCACATTCAAGRGRRGTASYAGGRGRTATRMAACGCRRAACGRGTTTAGTCACTGTTAKAGCAACGRCGRSKAGCSCTGGMMMMGCAMCTCCMTGYACCGCYRAATGGTCGGAWCCGYMGGTATWAACGGGCAAGGATGARATATRTRCTWWTGTGGATTTCCTYACAYYAGYYTRRWAYGGYAWCKCGAYSYMATACGGGGARYGCTWGAGTTRARASTGGCGTGRCACACCGSGAGRTCSGARTCTCYCCTAMATARAAAGAACTTCACGGACACGRGTATGRACATYGGCAYAGAAGAAGGYWRTTTGRAGCGSRKCCAYYCTAAYCMAKRGGAWRRGGCYCAATGWYGAMMGMWAGAAKCCRCKRTARATRTTSCAYRRKGCRCRMYCGMATTCYRTAKAAAATCRCRSRSRTMYGTYGAGRMGTYYGCRARRGRTYCAAATGGGGAATCGGCGAASGMCCTGCTCAGCRYGAATKRCGCARGAAGTGAYWCAGACTMASASGAYTCATYGCCTGCWYCCACGAGTAATGGCCCYGGCAMTRAYRCTTCARAGCCCGAAAACTATYACACCACAATATTAWCTAWAGAATACAAYTATYCTTCRGAKGAWCGATCYAATTGTGMRCCAGTCRKAAACCATCYAAYTTCRTTRTYYMSTTCTGAACRGRGCYRWCCCCYARCKTSCSAGTTGKGGGAACAGCTTATYAMCMTGCRAGGAGGGACWAGGATCGGTGATGAAGGCCSCTARAGTRGGRGTGTCGGGCAATCTYRCSCGYCYTCCCRACRCRTGRTCSRAGYTGTRGTTTTCRYYWYTTTTTRWATGKRGTGTRAYTWWATTAYRSCGGARAGYYCGCTYMARTYYRYKACRRRYRRYWYYGCAYTRCGRYAYGGAARAGKTTGGAKSCTRGYCCTCTYGTAGGCRCACCYYWASMRGAAATYYTACGGCYCGTYATGTTGAGGGAGMYGATTCCTGTTRTTCGACGCTCCYRAGGGTCATGCTGGAYCACAATCTTGCCRKCTYATSGGATTTATGCAAGTAARYYCRCACCRAGSARMCACRTYYCRCYTCGARTRRTTSAAGYYCRATACWTCTRSCTWYTTWYTMRAGCACYAATGTGTTTMAYSTAGRYACACCAGARATATGATAAAATTGGMTAYASACRGTGRCGCAACTCAGCGGGGTRACKGGRCKCCCTAGGTRGGGGTGTRTYACACYAAGCYCRSMCKCRCMYTSTARWYYRGRGTGCTRRARSWAAYARTATTTYGCCKYATACGATYTRAYAYCGTAGYMYRCKKTACCTRGAGGTGGYRTWRGCTRCACTCAACGACCSAGAACGAACRGACGTGCRGYGCGCGCTTKGTGTWYCYATACGKAYATAAATATAATTKKRCTYAGCTCYGCASCTTRKCGKGACATCRAAGTATGGCCTGTGCGGWTRTTAGTTSYGARCCCCTTTMGGCSTAYTYTTTWCGTTGCTGASATRTCGARCTTGCGTACGGCTMCGRRTTCGCGGMGCGTGGTACCGCAMCTACYTCTCCCACTGGCARGARSCCGGTYYWGGCGGCCGGGTCGCCGCGAGTCTATACRCTCARGTTRYGTGTCMCKCRATACGTCGYAAAMCGKAGGCCGTCYYCATTYTATCYAAGCTRTTTGCYCWRYGRYYCTCKGGRTTYCKYATTMRRGAAYAGAGCTGGARGGACRYWYGAAAAACAGGACCATAGCTAAGWGAAAAYCTTGASTCGYGYAGACGRCGTTYTARMRGAYTCWKMRRMTKRACCYATMASGAKRRTYWCGCYTGATGACCYCAAAGGRRCYGYGRCGCATCATGKGAGCCGCCTTGGCAGCSRCACTGRYCGRAMGTRCYMGKGATSTKGTAAKAGATRCGMAGMWMATGGYTAWATGCARRCRCRTATACATTRTACYYGGCAGACCAGAGRCATCYTRAAWCACCYTGAAAYSYAACCCSCTGASKMTGCTMTATAGCGTCTWCSCCGAYTTCTCCMTACGATGSGKCRATAGTMARGYTGGCTGCRAAGAAWMTGGRRMATYRYTAGTTCCCTTAGGGAACCTCGCTRAYTATTCGTCGTGRTGYGYGTTGAAMCGCGCCGGTGRCTCACKATCCCCTCCACGGCCGGCCCGATCAAAGTACCGAAGAGTGTCTGCYTTCTACCAGAGCAATTACACMAGYCSCAACGGCAAGGGTCAGCGTTCCATGCAAACAGCTATGGATAGAGACCTGGAATCRSCTTTATGCCGRCRTGGGTCCGGGGAAMATWAAGRGACTTGCCTATAAGCCRCCCCCCTCMASTTAGTCTGGAGCRGAGGCCACCTGTCAGTTCGGCGGASTTGATAATYAAGRACCATAGGTGYGAGTTATCCATYCGGGTGCCCCTCGTATWCCYTCAGATGCAMGKGYTTACAAGTRGSRCGGWCCCYCGTWCACGGTTTRAGRACGCGTGTTCAAGYAGCAGKAGTGTGCACTMAACSATGATWWCCGCACCYACRTCCTCCGAGCGCATTGGCTGTMACGACCACCAMCTCGTGCTTCTGAGGGTATTGACCAWCACGGTATAAAGATGTTACCACMRGTTCTTCCTGAAYKACCACGWTGRKCRATGTGGCTCTAGKKCAAACTATTTTGYGAGGTTCGTCYCTRATMYGATAAYYGTGGGGGTGGTCCTGCYCTGGTACTTTTGCCTCCCCTTCTTRGAACAGTCGAGSACSCYGCCGCGRACTTACAAGAATCTTGCTTGGAGAAACATAAATWTCCAYTGCGTTTTCCCGAGARGTGATGATATATCATGTCCYKARTGAAATCAARRCAGGAGTCGACGCTCTCCTAAGCRATGGGGGAATRCCCCCGGGCCKCTGAGAAACTTGGGGTGTTTCCCTGTTAGCYCGCKCCGGSTYGCCYTCKTCATGATGGACTTCTCAACCCTTARAAAGRCGGWGAATTCTGGCGTGTATTGTACWATRGCATCTACTCACTACATGTRCTACCACSGTGCCGGGAGTAGTCGGRGTCTCGTATACGGGGTAAATGATTGCGGATCGTCTGTACACCGACTACCTGTAACCAMTTCACGATCATTGTTTAGYGATCATCATCATTTCGARCAGGAAAARAAATCGGCGWACTAATTTATCTCGGGTTTAAAAAATACGKYTGTTARGTAATTAGAGCCACCGCATTCAATGTAACTCYAAGTTGTTGGTCGGAGGCTAAAAACAWTCTGCTGTTTCGTCGYGACTGTGAKCGTCARCTRTTAGAAMGGTRATTCTYYATGWCTTCTCTMAGGCTATCTGGTGYTTGGGAACGTAAGCYTTGARATAGCCCGACGCATTCAACGACGCACRGCGACMAYAGTAYAYCCGCCGYYCCCRYCTGYCGYGRAATARYCAGMRCAGGARAGCAGACCGCAYTCRTGARGCGGTTATGCACWGGGACCCGAACCAGTTSGTGRCMCSCGKCGATGRATCGCTGATCCGCCCCCGACATGATGATGCCGAGGTTTGAACATCATGCACGAGCTGGAACTTATGTTTCCAGAATCCTACTTACTGAGCCATGATACGCCGCTAACGTTTGTGRGCGGCATGACTCCTGCGCGTATGAGCTCGTAAACAATTCTGTCCCTACTATAGTTTCGTGCGGGTTTTGGCTCGGAAACTTCATTTCTTATCCGGTACTCAAGACTTACTTTGGGCATTGCAGACGTGTCTTATGGAGTACCGCAGCGAGCCTCTAGCCGACCAGCCTCACCACTATTGTTTACCGRCGWGSTRTTCGTATACGYCGCCGTCACCTCGTGCWAGTAGCCAGTTAGTTCTTCCCGCAAAAGATGGCCTGCCTAATCTGTCCCCATACGTGCAATCGGGCTTGTAAGAGTTCAATGGAGGTATGGCAGAAAACTATACGGAGTGTCCCAGAGGATGCACCTCGGCGRTGCAYCAGTTCATAACTTCTCGTGAGATCTATCGAAAGTGGTGATGGGTTCAGAAKYMYYYAGKRGTCTATTTACCASTCTACTGCTGYTGGAGGAWGSAGAAATACTTGGRTCAACTAGCMCGTGGATTACGAYGATMGCAGCCCTCTTGACCTGGTRCCAKGCMTAYCGTACGWAGYATTYATYCWCGAGAGGTRRGAGCATAGGTCGAMWCMGTGCYAMKTTCRAAWGATYCCCYYYYKACGCCAGKAARTGRRRGMACTCGTAATCCYTSGCYCGTARYRCWGRMCRYYTWGRTAKAYYTRWRTYCARTCRMGGGGCRCYWGCTGACGGTCTCCARGGYWGYGAGARYGYKRGAGGGCGCCGTRCMWTRAYRTYTMGYTGGTAGTACCAATTTCTCGTCAGCRCTCYGRGCCATRTYGYCGCSTATARGYARTTWYARCRSGMTGCSCTCCGTTATGTACYRGRACTGGGGGCCGCAGTATKCKCCYAATCGCAAGCGGAAGCGGAGCGTTGRGGTSGTAWCACGCAYTATCGKCAWTTCAYGTKYTWTAGCACTAGRCKTRYRCRRACYCCTAGGCAGGTTCGCAGCATCCATCAGRGTAACKACTTRCACCAAYGAAAAARTAAWGRGGTGGGGATCCRATTRAATGCCTTTTAACACCTGCACWCCATTCAMCAAYCGGYYMTGARGARAYGYTGCAATYCRTTRGCCMCGCGTGRSCSACGGSCWAYTMARTTCCTACGGTTCCTYRCWRYGYAYTAWWCGTTCGTTTRCTGTCCAGAATYSGTTTGGGCTCTGATAATGTRCGACGCGYAAAKWGRGAWTRCWCCTYATCTTACRTTACGYCACCYRGTAKACCTCTGAGATACGAATTCTGATGGGCTGGRGRTTYAWYGACTGTCGAYCAGTTAGMGCRRGAASCCYGGCCTGYACCTACAYATAYRAAATGCGGAGCASRATAYAAYTGTGGCARRYAGGAACATRGAGWAYGCACKTYCSMGRGYRGGATRGTGRYGTGGTGCGCGATGTGGGTTCCYSGCRMTACGCCAGCYYCCCCACKYAYRCAYTATTARTACCCTRCARCTYCCAGCRTRAGCACATTKRGASCCAYGAAGTGGTRCGGGCARRTGGCTCTCACRGGMGYTAAGRYCATCGRGYKKCCAGYGCYGYYCGTCYCCTYAACTCCYGTAMACCCCGYACTRRASRASRAATTYGGYATCCAGTTAGATGTGWAGTTAGAAAAARCATAGWATAWAACGTTRTATYCCYGTRRRTTSGYYGCTTRACCTYTKKGAGTTYCGRGTACGRCAACSTCTRCATACRATAAGRRWCCYCTAGCCTYCGCCGTASWMCAYGCCGGTGAGCAACCATATATCGTGCGGGCGCCTGTAGTGTTGGGAACACGTATCGGGCCTTCCGCAACACCCAGGGAGGTTGGAACATCGGACGTCGTTAAAAAGCACTGTTCCGTAGRRCRAGKGGTGGAAYRTTCCRCTCGGCCGRYGGCGGGATMAWCGTTGCAGCATYAAGAAAATRAATRGTTTKARGGCGCCATGCARGRGTGARCACARTCMCCATCGRYCTCGTACCTGARRCGACGAGACCYYGYKTAACTGACAAAAWCMRYAMACATKRYSSSCSYMAYRATRAWTCYRRKCGTACGYYGRMCACMATGACARTTTYTMCAGTATGTARGAGGYRAGRAGTGYGARGMCTSCTAACCGASYCYGWTGSCATCGTATGCCCMTGTTGRCCMGYAGRCYAMCTGATTCGCTACCGRYRRRGGRGGYRTATTCAAACGACMARATYTSAATRRCRTCAAYCAAGKRGGKMTATYCCCCCCACYGCCGYYTYAGTAKRTCYMTGASACCGYMTACKAGGTGAGAGKYTMYYTCTCSGAGCACAGMYTMGGTCGYGRKARYYGGMGGYATCTGRRWTTTRCGGACKRMCCYGAYMCTTGGAGTKRACCRGRARTCCCGTGGTACGTACGGAAAATRTRAYGGRGTRTRTCGYCGCRGCWTCTCMTYWTRAGTACCACCGMYGYRCCYGGCYARYCCYGAMGCATTRGCGGTGSGSTACGCSSGTTTAMSAGRYWCACGTTCARGCAGGCCKYWACWCGCKWRGSCYKGTKTCGCYYCRAAGAAKWRYWYCRARRYAYTTAGGCCCSCRACCAAGAGCTYWYRTATCRGTAMKRYCTGGATTCARCWGTTGWTTAAGYYMGYRYTATCTCMGTSTWYTMRAGTRGCKCCCCSGCRTSGCCAAGYCMARYAAAAACGRACCACACYYGCGTSSTGGGYRMTTCCGACGCGTATCWCRGGCCAGARGAYCTYYTMTRYGGGTACGGKGTAAYTGTGATACGTTAACMTCGTRTCGCAGYTRRCGTGGCAYCATTCCWGACRTGGTAACGTYCCYCGTGYCATGCGGGGTGTCGCGTAGCYTRGTCTCAACTTARGCWSWTRAGSMGSGGSYGTGACCGACGTGCCAACTACGTMCAAGRYACAGCAGTRCRATAYCARTGATAGTCTAGRTGKTSSCYMAGMRKKYARGRACCTKRAATCTCACYGTCYCTCSRCYGGGATAGAGAGGGTAACATAATTAKYATGAAYARKCAGYMGCYCRCTCGYWRTTWGARRGAGATAYWTMAKRYATYTCCCRCARTATYTRGWCWKACCAKARGTMAGYACGCGAGSYCRAATGGKWATCYGMGAACRRTCGAWCCYAGACMRGGCAYATCCRCRCRCGGRTCGAAGRCAWTGGCGGYGGCCGATACTTGCKATTRGGGGYTCCGGCCGGTYTCCCKGGCGACGGACGTRGYACTRSRTMAGACWCCAKYMGACGAYCARACTYACAYCYKGACCKTGGGGATYTMGCCCRAATCCCMGSRAAKACACAWCKCGRGCGCCRCYCYTRCTTATTTTGGYRAGCWAAGRCCRGTTAAGTMWRTCCTCTAGGGGATCAAWCATGTKGYRCRYCSAATGCGTTSGAMGYTCCAKYCKCGAGCRGRGCGCSCGCGTYCYTTGCARCTCCSCGSATCCCKTKGGCGTTTCCMGTCTCGGTCTTCGTGSATGTGACGYTAGAYYTGGGGAMRGGCCACRCYAAGTAGCATATAARTTAGGTGTASGATRCWGGGGAGTTGKGGGKATTACAGGSGAYYCGTRTAMATYGCCYTGAGSYSGCCAGGCYGRAWRTGGGGAKCASYARYTRRKKGCGGAYACRGASTAAGCCYYAACGTRRRCCTRGGSSCRGTCGCTTMWARTAAARTRRYACGGCCGCAGCTKACYTCTTTCRAGGCRRGAGYAKGGAGCRTCAACAYWMKYTYKACAARCTRTYARGTRCGAAWRGTRCKRCRYAGYYTKGRAATRACACGGGGTKRCTAAGTSTMGWTAATRRCCAGTARGMTGATTRCATCRGRGAAARGGTYCYATWGACSYAYARGAACAGGRGTGGTRTCKGCAYCTCCYCAAGGCAAATCTGCGCAACMTTAACAGGTCGTTYGCYGATAYGRCGAATTGRAARAGGAAAGGSTCGTRGYGCCRGCYCGMGCRRYGGGAGTMCTMGACGGGARYGYGARCGCAKCRCACCGATCGWMWWTCGRKGMAAAAAACYGKRATTRAAMTRGCAWMGCGTAKGGYGSTCCGCCCCAYYACRGAAATRTYATGGCCACTRAGRCCCGTCTCCGCCWGCYAAKCACCATCYGARWGRGATACTGCCCAYTRCSGAGCAGGGGSCGWAGYGYGGGTCGTRCRACAGAAAGAATAAACYCCRCCCGCCCTYATTGKCCCKCCCTYAGRYYGAMTSRGATSGTKTKGYRYGRYCACRMRCCGACCYWGTGGGGCYTAGTCTCTTAGTGGGCMGCAMWCACTATAGTWKTGSCRRGTGGAGCARKCGCYCMWTCAGTKYYTTGAGCYCKKYYCTGYCCYCGCWATYATGYCTYAAGKGCCCACCAGCGTRGGAGCTWTCTRGCAKKCRCGCCCAYKMTTYRRTTAATAACWKCGRCYACCMCGTGSGAWTTGRTCGTGGGTTGAAWACGGTAGGYRGCYCCCGCARTGACATCRACYCYGCRATARRTTGASWCKATCRTCGASGTTSTTACRMGCATSKATGGATTTTYRYCWTTCTGRCGACGMCYGATGWGAAYACRGGSYGAGGGTGGTRCCCYCTAYAWKAGMCCCWYATACYGACRCRGAAAAYRRAGYTWGGTRGCGAGGRSTGTSAACGRGGTGCRGCKMGARTGYRARCGGCCCAAMARGTTTKCCCCRGGGTGAACCSCYAWGGARYCCGGYRGAAGCGMCWYYACSYCTCGRCGRGCAGYTCCGGCARYTRCCCCTATGTMTATYAWYCAAYARYYYAARTARGGRAGATYCRKAMTACGCCATYGTRCGSRTGCMACYARCGGCASGCACSGCGCMACCCMCAGGRAYGCKACYGGYGWRCCTTKTAAAGCCGGRGWGAGAACYYTTTCAATGTAGGCAACGGTAAYCRWSAGGCGTYSYAGYAGRCCCAGRCWGGGAATGSTTAYCAYTTACTCAAAAYGGAGGAGCRCCGCTATCGGGCGYCGAAYCGACAGGYGTCRCGCAAYCTGCRYAARAYAGTAWYAGGTRYCGATCGGGCTGTAARTSKYGTTAGAYTRTGCGCTCACGTTRKYCARTTTCYCGCATYGGYGTTCGTGAGCCCRAAGACCGGCWYAYGMGTCTRRTGRCYGAGYRYYYCTCKGCCMCCCYGTTTASRGAGYARAARTAATRGAWATGCSACTTCGATATGTRMCGCCTAAGTACAACACACAGCCGTACWKCMACCAGTTAATGTCCAACATTCTACCAATCCTGMTRCRATYTCGMGTTSGRMGAYYMGTCYMCYTCGCYTGTAGCCAMYCRCGAGKCRCGCTAGTMGCCGGACSRKCYGRAGGRSRTYGSGAGCGCGGMMWCGGGGAAKYTGCCGYWRCWCGGGGACCCKGYARCGTCCYYCAARRRRGCGRMSCARGGGCACAGRTCAARGCGRCGSCRAACAGACMSTYYCCRRCMTYTYTTGAYTCGCTGGGKAGGTRGGGARAGCMCTRCGCYCCMCGCYGTCGWTGGCTACGYRGYACGTWAGTAGRGCWGCATCAMYCGCATACGGCWAAAAWGGYAGCKTAGAAAATYTGSAACCCAGTACCTSTYGGRGAAAACAYCTTGCKATAATTATAYCCGARGAGYATCCACGCGCGGATTTMGARGKATGGAAATGKRYCCACRRCTRGRRGMSCGCCAGGCGGGTGAGACGTGCCSAMRTGYYRATCRAMSTAGKCARTGCATCYCGAACAGTMGAGATCKTAAGYACCCGTTTCATTAAGKKRCSYKTYYYYRGYAACARGKGAATATCGAAAGCCGCACMYGTTYCWSWCAAGAGGCTCGTRCAACAATACACCGCCGGGGACCACACTCATGRTTRTRRYGATGCAGATATGYRSGGGGGTGGCCMAGRGCTAYCGCCSAMYGGAGRTCRGCAGGCGAAYGTSCKCRWAGCCGCGTGTCACTYKCCTRCGYRKAAGGTCRMTTGATGATTAGTACCCGAAGAATAGCAAKGTCTTGCAACTCARRCTWAGYARTTCGTGSGTGGGGAYAGCRGGATTYYCTCTTYWCYCGCTCGGCTGCGRCAWACTGYMSRWRAATSARYGATYARTTCGACCTAAATGWRYRYRSSGSARTACTCWAGSRAKCRYCTYWRAGGKCTYGGCTCCRRTACAAGGGTCCAAYCAACRYRWRTCCYGCWTAGYYAGTYCATATRAKTACTGYGTGGRCTYCATGTRAACRTGGRACGTCWCGCATKCGGTWYWYAGGAYCCYACRRACWYGYCRKTRACYGRCATTAACAAAACASCTCGCGCCCCYTTATCTWYCAAATACTAGCSAYCAAGGRMCGCYYRCCGAAGYRGCATRRCTGACGAKTTWARGCCMACMCGCRRATRGTGCGRTAAGAACGTGYGTTYYRAYCTRYYGCGARGAMAAGGSTGGAACSGARWTCGGKAARGRGAYTWTAYTWCRTCGCCACASAAATSCGTMGKSAGTCAATCGCWTGATGYAAAAYMMSGCAMCKGKCMRYGGATCMGTAARCRRCCKAAAAAACGCCCCCTCWGRGCGKTGAYGCRYAARGAARGSAGAGCTTRYCMAWAATGGACTCRMRARWSRYMYKSMAAYMCYTYATAACAMGACCCCTCRTCGTATYTCCRKYCCATYCCCGCCAATGCGCGGACGGKCGAYGCAATARARRCCAATAGGCGCGCGCCAAATKGGGAACCGYCAAWKTRTYCCGTMSTRMGTCTTCGCGRTYYCARCCAWYCRGTRTGARTTGRAGYWAYTKGAYACCMCGYAGARCCACGGGRACAWMYTGKASTGGCGAYGKGGCGGGTGYTCRAARGRCWYRYTGGGYCACKARYTWRCGGKRGACYTCTCCTAYTRCTGCAWKGCTTMTGGAGYRKAYRASRCRCATGAYGRTSCRATGCCGGTGTGYTMTCRMYTGWGYGGGTACGGCRAGYRCCYATGCTWAACGSSGAGACYAARACCTAKGACTCCTAAWARYACGTGCTGGTAYCWGACCYGGMAATTCAAACRAATGCARTRTGGTCGCGCSRTATATMARRCRTTCTGTTGYGKAACGGTGCAKAGYATTARGTCSCGGCGCTAGSMGAWGTGGRCAAYCTCKACTCAGACTCASRTYGTACGGCRWGMGGGTRRTAAACGAYTATTTRRCYCGTACAMCTYTCGGAAAGAGGAGCRCGYYRRTCTCGGTRRRMYGTGAAGRRYCTSCWTTCYTCCWTGACACACATATYKYGRAYGRAGRYMYAKTARWYYAYRGWGCCSCKTRCCYYRGCRTRCKAAGAGGTAAAMKCGGTATKYCGWCYCGACYCGWRYAACAGAGCCCCACGYAYGTAAAGTCRGRAMGCMAGSCKGGCTCACCGCGATCGRCAACCRGTAYCACAAGMGTGGARGTCGCGGAGAAGRCAYCGACCGYCCGTAATYCCTCGRRSCCYCGCAGKCYYYTGKGCYGGCMSCYATYTGMYGYYCGYTTGATYWCCCGATTCTAGYYGATGTTTGGGRGSCSARTYYACGGGTRCCGWTAAKCGYAGTGAATRAKCYMGGTCYGCGGTRAGMARRGTTATGGYWARAMTYAYCAAATTTCGAAAYTMATCAACRRGTACGGCGATTCRYCCGCTCRTATYGCGYTRTYCTYYCAGTTRRARCCMSCRKYCAAKGCWGCGCSRTTRCTYACGYAAGTGCCGGGRACATRCGRGCYGCMTRTGCACRCTCYTCGGTCATTCGTTCRTTAKATTYTGAGTGCGARAAACTCRCTCWKGTKCCKRTYATTGCYGCGCCGGAGCGRAGAYGTCTACAGCYAGGRGYTGAGTYGKGYGGRGAGRTCATGTAACATTCSGYAARTACSCGTGYRTRGCGTGRTATATTAAACTGCCCGGCCAMCRTRCGRTGRGCTAGTGSTRCRGRRCKTYGTCTACGACGTGTGTYYWWRTTTRYRAWRRCGGCRYGGCYGTCCTTYTGGGGYCTGAACATWKYCGTGCGGCCTTGGTCGAATCYGACTSATAACGCTGAYGCGTGCAAYGCTTYRCGGCAKCGTGTTGCACTYCATWCRAATASCRGCATACAGARATGWTCSTGYCCCATAAWAGCTMTCGTTYGSAGRCGGTTKRCAGYGGGGGRCRGACTCACYATAGCTAGCCTCATTCYGGAMACCCAGCCATGYRARWATATTACWTMGCGCGSTGATASTTGAGGGTWTACWGCGAGTGTTTGCCGWWCGCGACTTCCRCAATAAGACSTCGACTTSCTGGAGGAAGACRGCACTCYRACRGKYTTTRYCGMCCCACRCCTCTCAYATWSGSYSCGKMTTCAATCCCYGWAMGGYGTATGAAYCCAACACTTGGTYCAGMGCWGMGGTCYATGATKGGCYARCGCGGRYSATGCATTSAAGCTGAGAATGYAGCTTKRKGTGWTATGGCCGCWCKYGACSTRYAYTATYRGACAYWTTTCYGKTGTTATAATGACGRRKYCYCYGTACYGYRRWYGYYCGTAAGTGGTRRYCYSCCCCKRAWYRTYAYCCCRGSTTGTTCAMRCGTACTKARGCCCYACTGTRTAGTGGRGGTGTACACAGGCGCGCGYYCTRTCACTYATYCCCACTAYGRCGGCGGCAGGCSGGAAACGCMYGTAGAATAGAGAYGACWAACGWAKGGYAACTACCGAGTKGMGSGWCMGGTGTRCAMCGYSCYGCAWRSGTRTGAGMGRMCRGCCGAGRMTYYGGGGGCCSGSYSCGTKRGTYACCGWAGCTRAGCTACCRGCCCGACGCACYTGCAASTWAWGCGGCGTCCSTGTCGAAGGAARTAACGGWWAWGTCYCAMARAYGCYGCGAARGTCSRMCYAAMRRGSARYWRTYRAAATAACRRCAACGAAARCCKACKCTAYWGACRRGCCTACTCCCMYCAACACTYCCGGACCCRARGTAATTAMGTASTGCTGGCYARATTTCATGAYCAATTYCCCRCSAACCAGAMKMTGCAAARRARCYTAGCRTYYGRRGGATTATGKKSAAMATCCMTYRTTYTGAGTCTCCCCGGWGCTTRCRGYCGYGGGCAGACCGMACCGAGTGGGCKCGGTCCGAGYGTTTYCAACTCGTGCCRGCGGCTCATRWAGRGCCKTGAGAGGGATRAAGCKCTGMTRYGYYAAGMAKAYKYACKCRGARCTAARCCCCYTTMAGKCYTSYYRAGRTAYTGAKAYTCGYTCTYGARYGKAGTGCATTGGRTAGCCGAGCCTGYSSCGCAGYARCYRCGGYGGGGCTCTGGTATTGCCGCYCCRYGAAKAGGCTCGMGAACTTATSCMWRTGCCGGCATRCGACATGYKGGAAYRRWACAGYCGCGGGTCTGCCAARTTYYTTGAAARGCTAYGTTAAARAACTGTCCSGMAGRCTYATMGCAWACTCGAGYTCYATTRCMAWRSCTRTAGAAAGGCATGCACCRGGYCCGTTAARGYGKACTYRAGSYAAYACTTMATRRGCAWGCTMCWTRYWGCRSATCWKAYRKKTCACWTYSGSMRWCGRCYGGAAAGCGYYTGRAYTTTYTYWCRRARYCRKAGGTCACGKRATARAYGARTCATGATRCGAGYRCGGCYATCYACGYTTSGTTSTGARRACACATRAAATCTGTYMGYCCAAGGCCKGACACTSKWCCACGYATGARCGYAAYACCTGGCCTSATCRAAACTWAATRRGYGTACTTRYYCTSAGAWRGYRGAGATTCCGSGGGTAGTAKTCCRTTAGCGTTRATMATGCWCACTATGTAAAACCGKATTYCCMCGAWTCCGTCTCGCRTACCCTCAAAARCAAKAGGYGAGCGTTRRWGACGCMAAGAARAGCRCCYAAATTYCTTCTACACCTGTAAGTAGAACGRAGYAGGYCTAMCCRCMYCTCGCTCAGTCGCTGAWRTAACATGARCGYATACTKYTRGCWGGYTGAARAGAAGAATACTGYCKCYCKSTTACGRATSTCGGYRGTGRYRRGGAYARAGTRTGCMTTAGYTRGGTKGTASYRATCYCCWTTYCYTTAGTCYCCWTYGMYGRTCTAWGRWRGCAWTCAWACGCTRTARARCGATCTGGCRARAGKTSTGTCCGYTACCGTWCAYCCGCAYARGGGGYAGGSTAGTGTGCTCAATSMCAGTSYARKWGGTTACCTYCGTAAGWGCARRCCACCMRATTACARCKSCGTGAATAWMTYGTRTCRAGRTCCRMAGAGGYCCCARCMGTTAMCGGGGGYKKGAGRATYTAMCYRACAGGTTMAGWYRGGTCCGYACRAGSTGCRAYGACAMYRYGAGTKTACCTCAGGTGGGGGYTMGTCGATYGTYKCGGGYGCACYGRTCKCCTTATRRRYRTCTTTTGACCSCRTCTCGGRYTCARTTTTGCGCCCCTYTCCGGAGARAAYRTGGAATAGYTCGYRGYGRWRGTGYWKGCYCCYTRYRAGGAGTKCTGGCGGATATATAAGCTTATTGATGTAGCGCCGCCSCCCCSACTGATGCCAGAGGCCATCCTTCGGGGCWGCGCACTGGCGCCCGACRCCCGYRTCRRYGRCAASGGCGYCACAAATATTGCYAGTCTTCGTAAGACAGGAGGAGCGTATCTCAAGATYAGTGTGCATGATTGAGACGAGAACGTTGTKCAATACYTTTGTGTAGATTCCAWTTGRCTCAACGTGATTTTCGACAATTGTAACGATCTGACTTTTACAAKGTTTCAGCTAGTATCTGGAGCGACTGGAACAGATATAAAACAAAGATKCGTCTAAGGGCAAGGSATTATTGCTGGTRGTGAGGAGCCRTCACCCSCTCTCYWCGCWGSCACGSACARAAGWGYCRMAAGTGRGMRGKGASACGCGYWWTYCATKTAACAAMRAARYRCARRRCRYGCCRTCTACAGRGGYGCCSRCACTCCAACGGCATGCCYSTGCYGYAGGWRTATTGGGAGGCCCTGARYATYCCRGKCRCTYGRTATCRRYYTAAGYACGCTAGTMRARTTCCACTARTTRCCGCCRTTCCTTTCTCGCKCCCAAACAGAACAAAAAGGCACSCWCASGRTCGAYCCGCGCTAGCGGAAGGCATCACRAGCTRGACCGWRSARCYWCCYYGRACTCKYACTRTTTCACRGGATGSACGTTYTMCGCCCRMAGAYRKGCTGGRTGTATRRYRYRRRTSRAAGYKYTTTRCTTCGCAACGCACMCRGYAAAGGGTRTAAWGTTTCCYATTAGTGTAAARGAGYAYYAWKATYCCYTGACGAYTYACACYGCMTGYSCRAAMCATGGTGSGGACTGYCYCGSRGTYGCCTCAGCCGRAMYWCGTGGSTARRYSTGRRRGRARAAGTYRCGCRGCGRTCGTCCCGYTARMCGWGARCGYGCCTACATGGKGGCYGCAYACYAMRKKYGYKKGACARYAAAGAAACCCGGTCGAYAGTTSGGACGCTCGCRCGGCCTTAGTCCGRYKYTTGYGATGACCTYTRTCGGTCCWTWRRAARCGTAYYTAGCGWCAAGACCCTYGGTYRRYAAAGCKCCCCGGCYGYRYTCAAMCCTARGTCRATCGCRRTCYTCTCAGTATAGTTAAACACGATGTGAACCAAARCCAAAYCGGGWAGRGTTTGTTGRCGAGAAGARAAGYTCTCAATKAAGCCGCGAWYGACTRGAACASRCTGTGGCTATYTYAAACYGRATTCAATMYGTKCAGYTGTCGRYMTGTCGGTARCTRGTKYGMCGCGGACATYRGSCCGGYACGTGCTTAGGGCCGCTATCGTGGCGTCTCGAGTAATGTGGAWTGTTTCGAGGYYATGCGGTAYTRGGCCKGYRRCRAACRCAGAYTCTCTTCTAYGCCTGATAGCCSGSGAARAAAGACCATMGTCGGACCAYRYTGTTGCAYWSYGTCGSCYAAAARKTTACAATGCATTAGRAWGRAYARCCRATAYCGATGCGTCARTTYCTYGARCRCRRTAAYAATTGYRYGTAYSAKTAATACYCARCKYAAGCGGAACGYCRRGMRRATCTAATGTYRTYAYGARCKAATGTATRCYSAMTTTAGSTCATYAARGAAGAACCGASGCGRGGRCGAACAATCTCGACAYRATRYCCTTCRCTCACAAAATATTGCCTYYCRGCTCCRTGAGTTRCAACRATATMGTTTACGGCATCGGYTMRCTACTWGYYRMTCRCACAGCTAGCAAAGGRTATCRAGGRGWYAAAACGMGCGAWGGCRGGACRRGARTAACKYRYCRTRCCGATWYSTCTRYSTRAYTCCCACTGACTGTCTCYSATGCASTCYCAAAGRACAAGCARTAAGTACSAAYCCGKCGCAACCCCRCCGGCGTGGGAGACGTGKACAASTARKGRMCCYCCYCCAAYAGGGTGAGRCAAACTTRSWGRSRGAAGMTMAGACARKAGTGGYAAGCRCAMGCRYYTCRTYTTSGGGGARYATGTAAATYAAGCAAARCTSGKCRTCTAATGRAAGCCTGCAGGCGCARYYRYYGCAAAYGTTCGRCTRRRAKACCKACCRMTMTTTYRCGTYKKRRTTAYCTGACTRYGYRAYMSYRAYTCTYCCATARCYCTTTKGTWAATKTACCCAYRCGGYCGACCTYAMYWKCTCYAAACCMYCMACCATCATRTTATCAARACAYTTTTCAYCTYGGGGRGTGRGTRRGYGGCTTARGTCYRACGTTRMWGGAGYCYRYARARWTTRRRGCGRACCACCCAGGKGRAGGCRTMRCCCTTTAYGRGGRSTCTATYCCTYGGTYARCTTYMKCAATAAARCAGAACAGGYCCGAGGGGGGRGTCCCARCTTACCRGCRTCCTTGSAGWGGTAGCAAGACCGARRACCCTAGCCYCTMCCAMYSATTCTAYACACARARASTCATCCTTGGTMGYGCCCTCTGRSGGGAGMRCTTTGTMCSGGRMACTACGGGYKTRRKACGRAKCCATATSAGKCRCCTGGCCTACTGMTYTCTKTGRCTARKRKAWATRYMCYAAGARARTCTCTCCYCGKAGRYCACCYWYKAYYAYTGWYTRRKKYRYARYGAMRCYYGATARRTGACCAAYACCCAYTARCTRGRCTAYGCGYTCACAARRCGRCTTMCWAKWGAWCGCTRCRARRCTCGTYGYCCYGRTACTGACCSTTCGYTRTCGSCACAKGTTRATATCTGAATCACMCAATYTRAGGTGAMRATWYTYTATYCCRYGTTGAWCRRYCTCYASTAATCCAKGCGGAACGCARAACCATCTRGACGSGCYGWGGCAACTGGCACGAGGTGMAKRGTTTTTCGRYAGTCYRYWRKTTCTCTCYTYTAGCGAGMTTTRYAAGCYRYTGYRTTGGGGYAWGYTAKAYAGATTYRGCTYACYTYGYCCRGRAYRTCRCTYGCARCYYGAKGGGGCCGTAAYCTRAGCTTYCGCSCAGYGYCRTAGATTTRCAGTRRRTGYCAGTGKRTYTSKAAWRTRCTTATGRRARYRGTCGMRYGCYTTGRWTSCACCTCCAMGCCAGAGCGWARRMRGGTRRGRKARRRGGAGARGGAYRAGARRYSRGRRRCTGKTAMKTMTAGAGAGRRACCTAGCGGARRTYTGRYRGWGACTTGRTGGRYGTATRCTGAGGYCRGCGTGGRGGCACTCCCATWARAWTGACTCGKGCTMCCGWSTTTYATGRYGACCGCCRTGYRCYRWRRMWRWARRGCYRTYRSCGYAACYYYTGWWGCYGCCTWCCRRTCAYRCGRYYYKSCRARRYAGRKATTWRCRTWCCTGCAYGAGTCAGTCTTGCTCRYCWATCCYAWCTGSAAGGGCCSAAAGAAAAGACKGMCAAYCATTATRCTTCSTRKAKTCAAACTCCRGYAGRARGGKCCTCTGACCRGYYCGCRTGCCTCGATYCCAGCTRCTGAWRYCRRWCASCCYTAYAGKGSGTAYTTGCRGTCCTGCACGCCCGCGRCGACCCGCKCCAATRGCCTCTACYCGATRCCAGGATACRAYCGCGGAAARTGTYKCTCTCACGKCCTCCRMCGTRRGCCGMTYAAGAAYGGCRGYTCCCWTGMGAYCWSRYCTTGGRRCTYTATCGCGTTAKCRGCGGRAAGAATAGTTAGTTCTCTCAGTTAGGCAWTCCCTCMCAGTCRTTCTAAGATCGGTGCMCGRAGTCSRYRYGRCSGYAGTSGRCCGAGGYYGYAAGGAAAYTCTAWWAYWRGCYCTKYGAGAAGTGACAGTRATTGTTTCCYTAATGKCATRCWTGWCCYACGKCGCGACGCGTYGYCARYGMGSYAYATYGGTTGCKYGGGCGTAMCWRCTAYTGRCCCATCCYACYAAACCATAYTAWCGTACTGKGTGATTYTTCYRGGCGGCTTYRGGAATCCTCCTTGWWGTTTACCGYTTYCACTCKTTWARMYRCSRCACTTTGGAAAKCGCMWAKTTMCCARCACGYGGCTTGACCMCGRAATKGKTATSAYAATTAAMTGACTSTCSGCACTGGTYGARTAARYATGGCCGCGGAKTCAWKACTARRCSGGKAGCCSCGGMSKAAARGRCRACACCGGMACATTARRGRCARRACTGYCSTGMATCAACMAAATGRCGTGTCGKCATAASGRCTTCGAGATYGTATMCTTTTTCYCGGCCCTCTTCGAKTCTRCTRGMKYRYAGTTKAARTRACTGCCGGMCAWTAACGTYGYTATGRRAGYSATSGGGGACGMACTCAGCSGCAGCCCGARARAYGACWMCRSGKTCCTACAGATTRTTGARWYCYKCRRARAAYRGTSAYACTAKYGTAGGSGTRATYGAAGGARRTTRWGAGGATTYGRTAACTWTYCRGYWTGSTRTRYAACCRRSCTTRGACAGCSRCGKAGCYACCGTGCGCKCTCYTTRAAAAACCTTTAWCTCACTSCTCSRGTYCGAYTACCYSCTCTYACRGGTATACAGGTGAARGRGAGTATTGAAACAKAGACARCTYCTGCRGCSCGGGACYGCSTYWGGYTATYCMWTGKTCGCRCRCGWTGGGCTRCGRCTKCCTCGYGKKCTTGCKRGGGATGACRAKYKCAWCWGGASGGSTSCGRRCYYGKGAYTARCGWCGTMTCRYCCYGAACGTRWCKRWAGRGYRMYAATSGATYCGACCGYRGGCCGGCAAGTCCATTRATCRTTCTTACYGGRCTGCASCGCGTTTTCGAARAGTGTAATTCTGCRSGTMSATATAAGGCGCATGCTTAACTAWAGTTAWATYCCCGRACYAGMGAGCTCGAGTCYAAAGTCCRCACTGYYRMCAYCMCRCTKCCTCCYCGCGCKGGCCRRYGGWGAWGCTACRGYMCGTCGGGCCAACRYAWTGCGGGGGGGACWCCACTGACGATRGTYTATAAAGAYTSTCTCCCAGGRTCCTGCACTRRCSRRAGATCGRCGYGTATGAGCTAAKTTCCRACGTTKACTTTGTTGGARGAGKYGCGTGCGTACATCWYCACGRGMCCRCGYGGSTMTCTAGTACWTTAGGAAYATAAAGAGYGGAYACTACCGKWGACYGTCAARTAGTCGGCGTARAGCAYACARRGGCTTATGTGWGACCCGAGTGTTCAGAARRAGGCACGGGRCACAAGMTTTGGSCCCTMGRACCGYYCCAACGCGGGYMTCTCRRTARYAGGAGACGKTRKGAWGYGGTRSTWAATWGCCMGMCRGCACACWAGAGGGSCCMAWCACTATGGARTTGGARGCATATRATGRRCAACKAMTAAAARTCRATTTAGGTTCRTTTAAAMCTRGCTGGAWTCGATCGKTAAYGTTRYGRYCGRTRAYYCAAACTCTATGTTGTACTMRCTCGTAGCTGSGYGAARCCAYCRTAARGCRGGCCTTRCSCWCTCCCTTTAYTCTTCTCRRGCSCGCAGTYGWTGAYCTGWGRGAGCCCATTMCYYTTTRGCGAACACSCRYCRRGRGAMRGAATYKRYCCYYYCSTMYRRACMTCTCAYYRWTMYYKGWAGRARMCCCTWYRAGCRTAYSGTCRRACAWGWRRRAACCGCAAAYGRTYARATCCTAAACAAMRCAASCCYAGTWGMWSAYGCYYRRKRTCKCYTATWTRCYCAGYAAWCWTWYYCTAYMGTTGAGARCGGRCGTTTCYAGRAACTCWKCCTTGCCGCCGGTCWGYCYRAAGCGCYAMGRGGGCATATTAAAAWCTAGYTRGATTTYSGGAATTAGRCYGGAGYAGGKYACSKAACAAGGGYCGTACAYCKGYATYTTAYAGAATGTGARYRYGACRAGGATTCCYTRGCATYTCTCAARGGAACAYGCCAGAACCCATCGAYATGCCGTWTGGRTGTAGTYYTCRTYKTTATCGCYWGWGGYYKWTYRTCARAYYWCCKTSGTYRCSCGCGCGCCATYWCWCCCGRGTACACTAGAGGGKCRATGMCGTGGRGAMCYGGRTTGRKYARGRYYGRGGKGAYAARCTYTAARMMGARGSAACATGCASGTGGAGGYTRAAAACATACGCYTRRKCTAGATRATRRGAATYCGRWACGCYRATGCCGYCYAWGAGCGAGKCRACGGGTCTGAATRGRGKGAYSACACYGCTGGGAAAGCKWGYRMGRGAGGKRCSGGAGCAMGKAGCYTTCYCTTGCCCTGCYGGCAGGTAGCAGGCGYYGMGTGKAGGRGYTCGAYMCATGYTTCTTRRATAGACGCAGYRGYRTTGGYAGAATGCAACTKAACGGGACATGGCKAAKTTGACGTAACYTYGGATRAGAYCRYTGCCGGGRCAYTACTYGARCASCATCGRYTCGCACAGTGAGRGSGATCTGTAGSTYTCTGTTWGGAYCGCTCGYTGACWGTYCAGCARCGCTCRAGARYTACCTKYCCCKTAGCMATRTAGRGTGCTRCATATGCTAAAGRKCRGGRCGATCGTCTTRGCTGCCAASMTCAATTTAACGTYTATAGWTGCGCTACACGGGACRAATAYCATRKCTTACCTGAYTAGCGTYTTRRSCGCYTCYTCTGACCATAASACCRGRAGCCTGCGGTGGAACTGWTGATRTGYAYGATWCWRGCCTGGKATGRYSCGATAAAGAGATGRAYWSCMGGTTARTCCAGAAYAKAYTTMGCGCCCTGRTARYGACTTWWCTTCYARCCRYCRAARCYYTCSRCTGATAACTTCATRSARMTTACTTSCKKTATATARYCAGKTAYKRSAYAYGCTYARCTATGGAACAAGTGRWWAAYTRYCRCTRSMKGYRTKYAGYYCGRCTTYTMAGGAMRCACACACSTYWKTCCTTCGTYGTCGCTYKAGTGRSCCRCRGGGYYAMCRSAACCAWAAYGCATRTSATCWRTTCKAGTAGTAATTSYRCCRRTGTCCGYRAGGKYAWRTMYARACRAACTWTTTGGTTCACGGACATKGGTGRCRCGTAYRTGAGTYRGRSCATYACTACCTACAYTSGTAGMCYTGYGATTRARTGCAMTGATATCACGACGKGGKCGARCTCTCGGCGWGAAYTAGGGGCCGGTATAGCACYTYRYCWACTTYTYTGWTYGATYCGRCACTTRCRCCAATCACGRTTYRGGCCGCYYYGTAATAAGTTASGRGRGATTYTTCGTARCCGCGGCYAATSYTAYGATGAWGRARWTCATRRYTYTYAGTAGGRYAYRCAYGRRGGGTRTMSTGTGTATYAAAMCGCTCRACGCCCCKYTCGKMACAAYATTAAKATGYTTCRRCTGMRACAGAATTGRRACWACRGATTTCMGGTGCTCGGAAGACRCTCGRCCCCRTCYTGCACSTTCATGTTGRCCCTATTTTCYTAGRKATCGSTCACGTATTGAAYGTRWYYTSGTTTTCTRGACSGTGTGGWTCGCTCGKACGACTRTGCAACTGATTGAGTTGCGGGCMTWYMRAMCARTSTRTGRRRGCATCARAARATKGTTAGYCGACCCRCTAYTASTGCAAACCTTAGYGATTAGYCGRTTAAAKYCAYRYACMGGAAAGWTCGCGAAACAAAYAMGMATTGAGACATAGRGCAGGGWWAAYGAGCTATRTGTYCTAGGAAGAYGGCAYRRATTCATATTCTRCCRCGCGTGYTMGGAGAACGAAAAAGCTCRAWCTTGCTATCRGACACARRYTAGYTTTGWACTAATACRARYCGACSYGTYTGTGRGRWRRSSAARATTAGRYYKGYCKCGGYGYGTYAWTYCATKAAGGTCCTAGTTTATRYAAATMYAGYYKGKGRSGAKATCAAATAACAAGTGCYYAAGGTYRCTYCAMAGMCYGCCGRTCRKCGCCRYAATYGATTGKRTGAGKTCYTGAACYWKGCAARAKAACGTGTRTCCAAAAAATGYCCRACTCKYYCSARYYTYCGKACAGCAACCTYKCRAKGRCCCRRGTCGRSWGTTTGRCACCCCTYRRCMCCGTGAAGMTATCYKGTYGTGTACGATSCGYCCTAGGAGYGYRYGCGTTCGATGGYYCACAGTCTYGCTAACKRWYTCTGACGTGTCTTTTACTYYGCGCGGGGGGTCAGGYGYGTCRGGGTGTCACCCMTYAAYGTTCTGWTGGTTCYGCCGYSTACTATTGATAAAGCCTSSWRKRTYATCRWCARYCARTTTACCMGGAYYCYTCGGAACACTAAYGCGGASGGAYSYGCTGTMAGGCGSTGARTRCASCRGTGAAGRRCARAKACGAAATAYRCCTAARTSCWKTRCCTTCCWASGTGTCCRKGCGTTCGTGCGRGCACCCYYCCYTTAKTTTRMYYTAATAWYYYKGAYYAYGACSTGYCCTCTTACRAYYCCCGTRTCATYYGYTCGTAAGGKRYARCYTCGCMSYGCCGMACSTAGAGRGAACWGGAGGCGGWTTRGCYWAKTGSTAKCGCGMGTGGGMAATGTMAYATAGATRGTTGTCCATCTMATGCWMAAAATGATGTCGGCYTRCCCWATGRTARRCTTCCGMGCTAACTTCWTACAAGCGYYCGAATGAGCAAGACKCCTAMRCAKCTGTCGMTRCCTMCTMRYAYRGSATYCTCGCTTGRACGCGGATCYATTGAMGGCTCGMCAGSRYYCCGTSAATARCAGAAGWTTCKAGSGATGACTTTAGGCGTRYRGGRACGGRTTRTTRTMGASAATWTYYAAAGTCTTACGGCYGRASYCCCGGRGTGAYTYGRAGCGGCATCTTMARGWACTYGTMYACYAGGGCAATKCRCCYTAGATMCACCTAAATTCGYAASRAMGGATCACTCGRTRYCAGAGACCCYRCCTAARYASTRARTATRYGTATAAATACCTTTATKCATACAGCGCCRATCCGCCAACGAKKTGTAGGAMCGCRCTAYCTARYTGGTATRGTTCTCRCRGCCCGTTTAYTAYMATRGTRACGYTTYRGAYRCTCCAGCMYRGAYTTCAYCGCRAATGRCAAGTTTYTGAGCYRGSGTCTKCGGWRCGYTRARGYYSYGYYATAKKMCGGMGGAMCTCYTACYYMGYWCTCCYTAACTGARAATRAYRRTYATCRCRRRRATGGCCAYCCGAGGACAAAMYCCTTGTYGATTCCCAAGCCCCYAGYKYCRRAYYTGGCAGAGTGRYGTKGTAMCMGCGCAKTATYTAYRCGMGTTAGTGCTCRTCTAGMCTTCRRWTCGTTRTRYTACYRCGAAYGTRCAAAGCGTTTMRCCAGGTCTMYMAYRAKATRAAGGACCGAAATCTACKATKAGTTACTYTCKCTTATTGWTACCSCGSYGWAACRGAGGGWGAATGRARTACYAGCGGGATCTATCRCYMATCTGGTSGCGCGGTATCCCCATGYKTYACYCYASTAGCTMRMTGCCRYRGCCCSCAYWCTCTCKATTASGSTSATACMARGTYTTGTTRRCCATASCTYGRTGRATTCTCKGATGCATRGGATCYTRACCACCTRGRGTAYAWKYRCYAACAYAATRACYCAAKGWAATSWCTAGRGAACGMRGTCCCKCRGAKMTARACACGATTACCRGAAGATCACGGCTCCACTAYGMGSTTAGCAYAWCGYAGGTCCTYACAGACCYAACMCTACCACCYGACCTATCCCGGACKCGGRCGCCARYGATRTCCRAAGGYCTAYCGAAGMAGCSGGCCTMRCMCAWGRGYACCCAMGCRWGGCGTGCGWMTYRCYACTYRRCGACARCRACRAGTGYTGKYATATTTWCYTYTSCACWAGCAYCACWGTCCRRTGAGYGGTCMRACYTTYGATAGAGYGAKAAYRRYCAGCTCWATGRGACCCKGRGCRRSCTGCCCACTTYCTGCCRGCCCCCCRTACCGRCTGGGTCYTCCCYATCATSAAGGCCRACTGGAATTTARRGGCCACKYTAACCCTCCCGGGYKGCGGCCYCKATGTYTAGCCAGGATCCAGATMGCAAYGGAGGGGGCRWAKSCYGYGCGGGTAAYAGCYCGGTGCACGGAGTTSYCTRCGTAGTAAYTCARAYGGCYGCGGCYRYGATGACTGCRGTCARCMYCCTTGTKAMGCACGACYWTCAGTTYGCTTGGCYWGCSAAGTCARTTCTGYCTGCTAGTYTYTAARTGKCYGTCTACACGGCATYYCGTGGAGACTATMCTKSRWWATTGACGRCRKCGGAARGATCRGTKCCAACCATRAKGWRRCSYGRTAYTTMGRCAAYYCTTGTGAMTAGTTTGRCTGTAAGTWTGRAAATAGGACCRAGGGATRARCGTASTTTGTGAGAWCGYCGCAYACAATAGGRRMCCTCCMCCCATTCGAYCTAGTGCGGKCGGAACTCTTCGRATGACYGCRSAGTTGTCATTASATACYTARYRGCGGGKRCACGTTYCWTAGRTCTCYYKCCCYCAGAYTATCGTTCCCTGTTTATRSAKTYTRYAAACACAGCTCGTRGGGARRCGGAYCCGCGGGAAACAGGAAGGTMGTYKCTTTCGYTTGGTGTCCGAWACSGTWTCGTCGATTTRCTACAATWTTGCWTTGGAATRCATATTCCTCTGYAATAGYGASCAGTCTTCTGAGCAYGATGYRYTTGGTAGGGYTATRTAMCTGAGACYCCTARRRKCAYTCCCCCGGGTSGAGGMTGGYGCGGTAGRYCAGGGTYTTARACTGTSCYGCTCWTCGAKCTTGYACCCYYGGYGTAGCTTTCGKRTGCGTGGCACRGTCTACKRTACCTSGCGTAGCCGCCGGTGAKYYCSCGTYRYGGCMYGGTCTTTAGTTCYMKRCCYYATACGYGCRYMGTGAGGAKCTAYCACCGGTYYYTGYTMKGCTGCAWYYTSRRGKCCATGTAAAGAKRTTTCGAGARCACCCAAGCGCKGAATMTTCYAGGTATCCMGATTARCTCCCTCGTRRAAGGYATACYGARTRCMTCRCCYCRMRAYCYYTSSARGCGKTACTAATAAATCATRTTTGATAAATCCTCACWCACRCCCCGWGRRCAAGCCTYCTCGSGTMKYATAGAGYAAGYGAGSRCTCCTSTTTGYGCTATGACAAACTGGYAGTGCCGWRSGSGCYTMTCYWRRACKCRCCYRGGYYYGTCACKGGGAAAYARGGGGYCATACGCRRCGAATGRGCTKCYSYRCCCTRACGACGGTYARTKRACYCGCTRGYSRATWYRAATATAAGYARGMRSTWASARAGATGRCCARRATGGATYAAMGARKTRTAACCGSTGSTCRGCTGYACAGYWCTGGYTAWACKGRTSRATGRTCKCATCGWRGAATRGYTTAGGTCYGTACRGGGARAAYCRYAACRCCACACMCCCCGGCGGACRAACRKAKTGSYRTGSYGAGAGASWGARTTCWCGMTGTGWCAAGMKARTTAAKGCSYSYCRAGKWGTKCYCRRCCAGTATKKMAGWWYRRYTASGRGTRACRYGAWMRCSCCCKCCCKGTCGRMWAATMCGACGRCYCCAMCRYCYGGAYGYRCTAARYTTGAAYCCACCTGCCCCGCCGGTGCCCGCAGCGCYRTRCGRGCTYYCGGCTYCCGSAWTCCTCCGTTYWYYYGSTTTWMGTAKRTCGCWTRTCMTMACKAAGTCYGMATRCGCTCGYRTRKSKTAACWAWYAWACCMCGACAGAAGGRYKTTGTGCACRTWGSGTGTGCGATATGCGGRTCAACRYGGTCCAARGACYTAWGGTRYGTAASCRAAGTAACCCYCTGGMARGAWGYCAGCAACCAATATCTTCTGACATAGAMGARYYRMTCCCYAYRAWTTYCMGGTCMTTCATGGACYAGGTCCTGGATATAGTGAATTATTATTGCCCGGTGATATCTSYRTGTTAWARKKGKACGTAMTTTGGGCGTCGAGAAYTTAKARYSCASATCAAGSAGYGSRRAYGTWGGRSGTCMRRWYYGTGCSCTAGAAGCCTCCAATYMTTAACACRACACARTAGCATCCAATGGYACGTATAACTGGTCGTAYTTTTGTAGTATCGACTTACWAMTATAGGGGRRCGCTCAGTRCGATGCRTRTCTCCCACAGYATGGTYATACSCCAYCGTCCYGGGRAAAKTWTKAGARTCCYGACTACWRKGGWATRTCCTTTTYKYGAATARAGRGRARRCAYTCRCSAGSRATGWKTCAGGRTRCTSAYAASATGCATTGCRYRCTTKTSAWAACYGGAATTCCCMARTGAYGAYCCTTGACTTTCTTGRATAARAATYTSATKACRGWKAGCAYAYTCYGAMMYYGTCCAYTCGAGCAAGYGYTGTAYYCGGWYRTYACTYCYGARWKCTRYKYCRGCAATCAKYYACGCTTGAATAAATCYGTAAGCCCTCGTTCCGGAGATCAGGGGYTGGAAAATAGAGCAATACAAGCRTYAGCTGTAAGGATTATGCTTCCATAGRCGATTACCCTCACAYATACYAYTACTCCYTTGCKYCCTCGCGCAACTGTTTGGYYRAYTATYCRRGRAGCCTASTGTTRGTTRTGYWGTARATCKARSRRGATAGTGGTWAAAARGCCMCATWRKGGGATCAGCCACGTRTTCAKTYYSGWYAGAGGRAKCTCWGRTCTTYCTKYYRGGRGAGGGGGRMYMAGTKRYAGTGATTGTGTTTYGACGGCGCRATYTCGCGCSCYCGTTARTTAAGTAMCGGRGTYKCAMGCGCRGYRRTTAYSCKCGRTGTATRCCSCTATGACCRATGCRAACAGCGTCACTRYTGRAACGTACKCYTRGACTARTRYYAGTAGYCACACCYCGYCRWAGCAGACWGAGGTKGTCCASAAATTYRCATAKATGCGGGCGRGTAAYRGGCCTTCATCCCACTCYAACCTGGGGRGAARAGAACMGGCTRYGACCAYCGYGYGCCGTCGTCRCGSCACTRACATYGGATCCRSCCAGGARWRRGATCTTGTCRYTATTCGAKTTYGKATRTGSMGCGWCRYAATGGCRAACCCGYAAAGTCWCCAKCCTGGYTSTAAGCASKRGATTSGCARGAGCRKAKGKMCCATSRCCGGYAACSRCCGGGYYTYAAATGYWTGACAAYYAYAWGACAGCTAGCGCGARATTTACTRAGGGTTCTCAACGGCCYGRRRGSGRYGRSGGYRGTMAKGCTRYSTRSAARCGACCGGATTGWACCYTWCTGAGAMGSCSGGGAGCGCTGGRATCYTAGTATGTGTYGKTTGTTTAAGTACGTCGCGTGACTACRAGCTYAMYAYCACGGCMSATMCGGRRGTRGGTCCCACTACTACYGAYYGCCCGRGAGCYACCACRAAGTATARKCAAAWTARGCAGTATGTCACCAAGRRTATCCTWCTATATCCRGGCCCGYKCAKMMRCGTCAAGACYYGYTCCCTGAACTATYTCATTTCGTGTTCYGTARGCYAYWTAAAAMATTAAGAACYAYGCGKSTATRCYAGRCYGRCSTTGAAACGYTGRCACTRATWTGRMTAAGTKGTMRKRAATCATCCTTTGGGCGGGTATGGGTCTCGCGATCACCCTCACCGCGACAGATGCRGYGRTCTATGGCAGGARAAYTTGATAAGGCRGAGGYCGAGGCCAGCCGAATATAAACGCGGTGGCGGCCSTCCGTGGCCATTGGAGCTGAGTCTGTCGTTGCGGGGCGRGCGCCTACCCATGAGTGATACACGTGTGMGGCGTAGAACTAKCGATAGTGGACTCGATGGTGGCGCSCGCACACTGGGGAGCGGCTTTATTCCTATTTRGCRACGRKCKGCCCGTSGGTGTCTCACTYAAACTAGGCAAAGCCCAGGAAAGTGACTGTACRTGTCAATCGCRATCCAAGCYTTCCCATCTCACTCCTTAAATCYAGTCGACCGCTTAATTGGTCTGATGGAAGTTAYCAGACGACCGAGGCMYGACGRAATCCGATGCAATGTRAGTGCCAGACCAGCGKAACTATCGATCATACTAGTTTAGAGCATAGAAGCGARRTACCCCCCGATACAGAGRGAGCGGATGTGCTCTTGTTTTAAAAYKGCATACTRGACAAATTGAAACGTCTTAGATAGARSCYTTAGCCTCTMTCGAGTATTGAAGCACCTATCATTCTTCGTACAAAATTAATSAAAAGCGGTTTACATGATTTCCCTTGTCAACACRTAATACAMGGTTCCGGGACAGTGACTGGRAAGTGAGAACGGAGACGGGTCGGGTGGGAGACAGGAGTCGCTCCGGCGGCAGACCCTCACCCAGAGAYGRAGCGGGCATGAGGTTGTACCACAAACTAGTMACGTATGCGAGCGGGTCGGAGGKTATCCYGCCGGATCTTTRCCGGCTCCTGGAGTTCCCGGCTTCCATTGGMYAGTCGGGCAGGTYCTTRGACGGATTGCTTCGAGGGCGCTCCTAGAGGTGGTGGTTGCGGGCTATTATYACTATAATACCCATGGAATTCTAGCATTCGGGACCTACCGCAAAGGACYTCCGTCAGGCRYGTATGAAAGCATTTCGACTGSRCTTGTTCRYKCYARTCCWTTCCWCACCGATACTTCCGCAATATGTAGTGATGGGTGGTAACCTCTRGRSCCAGGTGYTCCGGTAAGACCATATCCGAGGCTCGTTTTTGCTGATGGTGTKGGCCKAGGCAGGACTTAAGGMAGGTCAATAGGGCGCYCCTGRCGGCAWAACTGAGCTAGGTCWCCGGRCTTGAAGGGYGCAATRGAGTGCGCCCGGCACGCGGAGCCACCCCACCYGTGCGTCGGAAGCGGTAASGATTGTCACGAGAGATACACGCSACGCTCTAAGRCCGCGCCGTCGCGGCACCGCACCCTAACTCCACTGGACGAGAGCGACAGCWCGGAATARGRCTCCTMAAYAGATATTGTTTCATGTGGACAAAAAAAATTYGTGGGACCCCACGCGCATCTACCGATACCAGCTGGAACGCCCGGCTCTCGCCCCCGATTGCTTAGAAGWGTCTCCTTGRCTGGCTRAACGTCTTGCCCTCGTCAGARGTAGCCCATCCGGGTCGTCYGGAATGACGGCCGGGTCCCCATTATTTRGTGRSMYATYTTACCCAAACCCCGAGGRGYGACAGCGGCTACCACAGGTAGAGCCACCARCACCGCCAAACAAACGCTTGACTTGAGAGGTYCATAGTTCACCGTGATYATTGCGGCGRGAWCGYGGTGAAGGTCCTCAGGAGTACRCGTTGGAGCTGCCCAGGTACCTGTCYRSCTCTTTGGCGCGGATAGCTCAAGTAGAGYTTTTAAGCTGATTGCCAAACYGTTYGTSTACCAAATAGTCTAGCCAACGCAKTTCAATMAATACGCCAARCCGGTTYCKGTAGGAGGTCAACGCAGAAGGGGCTATGTTGCTTTTTGCCGGGTTGCAGGTTCTCACTGACCCATMRGACAAACCATCAGCTCGATTGACGGYCGCASCCTATGCGTTACTTGACTATCCATCCCGCGCCGCTAGATGCTACAYCTCGCGCGKTCATYAAARACCCATCAACATAACYWAATAACCTCGTGGTATCCASRYAGAGCCATTTATTGGGCTAATCCACGGACGACTCCTTYTTTAAATCAACAATCCAGTCAYGAAACCCGACGACGSACGAYRCAAAGCACATTTCACATTTCCTAATGCCMMYAWGYCGGMYKAYACAAATTCATYGSGTGCGRACACCTTGTTAGGGACAGGTCRTACATGTCTCGGAGTCYGAACGAGCGACAATACTTTAACASTCGGATGGCCAGMTTGGCTAGAGACATYWYYCGATAYYGCTCGGCTTRCYRAGGATTAGYCYTCTAGGCMATAAGYCCCCCGMGSATGYMAAWGMCCCRRWCAAGRYRRGGTARAGGTGCTGCGGTGGCCGGAACYAWGTTCCTYTYCWARAGGCAAGCRTCAAGGAYATCGARCGYAGGGRACCTYTWTYKSYCGCTCSYCSTCACAACMGACCTTATTAACAAWMRGGAAYCTCYSTRTCATTYTAATGTAATAAYTGTCACGTYRCYYKRRTRCACAYRGCCGYTCYYTCCGGCMRCACARTTCACRARTGCCMRGTRTAYKTRTTRTTTRAGTCCWKGTGTAYAAYTAGCGGYAGTGCGTAKRWCTTCAGGGTYYACATRGAATCRYWAKYCCAAYGRAKRRCRACKTTCTCAGTGGCGTGCCTACCAAATAGGSCACTAGCYWYATWAKTRYRAACYTAWYCATRCCTCRTTCAACYAYGYYRYGTTTGAGCATCYTAAGYGTRGYRCCCTTTSTACYRAAATRTTTGATCYAYRTTGAGTGWWGAATGSARCCARCSGAKGAMACAGRGKRTKTRTRSAAGGAGTAGGAACGCSGCTGCGTYAATCGWTTCCGYCGACTAAATTTAYYWRTTWRTAAATGACACATARCAAATTCWTACRAYSSRGRRCRRGTRYCRRTYGACGWTGTTGGCRRTYRYYACCCCGTYCTCATACRRCMATYRGAGAGACCAYTTGGGYYTTCTSCTTCYTAGGCATTTACAATTCARCRYCTWCCAAGGAARAAGTTGGGATCGGTAGTTTATAACAAAAGTCGGCACATTACTTAAAATTTTCTGTAAATGTCCCCTGGAAACCCTGACAAGASATGGGTGTRCACTACACACCCATCAGAGTCATAATGATATCTCCGGCCTAGRCCACAGGTGGCATTTTTTCAGTCCATCAAAGTGGAGCTAATATCCCAARCCCTGTYAAACCTCGTACAAAAAGATMGGAGAACTCGAAAGAATCTTTCRTTGRCTTATARAGSTTCGGACGACGTGTAGTCTTACCYRACCRGGCGCYCGGACRCMCYYARCCMSGYRATRCKCYRGCAYGTATRYAAAGGGCGAAACGGTRWAYGSKTRAYAATRCCGRARTGKKCYAKTTRCRMCAYYYRGYCGYGTKMCYCARGGTCYMTMCRYAKYACGRGTWRMACAGCGTCYCCGGATYRTCGKMGGCCWCAACATWSGYWTACGYCKCGRCAAGYKWCAGCYKRCACGAAAATRMTGATGTCGTGRCRCGGGTCCACAGTTRGTACRYCRGCMGCATACACTGGGGTSTCAGRYAYTGAGRCYTGARCCMCCYGACKGSRTGTYTGATAWTRCTTGAACWRTGCRAYSACYYAKCGCTCGYTGTKYRGWYGGMCCCGCCGAGTCTAAGGCTWYSWTAATAYCCGYCGGRCRKMTRRYACCGGKYGYGCRCCYRACTRGGAACYTYYCGGCATGTGRSGRACTGCGATTGAGTCYSAAYACYRGCCCCCGAMACCTGYCTRRAMGAMGATARGTAGGCGGGTATAAGAKTCYAMKCGCGGGACAKAAAMYTAGRCMTCWGGGGYCCAGYTCTTTGAGAAGGYCTATATAGGCGGRARGRCSAWTACCACTSTRGTATTCGYCCGCYCAGCGGCYGAGATCYAYRCAYYYYGMRYGAKGTRTRCAYRMARWYCSAYCYCMMRRCRCGCCTCTCYAYYGTCCCCTTTCCTCGKRRGCTGCAAMGAAKCAAGRYCWMGYACGCAKYAMTCTGYAARCMAKCCRYARGRTCRGCRYAKKCAAYRWACCWACWRRCTGYTKACCTCGYYGGRYTGCCCRTATATGATTRGCAYCARTGWRTMAGYCTTTTAGTTMYTAGTGRYTGGCCAGYAGTGCTARTRCTTYYGMCYTGTGYCWGGCACTTAGSSGCAYMGTTAATCACYCGYAGSGTGARTACGGCAASYTGCMCTRGGGRTCWCCCCGYCYACCTTAACAAACTKCYYKTTGYYMGAYWGCGAAYTACACYTTTCTACRCGGTRYCGRATCMTAAYTCGYCTRTCTSCAACTGSCGTRAATCWTAYARGAATCYACTRRKCACAYGGKCRGMRGGCTTYGSTCGTCYYGCAAATTSCTACAYCGAATATYRCSACGRCWAMARCAYRCYCCCGGCCRARGYGGCGTCGATTRCYGYCTGTTCGGGWKGGTGYCTCYTAAMGTMGGCKCTAGAACCCTCCWAGCGGGGCCKCRYRTCTGTCAGRKTCASAWTYYTRKYWRCCAGTGCKTRWYCTCACGCAGYATGMGAGGCGYCCCCCAGGGGTACCRTGYATACCYGAARCGCTTTTMCTYGGTTTTRTAKTMARGGCCCAACGGTGSAAWTTGCGATGAATRYYAMMAGSCTGGGGSGGKCCGAYATGRAARTSGWTMAGATYAGKYGCGCGCTCCGKTCAGACTASGYAGGRTATRTGWCGWTSRSAGRTCCRTCATTARGMTGRMCYCGCYTRGCYCCKWAAACWACCTGCTYYGSTCGSARACCYCGGTWGGGTTCGTGACTAGKCATGGCSGARRAAYATACCYCAGGGTKYGCCTCTCTGCMTRYCGGMRTACRAKGGCTCRTCGAATRGYMTACTGTATTTTMAATCATGCCRMRTTGRCGCGGAWTGTAAACGTGGGTAATGAGAACTGARTTGCAACAYTTTTRGTCTGCAAYGAYYCAARGAGGWTWAYTCRCATGAAGTAGTCGCATGGWGCGAAGCGACCGWRSRCMKAACCCGCTTTRRCRCTCATACAACGGCCTGTTGCAGKTACCTAAWYAAGTCRTGKGARTGATAAGSCTGTGTCAAAGGGACAATCCGACCCCGAAGACGACGTAAGCGACAAAAGCGAKGYWCCASYTGWAYAGTSKGGSGSGGAGCACTTYATCGMGTYCYKTGACRCYCGCRYSYTCTRTMMRAGGSAGCYAYRCGGTGGGCKCYRATGTRRGTCATCGYGTGCCYACATRYAGATAGAGCTCYGWCGCCGCSGGMGCGATKTCGAARAGRTRGTCAGCCTAYRGRACCCCCGATTSTASGTRGGTGCAATRCCGRRGGCAYGCCAMCCSGCCCGTTRCMAGCCGYRGTCGAAACATGYATTAGYGTTWCGCWCCWGCYGYCMTCCCTARGYAAGTGRACYYATGGYKWWYARAGYGTYYYTRWGSKWGCKAATGMCGGAGCKAGGCTCGACCCTGAYAAGCRRGCCCGGTTTGGRAGCGAAAGAAACTACCRTTCAAGRACKWCCTGCTGAGAATSTTCATTYRGCTKGGYTYWACCTYARTTMCRCTAKACCGKATGWAWCGCCGGYTAACTGTGCGYATYTGAAYTTWACGTRAYTGATATTWCRYAGCGACGTAGACYAGCGKCTAGCCCGWCGRGCAYRCYWAGCYTSATGCTCSATGRRGTGRWYGGGTGGKAGYSGGYTTGTTRRTYMAWCARYGTRTTCTTAGGTARCGSGCSYRRWYAMRGRCCGCRRGACRAYGTCGGYAKCARGCTKRTCCCTCCYTGCGTWGRCAAAACCASGAGGGCGTTYATATTTATAATTAWCTAAATYCTSCTMCAACGCTACAAGGYGCTASGCTYTGCTARAAGKCCRGCGCGGCTGGCTGGGGTAACCCTWCTGYTCCGTAYGAGTYACAARMTCGCSWCACACTGGCCACWAWTTCGCGTGTACMYMRCYGRRAYGRTGGTACGYCKKTAGTGGTCCARGTCAGGYCGGAGRGTACATACCRTGCGATACCYTSRCKYYTCCTCCAYGAKTRGSGWTRCACGGAAKATCACYCGTGARTRAAYWCRATTGKGAAAYGGRGATWTAMTAYTYGCCGMCCGTGCGACCGGWTGAWAYAGTTGKTCTAGYYGCCARCYRTTYSGYRAGAAATTRTCCCACCCMCCTCAYGCCRCCCGTTGAACRCGYCTGRTACRMGTCGAGCRCTTRSGGTGTAACRYMCYRATGATAGCCGGSKATKYCACCWRGAYSYGCGSRTAWATCRGYKMRCRTGTATAGCCKTAGCCKYMTAGAGGRCTCSCCTARKCAGYAYGGARCGTCGGGGGTCAAGATAGAAGCAGCAGACGKAGGATGARSTTAAAAGGRGRCRGGCTKTCGAACKGTYCTASRRTGGACGAKCAGGGTAAMWTTTRGAACAGTTGYGCRCTYYCCRYRCRCAAMYTAGAGCCACRAAWATTAACGCAAGCAYAACYTCTGTGCATGCGYATCTWTKCCGTCACCATAAACYGAKYATTTAAYACRMASAATMRYTGGYYTGCGYGGYRAACGCYARCAMCCCTGRAACACCYSCTAWCCKTGTCGGYTTGACGCRYGRAMACRAGTMGKCKCGYCAAWCCTMATGAYRGTYGMKACGGTCCTCRTAASTTYTTACAYTYAARCGGCTAYGTCTATCYRCYAWGAAGACMCYRGSGYGGGCCARRYAAGTGAAAACTAAWSATAARGCAGCGTGCTYCRTACAGSATAAYTGTKMGGGRRTAGTYGCGYTTYGYTTRCATWTKATKAGRTTCCCKYARYYGYYAGWCAYGTSSKKGMGYGCGAGAMTTRTTGATAKTAARYTAYMYTTGCTWTAMACASCAAGCCSGRTAAAGTCRCTTAYTTARTTARGGARRTTTGTCGCCAGYAAAGTKGGTARGCTCTAAYCCGMGCAYGTAARWGYGGCYARKAAASCACYAGACATGCATCYRYTTGTGTCGSCCTGASCATCYRRWAAATRYSGCTCTARCCGWKATTACAGCTTTCGCACAAARGGRCGTAGACGATGCYTCGAARCYTTGARYYCGRTGACCWACGTAARGARTRGAGTGAGATCGATTACGKGWGCCTSGAATCCTGTCWCTGCTGTGCYACCCCCGCACRTCCTGTGGAYTGATAARAGGGGKWTGAGGAACCRATYCAGRGCCTACAGTTTYCTTCAAYGTACCATCAMYTGTRGTAGMRTCYCAATAYMRAATAACTACAYGCTTGAGTAAACGGAYTAACGCGACTGCATAYMCRYTYACCGTCSGGGGAYACRGWRGYCTCCCRYTCTTCTCGCCYYATYATCACATGTYCASAWGTRYGYWATYAAAGWCGTSTCMGTGYGAGARCAYCRCGACASMRCACRAYGSCGATTGYTTCRTCACWTRGTATATWGCGCRTCRMCAGTGACKATACAAGTGAGAAAMKMGMGKTGGRATGTKCCCGCTRCTAATTGGCAGGYRGGCGTCCCRCGAGGGMGCASCCGYCGMCAYAGRCSCYGARAGGYTMRYYRATMCTCAYGGGTGGRTRTCRCATARTCWYACCGCCTKATRCGCGTRARCSTYCCGYYGGAWTRGGAGMRGGCAGTTCGTTCCAGRYGCYCGYARGYRWCGTYCTMYRTTCTTGGCCRACAACCRATCGCCTACCTGTTTAACTRGTYRGYCTACTTGGCCARTAAGACWCWAGGCYGGAACCYGYTGCGGGAGCTTCYGSYGWAYGTCCWYTTAKGTYTYRTMCSYCGRTGACTMCGYTTCGAGTGCGKGCAACGATTMGGYCACAAYAGTGATCCCYTATWRCAYTGKRCTRGTRKATTGRWRWCCCGYYAAGTSASAYTRGCAATYCTRGMWYSGYTCGCTTSCAGATAGGTAACCYKGCYGCYYRGAGGTAAGGCGGSRYGWWGARTGTGGCWKSCCCACACCAAGKCGGACKGRGGGCGTAGCAAMYTARGCTTATRAYKMGRYGTGGGMTRAGCYGTGAASCCCTAAWAAGCCTAYWTGTMYRATRRAGKARGATCTAGCSRTTYCTGYCTGARGGACCTTCCTGTGCARWATRRTAARTCGTMGRGACCTYATTRCYTAMCYGCAGARYMTMRTRGATATTAACTATRRGYCCTARGCGYGACCCGTTCKGTCCTGTYTSTGTAATGACCGCTGTGMAATCTGGTAYTTGCTGAAGGGTYTCGGCWTKTRAAYKAGTTMCYKTCAAYAARTTMWGATAGCACAACGTAACATATATTGGGATATAGGCGTAYAGGTCRGGAGGAGGCGAGACATGACTWTAWAGTGACACGAGATGAAGACACGGTCWGTTTATAATAGGATGGGCCGACASAASAARCMYCCARMWGGTAYKTAWTYTGCTRTAGKYCAACTTGTCKRRAKAMTGRGCTARGARTGAKYCTRAAWGRYYGACGGRCCAGGGCGATYAAAAGMCACGARGARYCGRGMYRGTCCACRRRGCATAAGAAAAGWAACGAGACGRAAGARKCGGCGGAAACGCTCMSTAGACCTYRRRAGRYKRRAAGRAAMRAAYMARAATCRCTYYYCRCTYSCCKTCGAARTRTMGGRCRYTCAKGCYYRSYRGRRGTTGCAAASAYCTAMWCCATCGCTRYACGAWGCCGATCWACTRATGATAATCAAACATGATGCGCGTATYMRSTWAACTRCRMYRYYRCAYCCKSAACMYCTCAACGRCCCAGWGAATTRACGSGGCSTSWCMGYAYKATTYACRATTTRSMACGWYGGYKCKYYCGMSAYRYACTRRGGRAYCGMTCGGGGGGKATCGGTWYKGCTCACAGGGCGTATGYAGGGAKRGYTGGAGGYTCMCGCTCYAGYACCACCCCTTTTGYCCCTCGARCAARTGGKWAGAGGTCCRYTGYCGCWTGCCGCACAGACGYGGCWMTRTAYGYCYKCAGGGAAMKYCGGGGRYTACRGSYCTGTSCYAGRAYRCYRSCYCAAACCCCSYTYRACCAATRGAAGCRACTACYMGYKCRGGAGCRMGGCTCYACGTACAWRSTARMAATTGKTMCTGTCAGYYSRGTAGCTGMTCTYYTAKYTGCKTGSRCCRGRCGTAYMAATKSCTATGTATGCGACAYGAAAAAARAAGYGYGACRACACYTTRRACGAYGARTRCGGCCGYAGKAYCYCCGAGRTTSSCTARGGYRTTRTGGCARRSTYRTYWRTATGYGAWACGTACKYRTATGAYACGGTMCAAKATATRTCRTGRARYRYCCRWGKTGWAGGCRCCTYTRTCMMRCRTARGATRCCAKGTKTATATYTRCCGGACSCCGWCTGTTAGCGAYGYACGCGRGAGAATCATGCCGCRGCYCCCKCAGTYGCARSYGTACCTYSMTMTMRRTAAGAATTAAAMGTSAGARRAARTWYKTKTWGCCGGGGAAGAGAACGAGGAAGTCTATSCCAAAGGCGYCGRYAAAATGGRARGCGGGAAAAGARMTWRTATCGRTARTGGYCGCGACTYACATRTACCYAMSYYGRAAGATTSGRYTGKGGYMTGCGRAGRCMTTCKCGRGTAGWYARCGAKAGYAGCGGGTGGSTCACGGCTRSCRTYSRKTCCTAACTGWRGAAATGCAAACGCRTWTKTGCAGCAACCRGGCAAGGAARRWTRTATARGGCTACYGCGGSTCCRACTKGTCRGTCTTMACCCCCCMARCAAACTTACGGGGTTGCCCATTYGTGCTSACGGCKGTCAKACTTMTGAYCYCYCCAGTACCRTGGGTYCGTKGTAAATTAYMAYGAATAGTGATSCYGSSMKMCATTGYKGKTRYYSTTCGKGCTTGCYAKTGRTRCCCCRASTRMCKARCARARRYYMGTCRYARSRRSAWRCMMYAAWRCCWKAGYAYATARARYCWGAGCARRTAAACAATAATGMKGKGRGCACGGGGYSCCMCYRTGRCGCGCRARGCWYAGCAATTTYCGYATCGGARGACATGGAKGTCYWTCGATGGCWGSRGAAKGCRTTKAAATGGTGAACGRMTAGTGYGTTTYCSGTAGYCCTGTTACTGTGCGKAACTAACTARAYGCTGCYGGGTKGTTGAAKAYCMTCCTGMTRTKACYKYRAARMYGGARTSGRGCAKKGYACTTTYRYGYYKTAYKGCMRRGCCGWCYTRGTAMRGAYARRKYACYGGCTGYGTAATACAGTAYGCCYAGSACRARTGGAACCCGTRGACCCWCCSAAACRTACCGGGKARCACARTRGGGAAGRATTAGTRATWGAGCGTGRARCACGATGGGCCACRTAGWGATTACTAYTCTCKGYATRAYAGTCCGGAGTTGAAGAGGCRCTTCTGCGYCAYGAGGACAACCCAGCYAAATATGGTTCGCSGTSGCTGACGTCWGGTRCACGGATSAGAARCAAACARACYYYACRCCGARCGATRAGTRRRGTSMSWYYYAGKACGMRGRYGCCGMCCGTCCTYACCTTYMCGAGYGGGGWYGSGGCGCTCGAMTCRTATAKCTCYRWACRCRATGWGGATGAGGKTCTAGGGYCCGGCCCGYTGTRCGCAATCTGTACCCGCGAGTGRWCCYCCAASTMGMCATYCRYAGAGYATCAYTGTTWCTGATGACMGYCTGGWTAAGRYRMAAMYRRSATCYCGWYACCYACATCYTTCGMGGCCRGCYATGMCRSGCACCCACYCCAGCCATWGATTCTGSGRAGACAAGTACGGTCCGATACCGTACTTGWATAGAYCGYMTGYGYAAMCAGAGCAAGAGRGTGRATACCTTTWAMARCACCSAGCYYYGAMTRMMGGTGTGGTGGCYAAWGCTTCACGCCTCATSYGYAGRYGTARACCSGAATKYSYAATCGAAGYAWWKGATGTWSCAGGWGCGCWGGCYTMAGCKAKGTCYKWARSSTGCCMTCCTKYYAGMWGSGACGCCSTAAYWKAAGCCKAYTCAACCCWTCTAWRYTGTGAGRAGGTGGGCTCYCCATGACCGCCAATCACCYTGCCCARGAKCTGGCCCCACTYCGAMGSAACGKCGRTKYGTYTKACTYCACTCTYCRKRCCCMCTCTRGGTCARTGCAATTGGGCTWKTCYKCRATGCKCAATCTACCTATRYTCCGACGGTGAGGCCAGRAGRGARYRCGMACTWGATGAACATTTAARCAYYYTYCTATRATATCGGCCTGMCATCRTRGCTCAACYYCTGMGWSRAGGTAAGTTGCSTCCCTRTCAGACATACATCTWCCCGGCGATSCGGTGCGGCCTCMAATYYCTYYATCTTGRRAYYGRMGYGGCGGYKGATCRKRSTRCGGTWATACAMCGCAGTAKCGCCTYTGGGKSCACCYRYGGCACMRGACKTGTYRTGRAACCGRYGCTTCTYYCRTTGAAGACWRGGTGSAYASKKWYAKRRTRCGRAARAGAYARAGAMGKSSGCYYTTTCGTGTGGKGCTTYGATACCRCCKMGRCGAYATCTTAYGTGARCRCCRCAAYCGRRTTRRCRYGSKRRTYYCTAATRGYRGAATACTTYKGRRYGMMGCYYYWACCKRGSACMTYYRRRCTGATMCWTARMGRACAGYWTAGCTYCAYATTAAACATTTATRGYACGYCYCGCYTTAASCAARGTAGATTMGACCTCYACTTTKCGGTTKGCGTCGGAYYGAYCTGTRRGRGCAGCTCTAGCAGYAAGRCGCGTGRKSAGATYGAAAYCWYYTATTTAMARYACRAWCCGRYGGRGAGCSGGATWCTAYRTAAAYAYGGTGGCGACTCYYTAGGAGTGCRTTRGRRGAMAATAGGAGTCRGGGTRRCCRYCKCGTCRTCCAYGCCYGGKRCGKGRTGRCYACMWTCYRCWWKRAAATKMGAYGRGYTRWRAWCRTGARYGYGAYGGGCSYGYCTRACTARAYGAYAKRKSTTSRWGARRKGSAKCGRGGYGRYRASCGAACRGGYWGCYTMRYYYAWWTYRTGAAGWSRAYAGCYKYGAYMAATMCGTRRRGSRKYAMCRMRAGKCGRCRGGKYKACCYWGMCGKKRRTYKYAWRGTAGTYTTCGYCRKRTACGRRGCYRCGYGRYCYRGRCTAMRYTCWRMMATTYMCARCGTGYWGGCACKAAGGATYATGGTGCSKTYACGWCRASRCMARRTKYRYYWSRCYTSCCTGTTYTATAYGATCYGTTYCAACAACTGGTTGTAWTTGGGGTGGCTMGRGGCGAGYGYRCCCRATATACRTCTGCRTARRRKAAGGAGRRRTSRYCACYTGCRCGCCMCTARTATGKGTCMAYKGACTKTRGAGGWGRCGGCTTCYTGACCRGAGTATYAAAGAGACCYGGGYACAACRACAGGACGGGGACCCTTCGTTTYRAGCSATCTTAGGYTRCTCMYAAAGGTGCAYCGYCYSWYAMGKKCAACCCGGCCGCCCGCCGYKMGATGYAGCGYTYTAGGAGACCGYYAAMGYCGYGAGRGCGCGCAGAYCTGYGRCGCRCAGAATAKAGMARAMSRAAGGAASYYKGAYGCCAAWKTTGTCCAACGGAAKGATTARTACCRAMTTGCAATTGCATATRKCRCGACTCATGAGRTCCMRAATGAGACTGAWGSGACGGRCYGCTTGGAGCTCTCGCGGMGAWAGAGRAGTGGSAGYTYCYCTAMTCGCYTGACGYYAGCCGATCAGGMTGTACCCGCCATGGWRRCYGCRTTGCMCCTCYGAKRAAYGKGATTGRRCACYCGACACMATGRTGRRCTGTGGAAGCRGCGTAGTTGGGTACCGAWCRAAACYTGARRKGGTGGCTRAGSTAGCGRTTTGCRGACACGTACTAACCTATTTGGCCTTAGTACTGTGGGGTCGGTGCGATSTAAACCCACTTRTAGAATCTGACSGCTGWGGGGTGGTATGCTCTCGGTAATCAGGTTGTAGGTYTGTACTCACAYACCTTGAACAGTGGTGGTCACAATGACGTGGAATTGCATGTYGTTTATAGCRTAATGCAAGCACTGAGTTAWACTTCAMGGYGTKTGAGGTGTGAGGTKACGAATAGTTGGCTTRAGGCCWCTCCMCKCCCCACCGTAAGATCARGATTGATRTAATTCCGGTAGGGGTCGAGCTCGGKCTKGRAACARRTRGTGAGRTKKGRAGATTGTCYATGGACRGTAGCAGCYTCTGTYTTYTSCTAACGWGRGCGKAYGAACRYGTGGAAAAYTTCTTGACTTGTGTSWWGKAGWKRACAATRAMCCGGTGCYTGGAAGAYMTTTCAAATRYCATACAGMWTARRKGGCYCCGGTGAMSTCCGCRAGCARGCCTGCAGATATYCTCCCGGGCCATAGTAWTAATAGGATWRACSRTACRCYGCRTCTTAARTGGRCGTCCGARGYMAGATMCGTTACTARTCRMAGCRTSMGCCCMRACRTATTRRAGRTATGRKGTTCGAKRRRYCTATCGAGATCAGYCTTAAGYATATTYRCAATCAYTAAASAASCGGAMCGCAAYCAMTCTCMTCTAGTYTGYACRGTAAYYGYGCGARTYAAGMGTTAYTCWTATCCCCTGGGYGRTGGYCATTCRAMCGTAYATATSMCWCYGMGKYKARGSYGTYCAGCCCCAACTGTGACGYATACCTCGTCGACRGCYCCGGGRGCAATTCAGMACAAATAKYACTRWGCRRTGACAGCGGTCTTTTRCRYACTKCYCTAATAKACCAMCAATRGCGTCCCTYYGRTRMKYTGACCCMARASACTTSMWYTCGWRGGGYTGYTGGCTTCCAAYGYCMAATARGCKWTGRACCSCGTARACTTAKGATATCTGTTRACRRRGRAGGTGKCGAAMGATACAGYTRWCRCAYCAYWMCTTAGAATKARYRCCAYGRGYMAMGRYYCGTCSTTCCGCTSTCGYTCRGGRRGGTKAGTCGCACGGTGCCGTGTACTCCCCGCATTGTRGTGSYGAWCMYGYGAAACGGATGGGACCGGCTYGAGWYGAGRCGYAACGGGRAACAKACATACAGTCYGATTCACGAATAATYGTCATGCTGCCRCCGWGTACKMCRACACSACCYACSGGKAATAGGTATGTCTTGKTATCARTRTSYYGGYGARGTAYCACTGATTYGGAGGCGGRCCRCCGGCGMACCCGRTYAACKGCWARRKSAGGCRCYCRKRYCGGYGARMRYGRYYRYCYGYCGTAARGCARGRRAMGAGRGARAKAYCATARAYYYCTGRGCCCCCCTGGCACTGGGGCGGCGAGGCACAGAGCGGTGAYCCGGAGTCAGTTGGAACTGCTATCTGTYATGCGACAAGTGATTCGGAACGATCATTTCTATTCCYTCGGGATCTGRRSGCGKTCCTRTGSSYYRYTCYTGACAGAATCACGAACGSTGAGGATGGGTACMTAGACCATGCCCATCACACGCACGTTGATGAGCGGCGCTACCACAGATCGAAGAGTTTTCATTTTACATACATCAGGATGACACTCTGCTATCGGGCCCATCATGTGAATWCCGGTCTCTTTCGAAAACTGGGGTTACACCCTGAACTRCTGTGCGGGATGACTAAATRTCACACCGACCCTCAGAAATGACACCACGTTTGGCTTCTCCTAGGMGCCAGGAAATGTTGGGTTATGCAARGACGAGACCTGCGGGRGGAATTGCCAAGKGTTGCACCGGTGCYAACCCCYGTGCGCSCATATCATTGCTTGGCACCGTTTTTGCGATCGMTTTTACAAARCTATCTTGAGTCCTCAAGATACAYACTTASTCCGACGAGAGGGGTACCAATAGATCTACGCTCCRKCRYTTGMAGAGGGCGCGTAGCTATCAGAAAAGCGTCAGCAACTCTCATTCTACTGTGACAGGGGTGGCAGGATAATCTTATRAGTAATGGCGCCGCGAKCSCGAAAGGAGTGAGCTGTACGGTGCGCTAAGAATGGTCACCRRSAAGGCTTTGGATCTGGGCAGTACTCGAACGCGTGGTTAGACTTATCTACATTAGATCCCGACCTCTCCGCAAGGGTAATCTGGAGGTAAGGGTGGGCTGTCCCTGGACCTAGAAATCCTTAATTTGCCGGAWACGTTYGGCGCACAAAACTGTTCACATACCATGCCACTTACTTGCTTTACCKGGCTGGGCTTATTGGACARCAGGCATTGTCAATCTCCGCACTCRCAGTYTGCCCAGGCATAGTACTCAACAAAGAGTAGGGCTAGCCAACAATCCAGSCGAGTACATTAAATACCCGTACAAAGTCTCGTCACGGAACGACCYTAGACTTCTAACACGTCCCACGGCACCTTGCACCCACCGTGAGCCGCTTCAGCATAAAGAATGTGCATTATAGCGGCAGTCTGGCCCCGGGAGGTATAGCTGGTCGCAMGTGGCTGAACGTGCTAGCCAGGCCCGAAGGAACGGACTGTCTTTTGAAGAATAYACTTAGCGCGTCCAAYGCRGAGGTATTAGYGRGCAATTCATAGYTAATGGCGTGCGACTCCCGGRGTACTAGCTGATACGTTCAATGCGGGGCTTACCGAYGCCTTCGTCGTATCATTCTCGATGGAGCTGAGCACGTAAYTCGTCGTCCTAYCCTCCCSRAYATCCTTCGTMTYKYMSTRASRSCTCGGCGTAGATCTTAGCGYTCRGYAGAGCCGGTCCAGATAGGCGTACTCCAAGCCAGGGCTTTCCTGCCTGRTGCGACCACTAGAGACATCTCTGACCCGAGGTGGCCCGRAGGGCCCCGGACYATCGGCTACCAGACACAATGAGCCAGATCCATCCTAGGGCACCCAAGTGAACCCCTGTGGGGACCGTTRTCCTGAAACATGCGCCAGTAGACAGGGCACGACCGGTGWGCGGAGTCCCTCCGACTTTTGTAGTAGAAAGGTCGCCCTGTTATCTTCCTCTAGGGTCGGTSCTTCTACGATTTCACGACATAGTTCGTGTTATAATCAACGCTAGCYCCCYAATCGAAAGTAGGARACYCAAATTCCGTGCTTAACGCGTCCACCAGAGGACGTCTCTTAGTAAATCCACTAGGCATGCCGCGACCGGTCAAAGGTATAATTTCACATATGGGCCTTGCTGTTTCGYGAGATGGCTCAGGGTCACCAGAGAGAAAACGGGTTGGAAGGATGGGCGTGCGATATCAATAGCTCGAGAGTGCTACCACTCGCAAAATGGACACGTAGGCCCGTGACAAGCGTGGGCTCGACTTAACRCCAAGTGCYCGATTTGAAAGTGCGGARTACGTGTGCTCCGGCCTGGGGAYRGAGAGTCAGGAGACTCATTATTAGGGGAACACGGGTTACGCACATGCCGCGTGTCGTGGCCYTTAGTTGTACTCTGTACGCCCAYMACACAAGCGGCCGGTAGCCTATGTACGKTAGCAACCGGCTAGAATCMGGATGAGCGGCAGTTGAAACSRCTCAWATGAAAAGCGACTTGGTTTCTTGAGCTGATGGAGTTAGGACGAAAGAAGGCAAAGGGGTACCACSGGCCTCCCGTGTCGGTSAACGGCTAAACCCGGGCTAAGTGTAACAAAAAAGGAGGGGGAGTTCTGTCAGTAAGATAGGGTAYCATAACACAKGATCGAAATAAGAGAAGTTGCGTRTCWAWKWYSSCGYRRGGTRATTWACRTTGGCGGTGATTGATRGMTCCGGCYGYYACCWAYTRATYYMGTCCCGACASCTGGCTCYYTWWRTGCTGWRGGAAYGTCGGGATRGYAACYCGGCGAACCGGCGTGRGCAGAMACTCCACCCTGAWCTTCTTYCATCKKMTKMGCAGATYCRACAGTTTTGRTTWATGCYRGAYTGAGGGATCRAGGCCCTAGGTGCATTTCGACGCAYTGAGRTGTCATATCMGTACTGGGGAAGAAGMGGGATRGAGGCTGAGAGACGAAGCGAGGTKACTCTTAGTCTTTGCCCGTACGTCYAGCCYCTRAWTTCCTACATGCTGACTRACAMMCGTTCGCTGTAYGCGGGGCTGTAGGTTTATTAATTTGACAGCACACCATAGCCCGTGTAGGTAYCSCGGCKTAGRCAGCCGCCATTTATGAYCRCTTCGCTAGAGTGCTAGCAAACTTTTGTACCCCACCGGTGKATGSTCYRGRTAACATMAYAARAAACGSCAGRGTGSACCTTCGGYAATACCTAAGTATAACAACWTGACTTTAGTGCTGCCRCGGATGACGACTTGTGATTCTACAARTTACGGCGCTGCCCCYAAACAGCGGCTCCCCCGGCTATATGAYGACMCACGGACTCAAGCTAATAAGGGTGCAGAAGAGCATGTGGGCGWTAAAGSTCGTATGGAATAGCAGCGAMATCTCCATAACGYCCCGMACCTGYATCSTGGCCGTGAATAAATTCATAACCGTCTGCCGTGGATGYRCCYCTATCATTTTYCGACTYCGTCGRATKGGAGRYGCGGAKWRTACGWYAKRRCYYRTYGTACCAGAATYMRAGTCGGATMARMGTAYGTTTCMTGTGATCGYTCYAGTTAAWAWTARMRCKGCAATGSWAYAAAGTTGCAKCGSCAGAGYTYATAAGAACCACTCTCTAGAATCKGCCTGGTCATGTCCATCCTCCCACGGGTTATAGATAGACTCGCTTAGGGTTARGCGTTGTAGCGCCGTGCGGAARTTTRGGTCAATTWCAGYCYSTATAYCRRTRCATTTCGGAGGAGCCTAGTAAACAAACTTCCAGTACGTTRTAATGCATGGCATATCCTTCGCTTTCATAARATGGACTATTCCTGAGTGGTCATGCRGAACGGTCTCSGCACGATAACCCAGACCTGAAGGAACGTTYGGAAGTACTAAGGCGGGGATGCCTTATAGCCGATGCTATATAGAACTGATAGTMAGWGGGACGMTTCMTYGCGCCTGACTGGCAGGGGCTAATGTGCACTTCCWTGTAATCCCAGCGGAAARYKCGTACTCTCCGGGTCATRGGYGCTACGGTGAKRTAAAACGGCTGGGTCGAGGYAYGAACAAGACGAGGGCCTCCGGATCYKGCARGATTGATACCCTTAGTTTCGAGAAAGCGGGSTTGYTTGRRWTRTATYRAAATYTWCATTRGAACCSTAGAGCCAACGACGCSRKGCTCGTATYCTGCTTTGRACTMTTTACCTYYCGTRCSGTRYSTAGCGCTTGTGGTGTGCAGCACCGGGTTGAATACTAGTAAGGCGAGTGATTACCCGAACCATACGTTCAAWCGCAACTTAGACGAGCGTTTGCAATTGGCTGAGTATTGGGATGTRCTTAGAATGGCGTAACRGTTACGCCACCCTCTCCGAACGAGAACCCGAAGTCTCGGTAAATAACGGCAGACCAAATTCATTGTAAGCTCCTGATGCGTTAYAGYCGTTRTCCTACCGTTAGTCCGGTTGATCGGTACGAACGTTAAGACTGAGGATCGCAAACTAGGAGTGAATATATAAAAKAWCYAGAACATGTAYAAGTAGGCTCAAYACTACCACCCCRCYGATAAAAAACCGCCGCTTCACCAGGAATGAGGCGCCGGTAAATTAAGGACCTCGACGTGTGGAGTTAGAGCGCCAGCCGGCTCCGGAGGAGCGAAGAGACCGAAAAAATGACCAGAACTGAATTGACAAAAAATCATGCTAGGACCAAAATCTCGACCTTACAGCGACGCTTGCTCGTGACTACTCTGAAGAGTAACATGAGTTRCAAGCGCTTGTGCGCGAAGCGGGGMRGAAAAGCACRGYWCAGAAGGTYWYGTCTGTCTAARCYCTYGTRCTAAAGCTTAGYGCTATACAYAGATACAGAGATCGGACCCAGCATGTCGCTGYCCCGCGGCGCCACCCCGGGAGGGTTTTCCCACATGGGCCCATACGTGGATGCTGTAAAGGCGTATTTCCGGAGGAAGTGGCTCTAATAGGACGGGAGCCCCACAGTCCAGATTAGATGCTTAAACAGCAGAACAAGCGGAGGACACAGTGAGGTCKCGCAAATGGCATACTAGCGGGAGTAAGGAATAGGAGCGYWAKGCTMGACTCACCTYGACTTCCCCTCATCTGGCTTCGATCAGATTTGGAACTAGCTTGACTRTGCACATCTKGTTTACCCCTGCATTACTACCACCGCTACAAARTGGACCCGTAACCTAGGTAYGGCCATTATGTCAAGGAYGAAACCATGGCGACCCSTTATAATTTTGCAGRAATAACACGACATCTACTCAACACCCTAYMACYAAYTCRYSYGRCRTTCRCWGWGGAGMARRAAGAGGTTTGTCCTAYYAGACGCATGGTTGGAGTAGCGAAGCGGTGGTCCGCGGCGCGATGTCSCTMCGCAACTACCACGATAAGATGAGCACGGAGTGCYGAGGCGCTGGGRCGCGRAGCACYACGAMGACKTGATTTCAGCGCGGAAACCTGACGCCTAGCAACCCTGACTGTCGAATCCTGACGCTTTCCTAGTCGWCGRGCTGAGCGTWAACCSTCCGGYTYGYGCTAGGCCGTCGTTYAGTYCRAAGAYTGWRAACRRTCCCCTCGTRGTAWATTCAAATGCTGCAMCTCMSTAAGGASGCCTRYCTACCGCGCRCYTCGWGRAATCATCCAGGCTCAAGAGCGACGMGAACGCCCCGAGKGACGCCCGAGCACATCCGTTTGGGRATATYAGTACGTCGAAGTTTYGACTCGAGTACGCCACTCTATACGGATTTTGSGAACGTCACTAKCCCCACCGGTTAAGCCCTTCAAYGAGAATTTAACTTGATTGGTTGTTCATGTCCGTGTTGGGATGGACAGCYGCRGCCKAATACSYRCACTCCAGAYATTGCAYMCGTKGGAACATCRWGARCATYTGAYACCGCCGATTCMATAATATTTAACCGCTTGCGGTAAGGCTGCTCTCGCACAGTAGTGCCGGGTGCAGTTATTAGCAGCCTCAYGAAACCTGCCGCGCGCCCAAAGACTCCGGTGTACGCAGAAATTCTTCGACCGGCGTAGGTAGAGGAATCGTGGCAGACGKTAACCAWGGRGRTGATGMCGTCCAAATCGGGCCTGATGTTACGTCCTATCGWCACGTCGATGTTATGACGAGTTCGACACGTAAAYATCGCGYGAGTCTACAGACAAGCGGGAGARGGATRACCACTCGGGTTTTTTTAATGCCCCGGAGCCTGCCAGAGTCGCGTATTATATTTTGATKCCGGTAGAACCGCATGTGCCAACAAATTTACCTCGATCCTTCACTAAACGGACACCCAAACCCCCCCTCCTATATCAGCAATGTTTTAGGAATGCCTGGGGGCCGRATGCTGCYGCGRCTTCTAACGCTCACCGWATCCTCCAATTACRTGATCTTTSCATCTTCGGCTGAATCTGCCCGCGCCTTTGCTTCTCTGGCTCGGCCGAGKGGACTGCTTCAATGTCGATCTGATAACAYTTTCGCACATCGCTGCGTTTACKTTGACTCAAATCGGKATCATCGGGGGATCTTCTAGWAGCGATCACAAAGCAGCCAAAAGCCCCAGCACCTTAGGATCGATCCCCYTGCCATGGTTTCCCCCCACTGATTRRARACCGCTKYWTGCGAAAATAAYCTGCGTRACAARTTTTAGTTGTGCAATACAAACACGCAMCGAAATGGCYYKAATTTCCRTTGCAGTAATCTTTCAATCCAGAGGGAAAAACTTCRGGCAATGAGAGGTTTACGCTAYGACAACCACCATTATCCCCTASCCCCAGRGTGGGCCGACACGRCAAATCTAACATTTACGGCAGAAATTCGGAGTTTATGACTAACAGATAATAGTGCATCGCAACSAACGCAGTAGACTGCCATGGGCGGCCCGGCGTAGGGCACGTGTCCCCAYGCGAGACTGCGCCTCATATGRATGSAYRACAGATTGGGGCGGAGGTTATAATGCCATRCCCGGTCACTCTCATCGCGTCYCCCCTGTTGTTTGGCACGTTGCCAGACATGCCTGTGGAGACCGCGTGTCCCAATTGGTCTAATGAACCCGGTCCTACTTGTTGGTGAAGTACCAGCCCCCGGTTCATAYGAGTTGCCAWGYAAATGCGACCCACAGTCAACAGGCTRCCACCCTCCTCCAAATTTTTCATATGWAAATGTCGACAGTTTCCCACGCGCGTCATGGATAGGGGCGCAACGCCAGCTCCAACGGACCCARGGAGTGATCGAATATCCACAGCGGGCCCGTGGCGTAGGAGCCCGTGCACACCGCGTGTMGTGAGCCCCGCTAGGTACGRGYCGCCCGATGCGAGCTGCCGCTAGCTAAGTGCAGCAATCGGACACAGCCCGCTCATCGAGCAGTCTGAAATTAGGTCTAGCGCTGGGTCCGCTTATGCACCYTAASGRGCAGGCCCTAGTATRTCACGMRCGTCTAAMGRCMACGACACCGCTCACCGGGAGAARGCGAACTGATTCTGAAGAAACCATKCCGCCAGTCAARTCGSAGGGCGCCAGCGGTCAGAAAAGTTTTCCGGMGTTGCACCCGAGTATAGAGCTAATCTCACCAATACCATTRTGRTGCGCTTRTGMCAYGACCATACCGCGGAGTCATGGTATACGCTAATGCGGATGTTCCGAYAACCGGAAGAGAAYGYKACAAGGCGCGTGTTCTGCACYTAGGCACAGGATAWTGCAAGYTGCGCGTYACGCACCTAGATGYCCGATGCCATGTGAAARTGCAGATTAAACCGAGCGCTTGCTGCGGCGGTGGGTTGGGGCYWTAGYTGGCYGARTTTTGACAGYCTGCAGCTCAACACTAGCCGGACCCTCGGCCCACCSGGCKCCGGCCTCTCTTRYGTTGGCGGGGAWCRCGSCCCAGTGTGGCGCCGCACTTGTGTGTCACARRGCTAGYACGTYCTTTATGTGTTGCAGGGGGATGCCATTGAGGGTGTTATSGACATTCGAGACCYATGCCGAAGCTCCCAGATAAGGTCGACGGTCGATAAACCGAACAGGGAGGGGAATTMGGYCSATATAATAACCAATCCACTTGTYTGCAGAAACATTCAGAYTCGAYCSGGATATTCCACTCTTGGYGCGCTCGGAAGGTTCRTCGTCCGCYGTAKRCGGYAYTGMAGAGCYCCAAACGTTAACGGCAYTACACTCGCAAATTTTACGTTGATCTTCAGTCATCTTAGGAATCACCCTATCATRGCGCGCCCCTCTTTTYTAACCATGCWCACTATTMCATAGCAATSCCCTGAACGCGAGTGSTYYTGCGTAACCTATTAAGAAACGACKCTATATTCTGCGCCCATCGGATRCTAATACGCRTCRTRYAGACGTTTCAGYCTCTTCCTGGCCCCTGCCCAGAACAGTTAGGASRGARTGYTGTGGWTCTTCRMCCRCCCRGARTCCCTAGAGARGCGCACYGGCTCAAGAGTGGATTCYKMRGGAATTCATKTTAGGTTAACGTTCTACGTCACTCTATATCGGTGAAATATATCGTGCACCCGRAAGAGGCGGTARTCATTGGCTACACACGCYTCAAGACAAACGATKCGTATGAGAYTTACCGTGTCGTTCGGCTACCGCGTAGGTCGGTAGTGTGTGATGCAGTTCATTCGATTATCGGGAATGTTTCGCCGCCCGCCGCATGCCGCCGGTTTGRCTAGGATAATTCGCGCCRTCYGGYASAGTCYCAGMWTGKTCGTCSCTTCAGAGRSYYAYAGYWGRAGGGCGRCRCRGCGTSCAATKCAGARCAYWRGGCAACYGGGCRGKYCRCRTTAGAYRARAYACRMYGTRARACKWAGCKYRCCWYGRRWWTCAACWSCCACKAWCKRARCAGAYCRKGTTRKCAGGRAGGGAYRGSTCGACRTGTTGCCATCATAGGGCGTTGCGGAGTGGCAATGGACATCTTGGAATGTGGCGCGGTTCAAGAGGGCCCAACAGGAGTAGACTCCCTCATAGCGCCGYTCGGGCTTTCTGCTAATACGATGCAGGKGGTGTCGAATATCCGCGTGTCGTCGGTTATAAAGTATTGTGTCGCCAACMATGTGAGGCCKYATACGTTTTAGACAGGACTGACCCTASYCCRTCAGGTGARAGCCATCTCACGCAGGCAYGATCAKTKATAGAGGGGAAAAATGACAAATARCGYGYYYCTCGAGGCAACTAACTGAAWTAGACCTACCTTAACYRCAYCGYCYARACGTACRATAATAAGATGGGTGCTTAKCACCTCATCGGCGATCTGTTTACGSGRCYWYAAMCRKWSGYTCGGGATAAACACTTTGCATGGTTATASTATGGAATCGCCRGCTGTCGGCTTATCGAGAGCCCTGTTCGAGTCAASTCSCTGAGTCCGACCATTTCAGACKTGGAGAACATCGGAGGGCGGACGTGAGGGGAGAACATAGAAATTGACCAATCGCTAAATTGGTAGGAAAGACCCGGTGGACCTTTCTCTTAGCAGAGTCACATATGTAGAAGCACGCCCATCCCAGGAAACCCGACTTAAAGGGTACATGAAAAAGCTCCCAAAAGAAGACATTAGGACGGCGAGTGATCTGTGGGTAAAACCGTACGCCACATTGGGCTCGAGCACGGCAACGTGACCTGACGGATACAGTGCGACGGCCATTCGTGAGACCACTCCCCCCCTGTCCCATCCATTAGGGCGCTTCGCCCTGACTCTCCCAGGATCAGCGTTAAAAATTGAAATCGATTACGACCGGCAGGGAGGTCAGAGCCTAATGGCAGGTTGTCATTTAATAGATAAAAACCACTCAGTGTTTGTACTGATGATGGCGGCAGTAGCAAGTCACGATCGTATACGTGAGAGAAACTGACCACGGGTTAATATAAGACGGGACATGGACGACGGTTTCGCAGAACAGGAGTCAAGAGGCGTAGCGTCGAGGGTGAGCAGCCGCGCAATAGCCGGCCGGCGGGTATTATTAGGGCCCATGGTTATCCCTCGAGATTGGATTCAAAATTTCATACATGACGCGAACTCGGGTCTGGAGGCGTTCCTTTCTAGTAGGCCCTATACGCTGCTAACAGAGAGTGGAACGTGCCTACACGTTGATCAAATGGAGAATGCGTGGCGCAGACGCMWCCRGYRGGAGCTRATGGYCTRGCGGAATTGCGSRGRRYGGRYAGTTGATTRGWGMACCGCTGTTYAATCGARAATTGTGACTCYGTGACRTCCTCCYCAGAAYGYTGAGTARCTTCCGTCGTWAGSGTTGKGRAAARTGYCAYCTCGCACCTTAGACAAAKCGACGGTATSAATTGGGGCGYCTGYCAWTGAGKGCCATRGTCGCAGTAGAAGCCGTAACCATTAGCACTYCCTGGCGTGACGCCRACTRAAGTTCSGTCGGCACAATGCAYCSARTYGCCRGGTTTATACSAATACRGTACAGKMYYAACAYTTTAYGTGAGAGMWGCKRAGSCACWYYTRTGCGAYTACCYYCAGKSRCCRCRTGTGACGTATTCATCCTCCCGACTGATYCCAYCTGWTAAGCCGCAYACAGRARYWTTAYGRGMAARTRMGRAYGTCACCGTKACTGGCCMATAAAAACACCATGCAYGGRSAYTCTTYRYRYWGGMMCYKTTTGGYGYYCTTGAACMTTAGYGGSAYSYWGTRGKYRYKCGAYRTGARAGCRCCYAYWSGTAAYRRCYTSRTTSGGAACCSTYYGAYGGATWYCMCMARYRCARRATYYRRTACCTYTRCAACCTCATWTGCAGRTAKCTYTCGTTRACAGAGASTKCGCCTKACCYTCTGARGYATGGGTCCTGGYTCTCTAGGAWAACACACKCWYGYRSCYCCGCTTAACWACGCAAGYTATATTCAAKGRGCGCACCYTGTMGTGTGYTAATATTCCTCTTAAGTSACTCAGWWYRYKGGAGAGCCGCTTCATTATACAAAMYRTATTTRTTATTCATATTCGGCGCGAATACCTTATGCAGCGGAAATACCRTCKYTGGCGTGTGTGGCCGACCAGTGACGTACGARYAGRGCSAAYTTRTYCYYMMGTYAKYAGKTYCCACACCSCCRTAWTRTAAGRGGTTAAACAGAAGTRGAGATGTTGTAATMYTAAACKGYARGGTTCWCRTCYTTACTYTKWWSGYAGATRTAATTGRAGWAWCGAGKGTCGAATAGACCRKATGTWTAATTKCTTRACTTGGCTTTGCAMTCGCAAGCAAATGRTGGCGACTRTAGGCTTCCTGAGCAGTYGCCAARACTCGYRYAKMRGCCCGGACAGCWMGCGRRRATGCTGGCARGTCCATAYACGCGGCWCCCGCYGYATSACACYTGARYRWYGKAATGYCGATATATAGCTAYACAYTCTCTATSCACGGYGCGCSTWTGTCGTCCACGCGGGCTRARAKSTCYCRRTAGRRRYCAKMTAGACTTTCGGSACAGAGCYTTAYGCAGGTTRARRGGGTGCATWCTCGATTCAGAATGGRARGYGTCYCCCYYCTCGKACRGYTRRGYYRTTCYYYRGGWRTGGSGGCGMASGYGAARGAAYGGATAAGGGWTACTWAAGTGATYASCCGTGGCGAYTGGGCAAGCGRYTCGTYSCGCCCGAGGCAGWCKRWGTYYTGCYGCTYCTATGCRAGCTAATCTYYAAATAACATRGATRRYACAYSGCKATGGGYTAACCKCCGCTACAYRTMCAMCTTCYYSYGCCWATGTRCTCGATAGGYGATRCACACYTGCYCGWACCTTRYCTRAARRYRCYCCTYCYTCGSTTCAAWKTCGCYATATRTGGGAAYYCGGYCCGGCGCTYCGAGMTMGRSCRAYYCYCCRGTACYKTAGATRRGGWYGGGGCCGYGGAGGRRCGACGGCGRGGATCTTATAYGTAAGCGGTCGCCGAAGGAWTCACTCATCRCCGTTTAWGGCAAAAAAGGATTGGCMGAATCAGRCCCRATAAGACATCCAYMGCTGAGACAAGCGGTYAKAACAGGCCCATAAGAGAYGTAGTYTAAMATGCAGCGGTMGAGGAGGAGGWKCCGTGCTCWGCAACTGAMTRWCGACTYSGGTTCRGCYCYYAGSGGTRTGTTCCTCTRYTCSTAGAYYCKGCGTGACKCTRGACTCGAACCCAAGCGGCATTGAGGRAGCAATCAYACKTGRCAGAGTTTRGKGRMMYSGKAATCCCACYGWAGCAGCYKTWGACGAYCTGMTTAGGRYATTACACCACAYRARCTCAAGRGGRWTRGARRGCAACWTARGYGRACGCAAKRYCTCAGRTWKRCCGGGAAKCMTARRKGCTARCCKTGACRAYTWCYGRGGCCCYTGCACCYTYRYWACACCGACYRTCKRTGAACMCGYYRSTGCTGYTCCGGRCSAACYTTGYAATGRRGGATYGGTWAAGWYTAWAGTYCCTTGTCCCTACSAGCCRYRGGRAYTRKTGATKATGSCCTCYSATTAYGGATTCYRRYARRYAGAGCGGCKYTGYAGMCRYCCSAGGGGTCTGRCTYCATAACGTCACAGKGACGTGYATRGYTYYGTAAACGTGCGTTGCCATGRTTWAAYRATYTATACCYAGACCATAYCWYRRAGGRGGAYYKTAAYYGWCYAYAATAKGGATARGKGGAYCYMGGGATGARSRYCMAAAASAGGGRGSGTRRKGWTGGGTTTYCTGGATYACGAAYRCGKYAYCCTCAGGTTGGTCAYRRRYGAGCAAGAGTCATSAWCAGTWATCTTTYCTRCRRCAGGCGAKGACCCYYTCGTGGYYTGCCATTCGGGCTYYGCCTGACTGACCAGTAGCGAGYCGTTGGGCRCCGCTGGARRTCAAATTCGGCGACTGGGCAGGTGAGGGTTSCCAAAAGYTASGACCAAAATTCTCGTTCYYCGGCRAGATRGGYATATTGGCYGCRCYCAYRMCCRTRCAMCGACCTCATATCARAAACGTCTACGTYCACKGAYGAGCCCCTAYACCRAARCAGACACAYRCTTCKGCCTGTTCRTTRTCTCCCTGTTGGCGGGCGCCAATGTCACGAATGGCAGCACGCGCTTGCACATTGACKGAAAGCRCRCACCCATGRCCTCYCAWTYCTTCGCGGTATGCGCATYAKTGTYRGYACRGKGATATATMATARATTRTCARGGGAAGYAATATCACGCCKAGCTGCYCTAYACKCCTRTCYRGTYYYARCTYYGKCGTAATYWTGTYGTMTWTCAASATCYRTKACGCWGCAACGTKAKTGCTCMTYTGGRACTTARCKYGCGTTAATWCAGGGAAYAYCRACGTGCTCGAYGRYMAGAGAWGRCGYMGGGTWGYATTCAACTARGKMTYGATGTCGTMGSTATTTGGGTCTWCRMKCAYYCRGMGAGCCSSAGKTGGGWWRTGCCGCCGTGCCGCAGTAGTAGYCCYAGYMKTMKAACGYGCCMSWGTRKGYTCYCGTAGYGCARCAAGGAAGCTGYRGCRCYGCCTCGTTTAGTTAAGTGGGTTCYGACATGGACTAGGWGCRGWCAGCTAACACGATTACTTGAGGATGAATGCATAACACTGCCGTTGGGAACGTTGCATGCGGTAGTGTCTGGATCGGGACCCAAATAAAAGCYCGAGCGTCGGTCCGAACGAGGTAACGCGTTGACAGCGACAGAACTTAGTCTTAGCTGAATCKCAGGGGAGAAGTGGTGTARGRCYAACTAGTGATTCGGCGAATCTGCCTCTRCATTCTCTTGCGTGTSAACGTATCAAGAGCGCCGACAGTGGCGGGCCTCAGGACCACACCGGCACARCCCTGCYTGACGACRGACTGCARAMTACCTCCTTRTTCCGGACGAARTCGCACATGTTACTCCGGACCGTGACTAAATTAACCTACCGCCCTATTGCGCGCCCTAACCTAKTGATYGAYGCRCATGGGTGCCGAGCCTGCCTGCGAATAAGGAGACCGTGTCTACCCTTTYTGGACACAWCTCCCTGACAACTCCACCGACAGGAATTAAGGGGTTTAAGACKTTCACGCTACGCTCAGGATAATAGTAGTTACAGCAGCGTTACGSAAACRTAAYAGTGAGTTCGATAMRGAACATYCACAACWRATTTAYARCKWMYGTCTAARAKTKWACASRTGTRYCCAAGCYAATCGGACTRGGCGYTTCCACCCTCGCTTAACAAGCCCTTTACCGCRGAACGCAGATGCRCGTACGCGGCGCAGTGTCGCAACCAGTGAACTCGGCTTATCRTTATATGAGTGGGTAACTCCCTAATCTAGCACARGGGTCWSKSGCGATGCGCGGAKTGRCSTGCCGCAACCCACATCCGCGCACTACAAAGCTACCCAKTTCATCGTCACGTWTAGAAGCTTCGTGAAAGAGGTTSAAYCGAAGGGRYAGTCAGAGGGGCCTAGCCTGATCTCGAACGYCATAGGCAGGTCGYGGACGGACGTCAGGGAACGTACTAATCGAAAGCTGAGCACATAGCTCCACTGTCTAAAGGCGYGATCACCTGCACTGGCACGCTGCGATTCCATCAGAGTCCACGTKCGTWTTGCCGAGGTCAGCGTGACATGAACCCATTGGGTCAYGGAGATCGAAACYTCAACTTYTTGAGCCTGTAACTTGATATAACAGACTATGGATTCTCYATGATCGTRTTGATCACRCGGTTTCCGCGACAGYTACATCAGCCACTYCCTGAACTCGTATTGGCAGTRAATRAGCAAACCCGTCGAACAAGAGTGGRCCGAGCGCMCGRCCTCYKTTTCTCACGGRYTAGGTGGCCCGGGTTTCMAARTTGCCCGCATTYCGTYCCACCTYAAAWGATACAAATYGTTYCGTACAAGCAGACAACTTTTGAGTYTTTGGCGGACGTGATTTTAGAGCGTTCCCTAACCTAGYACTTGGTCACGCCTGCTAGAGCACAAGAACACACATTAGACTCGAGGCTCCAGCGAAGGGMCARGAATCACTTKCGTRTGCGCGACAATGACCCACCAATCGTAGGTCGGTCGTCGGRTCGACTCCCCCTGAGTTGCCTCGATGCTTCTCTGGTTRTATTAGCTCGARAAATTCGATCACCACGAATTAACATATAGTCCGCACACAGTACYCATTAYCGACGAGCAYGGGATTCGGGCACGRCKAGGGATCCGATAATTGCGGGMGGAACTYYGGGGAACCCTYGCGYTCYARTGTWGGCACGGCAGGAKCGACTTRGGGMGRYRRGGTTGGYGATTTACYCGCGGTAGCGTGTAAAGTTGARGAAGTGGGCTGTAAKAAATGACATGTGCGAWTCAGTATAGYYAYTTTAYCGTCCTCAAACGGTGATGTACTCCAMTGTATAGCGTMCCAGACCACAACAAAGAATTTACGGATTTCCAAATTACGCGAGGACATCCAGGGSATCGGATAGGTATCACGCGGCGCGTTCACCACTAACGAATTTTCTTCAAGGCTCGTCGGGGATACAGCATTTCCCCGAGAATTATAGTATATGCGTGATCATACACCAGACCCGCGTCATCATGGAAWAACTGGTAACCCCCCGTGATGTCCTCTGGCCCCGACTCTGAGCGGAAGGCCCTGAGGTCGTGTCTCTYTGAAACTCCCTGCGCTAGSCGCGRGSCGTGGGMGCGTGAATGATTTAGTCTCTAACTCGGRACCTTCACGGCAATGGTGCCATATGTAAGTCAACCAGGTCGGTATGGAACTGAATTTGAGGAAYAGTTYTAGCGCGGGTCGAATMGGAGGTATAACTTTTAGGTCCGCGTTAAAGCATGCTGCCTGTCTATTRTGTCTATGTAGAGGCTAGGATTAGCTGYTGTCACAGCAAATTTGCGTTTCGTTGKACTTCTACATTCCAAGAACTGGCTGGGAAATGGAACCTACCGGGATGCAACTTGGTAATATGTCAATTGCAGGTTTATTCCCAAAGGGMTCGGAGGATATGGGGCGAAAGGCCCTGTGTGGCCTCTTCTRTACGAGCGGCCACTGCCAACGCAATAGATCCTCTGAGAAAGACCGAACGCGATAATGTGTCGRGCYTTGCCGTATTCTCGCACTAACACCTAGACATGCGGYTRCTCATGCGATCGCGCCCCCCAGCAACATTCCTGGCGGAGCTCTACTAAGGTGCCCGCGTCGGTCTGAGTCCTTACGCAGGTGGAGTCACTATGCCCTAACACTCTACTAGGAGGTAGGGCTTTCTCACGCCCGGCGAATCTATTTCTCAGGAACCCCCACATCTAAATAATTGGCCCCATTGCGTAAGGTAGGATGTTAGGGGCGAGGTCCAGATGTTCCGCKCTTCCGCCCGTATAARCTGGTTGGGAAAAAGAGTGGGGAGGTGATATCTTCCTAGGCGGGASACGCAGATACATGAATCACYCACACCGAATGCAGAGTGGGGGYTCTCCACACAGCTCGAGGGTACCGACTGCCACMACAAGCTAGTGTACCGGTGCCGAATCAAGCGGGCCCGTATACATAGGTGATCYGCAGCCCCGAAAATTTWGCYGGTTTGGCCATAATATCCTAACGTATACCAGAAGCTGTGTTTCCCGGGTCAGTGACTCTATGCTGTTCTCACGCAACATCTGTTCGTATGCCCCGGATTGACCGTTAAAACTCATGCCCAAGCAGCACGGTCMACAGATATCACATAGCGATAGAAGCCCGGAAGGGACCTAATCCTGTTGTTATGCATCGWTGGTGAAACACYRTAACCCACGATGTCGGAAGCAAGAGCAATTAGGTCCAGGGCAAAAGGCGTACCGGAGCGTTTGGTGATYTGGCCGAATAGCGACACAGCTGCCCTAWCSAAGGCCARRYCAAYRGAGAMTCCYCRAYRACTAATACGCTTACTASAYSCKAYGSGGYRGYYCGCTGGACGAGGTGCGGGCGCGCGCAGACAGCCAAGGTTGAAGCGCCCGGACTGCYTCTTCCCTAGGCCGTAACACACTAAGCTCGATGAGATCTGGGTTTGACCCTAATCMAACGATCCACTACGTGATGCGTACAGTGGTCGGATGCGGTTAACAGTGAGCAGCGCGCGAATCAGCGGTGCGGTTCACGAYCSTAATGCGATAACCACTTCTAATGRCTTGTAACAAAACACTAYGGCCTTCGCKGTAGGCTTCTCGCAMTGTRYCGATCCGACAGCTGTGTGTWRCAWGCTATGCGTCACGTCAGTTACTAAACGCGCACCGTTAGCTGTATTAATAAGACTTRTCAAAGAATTTACTCTGTGGCATTGAACCYKGAATCCTGGGCAYACAAAGCCAGTGTAGTGAAAATATCGGAGCACGAGGCTTAGCGGCTGCTTACTTGAGCTGGCTACAATTGTCTATATTACTGTATCGATGCAAGTAAAGAAGCGCTAGGAATCTATTTAATGAYGAATATCTCGCTCAAGCACACAACGGACTGAGATCGTCAAGGCAATAAAAACATGATATCAGGACGAAAGTKATAGCAACAAGGAGAGGGGTCAGCTGCACTCCAGCAAGTGTCTAGCCCAGAACCTCCCTAACTGGTGCGSAGCAACCTTCGAAGAATAAAAATATTTAAGGCGTCGCGCGSCCGCTTGACCTYGTTCATCTCRYYGCAGTACCACATTGTMACGCTGTTRGGAWCCCCTCTCGTTAGACTAAAAAAAACCAACTTATCCCCCTAGCGCGTGGCGGGAGAGCGAGGCAATAGGGGACGAAAGAGACCGAGCCGCTATAATTAGCAGGAAYTACCTCTGACRGTCATTTATCGACACTCGCGTGTCCTAATTTTCCATTAAACGAACCAATGGGCTCACTCCCGACGACAATGGGCCGGGGGGCATGKSTGRAACCAGAACCGGCATGATGTCAATAAACCCCCCGCGATTCAATTCGTGCAGAGGAACARCAAATACGTGCRGCGTGGCAAGCTCGAMTAACCTTGGYCGGGAGTCCAGAGAAGGACACGTCCTGTTTCAAACAYGRTGGTAGATCATATCTGCTCCCTCGCTGGTTTCGCAATACTTGAAACATGGGACMAAGATACAGTGCCACAAYTTATCATGCGGTTGGAGGGGTTCCCAAATCACAATTTCCTGGAGAGGTACATCGACTTCTAGCCTTACCTTAACYAAGCGRGTACCACCCTAGTGAGGGACAAAGCGGCAYAGCTAGATGCCAGAGGATGCGATTAGCCGGGGCGATTCACCGCATGGCGAGACGCGTACCAGKGTCAGGCACCYGGATAAGTCGTCGGAGCATTYCACCCATGGGGTCGCTCACAACRMTCCGGGGTYATGAGATYTYCATGTGGGCCAGCCTGCATGAGYTCGGCAGTTCAYAGGCTGCCTATGTCCCCGGGAACGGTGGTGGTCGTCGCCCCTTAGATAGACAAAGGGCGGGTGCGTTCCCACGAYGGTGTAAATGGGGTCCGACGGGGCTACAAATATGAGGATTAGYRCCACAGGCGCGCGGCACCGTGACGRTCGATGGTTTCACAACMAACCCGCASSATGACATTGGSCCGARCATTYGGCGCTGTGTTTTTCCCAGAATCGCGCKCTYCACGGATTTCCAACCCGAGTTTGGAACCACACGCAAGGTACAATACGATTGGTCCGTTGGATGGCTACACAAAATTCTCGACGATAAASTGTGTGGACACGTCTCAAAGCAACAGCATTACAGTTATCCTYCGCTCCCGTCATGGATCAAGTATRTGTCAGTCAACGTTGGAAATCCCACTCTCTTCGGGGCTCGAAWGCGGTCGGGCATTTGGCAGATTCGGTTACCGGCAAAGGACACTCAATTTCACGAAGAATCAAGCATAACCGAGACGGACCAGCAGCAGAGAAATAACGTMACGAATACACTGCAGTGACCAGAATATATAAGGATTAGAAAGGGTGCGTGCCGTACCATTGATTCTGAGACAGGCTGTCTCGAGTGTATAWCCYYCCTGAACCTCACCAAGTTMGCWGAYCATTGGCTACGATCTAGGAGTCGATGTTCGCAGATGTGATTGGACTCGRAGCKYCTCCCTTACTCATCCACTTTCKTCCCACCTTMGTTCGCTCAGAGGATTCTCTCTTCTGTCGCCGGACCAGAGCAATGACCCGAGACACCTTCATGAAATCTTCGCGCACAAGGCAGACGTGGRCGTRCATRGGACGCCKCACGGTTTAGCAGGACTAAAGACTKAGTCATTTACGCACTAARTATGGACCAACCTTTACTGAACRTGTAGCATCAAGATTGACCCTCTTGGCGATATGATACCGGCCCGGGTMATGGAGCGTTGCATAATATATGCCTAGAGTCYCATGGTTCGCTRAGAGTACTTATGCTGCGTCTGATCTTGTCGCGGTACCACGAGATGGCAYGTGGACATRGCCTCCCAACCCGCAAYGGTCGTCCGAGGATCAATATCAGCCTCCTCCRGATCACGGCGGCCGACGTTGCCCGGGGAGGRACTRCGACCARTKAACTGCAGCTGTCCCGTAACGACGATAGGGAATTTYATTCCTCTTGGCATTTCGCTTTRCMTAGGACCAGACGGCGAGGTTCCTGAGCTGTGGCTTATAATTGTTACAGAGGAGGATTGCTACAGWGTAACRRAATCCCCCTAGTAAATGAGTATGTAGCCTCTGTTGCCTTCACCTAAGGAACCGSTTTKCAGCCAATTGCTGGYACCCGATCAGCGGTTGCYCGYCCCAAGYCGGCGAGWRGACAAGGGTGRGCGKRWGCYTGCGYGCAACATACTYGASKCMRRYTRARCGYMAYACACTRGKKGTKMCAATAAGMSCTRACGCTSARTATGRMAGCGCCCRGAGMGRGMATCACYTTTRTRCGAYTCTCGTCGTGTGYAATGTTAWTKACRCYCYGRAAKTGTGGAGRGYTCCGCATTTRCMKTASCAMCCTKYACTGTCCCATGRYKTCAMRGRSGYRTMAGTGGGTAMYCATCTMCTTTMCAGACTCACCYTCRYAGAGCCRGGTYYRYTYCGGGCCCTTGGTYGARGYTTYACATYTGGGGKTTCCCYTYTYRRCTYTMKCMCARGGRAACGTAASAGGYACKYCRGTSAGCCYGRCCTCTAACARTGGCAGCCTACCACCGGKAYTAYATAGCAGCGAGRCACRTWCCGGRAKYCCCCATGTCTGYGRTGTRYTYRCATGCYGTTGARYGGRAACAYRKRMSCATGGAMRGGTACRAAWTTTAARCCGRTGCACTAAGCAAATGCTYTMAACSCKRARCWAYCKSMWGAAARGGAGGAAAKYRCGRKRRGYKGCARTTRAGYSGTSYCTTRTATWCRTYTGTTYTTYRGCGGRKACAKAYCGGMAGTRCCGTCCACTACAACGCCCSTCRCCGATCRCCWRKTAYAGAGAACARTAACARGCCTMCACGYMCGSTTKAKCCRAWATTKCACSGRCATCCATTTAGGGAGGKRTTTCRGYRAYGGMTTGTGRGAGACGAKCMCTRAGACTGMCASAMRGMCAACACTGGTGGGRGGTTARAGCACYAYCCTTCAYCGACRCTAYTYWRCAAGGTCGATTCGAGGATCGAGGGGCCTGTACCGACGCCCAATCCAAGGCTCTSTGAGACAGCAGCATMGGCGTGYGAKGAAGTGWGYACCAAACTACAGGTTACCCTCTCTCCMGATCGAGCATCCCATGCYTGTCACCGKARAAAWMGCACCYCTTGRCCATGCCTTYATAAGKGARGTCGCRGTTATRYSYRACYCAGKCCYKRYATCGTYMARATGATACRGTYCGKATTGGTAACGKACTGYACCGAAGYTTKTTGRTMGSMACRYYAGRRSYGGGCYWCTYCGCTCRAGGCRATARTTAGGSTCTGYCAGCTYTGRGRGGTCGRGCYTCCGGCCCACSYAMRRRCTYYGGTGCCRYGRGCGCCCGACCCCGCKCGWCYGCAYCTGRGCCCATAGTCRAGWCTATCGGTAYRCRACCWKAAGATRCAGTCCACCAAGTCCTAGCCGATCAGTGGACAAGTACCGGGTTATGTACCCTACGGCGAATGTAGAATGCCATGATAGGTTGGGAGGTGGATTCCGCTCTSGCAGCTRGTGGTACGACACAACTAACTTTAACAAGCATGCCAGTGGTRTGMTGGTTTAKTYCGAAATCAGCTTATAATGCRTTGTCGGGTGGRTTGAGGCAAATGGTTAYTATTTAGTYCWYARGTGTGTTRTTGRKTACAGAYYGAATCTRRGRTRTGCYGAGRTAATAGTTAGCACACRCSAATCTCACGCCYGCYCCYGMCATAAATTGRCYGYGGCAGTCTARATAAAAGRRAGCMYAAGACYGAARAGCAGRACGCGCKCCWTMGGGWKRGWRGGGTAGCKYGATACCGCTTCGGGRGCGRCCGRATAGTTCARYMGMACTTRTTGAACTATRRTTRGTRGAGAGGAYGCTACATAYKYCMRGWTGKRRACKKKTTCARTGMATYCTGGCGAGCCGGAGTCCTTGTATTTYGTSGGRCGGRTTAMTTWSCRGCCTRCACTYYYARTKGYSCYAGCGACRGSAGTKCTRYKATCGYTCAGTAAACAACGCMTCMTGYCKTAYWAGRGTACCGGCTRACCAGCYAWAMWCTTGCYGGCCAAGGCTAARAAGCTCTASGAAYCTACTSGTGCAAGTYCARCAGTTGRTYGGTGYWCATACCGKCWKYTYGRTYCCGCMCCMCCYGWCYRCGGCKTRMYTGCAAAGGCAGYCGTRTGAAAATTACAAARTTTCCTRYGGAGATYGRAGTYGGAGKGAGYTCRGCYCCACGACAGTCCCAAGTAMGRYATSTGYGGAYRGRGAYCTKCGTCTTTMTCTAGCWCTCCTRGYAAGCAMCTACTCSRRAAGTARTCCYTCYSYYCYYCRTAWCCATMGGCGGSRYATCGACYGYARYGCGCTGYYATATTCARTAYYGYARRTWGAGRRKTCRATCYCRYARGATGKRKCCKGGACTKAMYCRRTAGCGCCCCCMATTTYARCYRAYTGCACAGYCATKGGAACCSTRGCAGGCAGGGACAGKCGGGTMATAGAKGAGWGGWCTGAGCSGGGTAAACTCGYCGMSKKARKAAYMGGCAACACACGACCCCCCGAGRGGARGTGRRYGRGGGACCRATGCCGCTTCCCYACTCRCGCTCTTATATGATCCGTCAAYAGATGTGAYACGTCTTATACGCACCCTAATGTGTAATATCTCRCYGGACCTGTCCRTCGTGYTATTTTATTAGYCCAGCGGTCAAAAAGCTCTGACYTCGTTATTACCCTTGAGAGAGCCGGCTTAATGCGTGGGCGGCTCGCTCGGGATAATCATCCAATCTACTACTCGTTTGTCAACTCTCAGATATCWCCTGGAGGTTARGTACGCACTTCAGAGCGGGCCTTGGTGACCGCATACGGAGGACTCACGTAATCTATCGAACACCRTTGYCCTMTAKCCTGGCGCTCATCGAAAGGAGTCTCCTCGACACGAGYTTCATAACCCTYWTGTCTGAATTCGATTACATCACATGTTGATTTCCTATTATGTTATGTTATCCCTCAATCGTACTCGACGCCTCTCAGTGGGCWGTAACCARCCGCCGATAAATAAGTAGGACTGCTCCTTAAACCGAGGGGCGTCAAWCCCCTACCCACTTGCCAAGTGCTACCAACTAGGCAGACCAGGACGCAGGCYGYTCGTAAWYAAAGMGCTGCAGRCGACACGATTARCCTGTTTTCCCRRAAARRYCGMGCACCCRTCGGTKTASRGYGWSAACACAARCCRTGYAAAACATKGGRYACYYTTGRTTGGGAGGAYGTRTATYTCMMGCTCCGGKTTRYRTCCTCTCGYCGACCTKGGTGGGYRATMCTACATCRCGTATARCACAGTTCGTTYRGTTAGCYCTCCYGAAGGGCGTAAKTGCGSGGCYCYAKCGTCCACACYYAGGCYACGARCTYTTCKGSRTGCGCGARSCYYCCMRAYAGGGWATRCRACGAKCCGACMCTCKCWGYGCACGSTAGSAAYCAGMTTYARGACTTAAASTTRRYTWYGACGGKACCCCAYCSCGTRGGTGACCTTCSCSCYATCTGGTCAATCCCGMARASACACAGGAAYCTCCCAATGRMRGGCGTCKCTRAWCCTYYYGGMMACWGTYMGAKGMAGRACATCMTACTAAAGTGCTTCAGRAYCGCTCCYTSGTTCGTTCAGCCYYGGRCCCAACGGGGGGTTWATCCGTTYRAAAYGCACGTCKCRYACATRGWCRGRYCTCYYGGCCRGTRWRRATATAYYAAYGCATYTCGYGWMAGYGGCAYTGYSSCCGGTAGGGGWAAAATCCAAAYTCTAYARTCCCGCMTCATAGTGKTKAARYRYRGYCSCGGGGCGARCTGCTTRGGATSTKGGATCGARTCCGTTYCCTGCAGKAAARCCAATAAAAAGGACTTCYYCASGCAACRATTAAGAAAGTYCAGGTRGSARGCGGTTARSATGRTGYAACCGAGGTGCRCRYYKCTCAKCTGKGTTGAATYTACGTYYGCCCAGTCYGYRYGAGGGCGMTRGCCTGCTCRTGRGGGSCGYGSCYYWGTGATCYAARACATCAMRGYWARTRCTWTRTTGAAAARCTRCTCWACCAGGGGTTAGGRGGGRRGGWRACACATKKGKAYYAAACTCWKCTAASMCWAYYATGRKGYAYARGAKCSAYGGAATACCTCTGGTRACCRCGAGGGTAAATCAGAACRCTGTTSTTTACRTRAGCMCCYATRCAAAAGTATCWAYTATGCGAAAGCAGCATCCAGYCTCCATAATCCCCTCTGAGAGACTCCGTAGACAGCAGAACTATCTCGCAACGYCYGRCAGTGAAGGTTACTAGAAATGAAACRCTGTGTAGTTTRAGCGAGAGTGCAAACTAYCCGAACGYTCGACTGTTARGGAATCGCCTGCGACAGGTGGTMTACCRKGGRMGGCSYGRGTRATRRCTARTGATATCTRCARCKGYCWTGAAGAYKMRGGCGCGRGWTGRATGTGGGCAAWCGYKGGRTTTYCGATCATGATGGGAATTCCAGCGACAGCTTMAAGACACAMTAAATRTACTAGSGGCTCTCACATACSCGATGAAGCCWCGGTGCAATCCCACAACTCATTTACCGCGCCGRTMTTCRGCCARASTGTAGGACKCATAGGAG
>Papeda
[truncated: 2,646,509 more chars]
