# Supplementary material for: Genome sequencing and CRISPR/Cas9 gene editing of an early flowering Mini‐Citrus (Fortunella hindsii)
Source: Plant Biotechnol J. 2019 May 21;17(11):2199–210. doi: 10.1111/pbi.13132 (PMC6790359; doi:10.1111/pbi.13132)
Supplement: Supplementary file 3 — Supplementary File [file PBI-17-2199-s005.xlsx]

## Sheet: Supplemental Table 2
Table S2. Summary of F. hindsii Selfing Lines.
Bold font marks the outstanding accessions selected for NGS survey.
Generation	Code	Homozygosity
S0	LT01	0.556
	SY02	0.63
	SY03	0.63
	LT02	0.667
	LS01	0.704
	ZL	0.704
	SY01	0.704
	DR01	0.704
	FC01	0.741
	Mean	0.671
	Max	0.741
	Min	0.556
	SD	0.057
S1	DR01-01	0.815
	DR01-02	0.889
	DR01-03	0.815
	DR01-04	0.778
	FC01-01	0.815
	FC01-02	0.815
	FC01-03	0.815
	FC01-05	0.778
	FC01-06	0.889
	FC01-07	0.815
	FC01-08	0.815
	FC01-09	0.778
	FC01-10	0.852
	FC01-11	0.704
	FC01-12	0.704
	FC01-13	0.741
	FC01-14	0.741
	FC01-15	0.741
	LS01-01	0.852
	LT01-01	0.741
	LT01-02	0.741
	LT02-01	0.741
	LT02-02	0.778
	LT02-03	0.813
	SY01-01	0.741
	SY02-01	0.741
	SY02-02	0.704
	SY02-03	0.778
	SY03-01	0.741
	SY03-02	0.667
	Mean	0.778
	Max	0.889
	Min	0.667
	SD	0.055
S2	SY01-01-01	0.741
	DR01-03-01	0.741
	FC01-01-05	0.741
	SY01-01-02	0.741
	SY01-01-03	0.741
	SY01-01-06	0.741
	SY02-01-02	0.741
	SY02-02-07	0.741
	SY02-02-08	0.741
	FC01-01-06	0.778
	FC01-03-03	0.778
	FC01-05-01	0.778
	FC01-07-01	0.778
	FC01-07-02	0.778
	FC01-12-01	0.778
	LT01-02-01	0.778
	LT01-02-04	0.778
	SY01-01-07	0.778
	SY02-02-03	0.778
	SY02-02-10	0.778
	SY02-02-11	0.778
	SY02-02-12	0.778
	SY02-02-13	0.778
	SY03-02-04	0.778
	FC01-02-01	0.815
	FC01-02-02	0.815
	FC01-03-04	0.815
	FC01-12-02	0.815
	LT01-02-10	0.815
	LT01-02-12	0.815
	LT01-02-13	0.815
	LT01-02-14	0.815
	LT01-02-16	0.815
	SY01-01-08	0.815
	SY01-01-12	0.815
	SY01-01-13	0.815
	SY02-02-06	0.815
	SY02-02-14	0.815
	SY02-02-15	0.815
	SY02-02-16	0.815
	SY02-02-17	0.815
	SY02-02-18	0.815
	SY02-02-19	0.815
	SY02-02-20	0.815
	SY03-02-05	0.815
	LS01-01-03	0.815
	DR01-01-02	0.852
	DR01-01-03	0.852
	DR01-01-05	0.852
	FC01-01-02	0.852
	FC01-01-07	0.852
	FC01-02-03	0.852
	FC01-03-05	0.852
	FC01-12-03	0.852
	LT01-01-01	0.852
	LT01-02-03	0.852
	LT01-02-08	0.852
	LT01-02-17	0.852
	LT01-02-18	0.852
	LT01-02-19	0.852
	LT01-02-20	0.852
	SY01-01-14	0.852
	SY01-01-15	0.852
	SY01-01-16	0.852
	SY02-02-21	0.852
	SY02-02-22	0.852
	SY02-02-23	0.852
	LS01-01-02	0.852
	DR01-01-06	0.889
	DR01-01-07	0.889
	DR01-01-08	0.889
	DR01-01-09	0.889
	DR01-01-11	0.889
	FC01-01-08	0.889
	FC01-01-09	0.889
	FC01-02-04	0.889
	LT01-01-02	0.889
	LT01-02-02	0.889
	LT01-02-05	0.889
	LT01-02-07	0.889
	LT01-02-21	0.889
	LT01-02-22	0.889
	LT01-02-24	0.889
	LT02-01-01	0.889
	LT02-01-02	0.889
	SY01-01-17	0.889
	SY01-01-18	0.889
	SY02-02-24	0.889
	SY02-02-25	0.889
	SY02-02-26	0.889
	SY02-02-27	0.889
	SY02-02-28	0.889
	LS01-01-04	0.889
	FC01-02-05	0.889
	FC01-02-06	0.889
	FC01-07-04	0.889
	FC01-07-05	0.889
	FC01-12-05	0.889
	LT01-02-25	0.889
	LT01-02-26	0.889
	LT01-02-27	0.889
	LT01-02-28	0.889
	LT01-02-29	0.889
	LT01-02-30	0.889
	LT02-01-05	0.889
	SY01-01-10	0.889
	SY02-01-03	0.889
	SY03-02-02	0.889
	LS01-01-04	0.926
	LT01-02-31	0.926
	LT01-02-32	0.926
	LT01-02-33	0.926
	SY01-01-04	0.926
	SY01-01-19	0.926
	SY02-02-29	0.926
	SY02-02-30	0.926
	SY02-02-31	0.926
	LS01-01-01	0.926
	Mean	0.846
	Max	0.926
	Min	0.741
	SD	0.053
S3	DR01-01-04-01	0.852
	SY01-01-03-01	0.852
	DR01-01-05-01	0.889
	FC01-03-03-01	0.889
	FC01-07-01-01	0.889
	FC01-12-01-01	0.889
	LT01-02-03-01	0.889
	LT02-01-03-01	0.889
	SY01-01-11-01	0.889
	SY03-01-01-01	0.889
	DR01-03-01-01	0.889
	DR01-03-01-02	0.889
	FC01-07-02-01	0.889
	LT02-01-02-01	0.889
	SY02-02-03-01	0.889
	DR01-01-02-01	0.926
	DR01-01-02-02	0.926
	DR01-01-03-01	0.926
	FC01-02-02-01	0.926
	FC01-02-03-01	0.926
	FC01-05-01-01	0.926
	LT01-01-01-01	0.926
	LT01-02-04-01	0.926
	LT01-02-04-02	0.926
	SY02-01-02-01	0.926
	LT01-01-01-02	0.963
	LT02-01-03-02	0.963
	SY02-02-03-02	0.963
	Mean	0.9074
	Max	0.963
	Min	0.8519
	SD	0.0294

## Sheet: Supplemental Table 6
Table S7. IDs of F. hindsii Specific Genes.
Locus
sjg084090
sjg086320
sjg243660
sjg247380
sjg251180
sjg243620
sjg249170
sjg302900
sjg158050
sjg246730
sjg213530
sjg288950
sjg240820
sjg286980
sjg086220
sjg105670
sjg243730
sjg087980
sjg310590
sjg302240
sjg086610
sjg271750
sjg302390
sjg250100
sjg118220
sjg302100
sjg248750
sjg103770
sjg297680
sjg253440
sjg302160
sjg088180
sjg303280
sjg118190
sjg238510
sjg297430
sjg302320
sjg109410
sjg302610
sjg112900
sjg112920
sjg112940
sjg243600
sjg243640
sjg243680
sjg112930
sjg181750
sjg303360
sjg303370
sjg249580
sjg302150
sjg085840
sjg246940
sjg301990
sjg113570
sjg158110
sjg243590
sjg118210
sjg158000
sjg272100
sjg302780
sjg302920
sjg108910
sjg157990
sjg113550
sjg272080
sjg302420
sjg248330
sjg303110
sjg288440
sjg302050
sjg302590
sjg108240
sjg239630
sjg238620
sjg250600
sjg272090
sjg118200
sjg103760
sjg249200
sjg248580
sjg249490
sjg249890
sjg252020
sjg247410
sjg252860
sjg103780
sjg251240
sjg112910
sjg243610
sjg243700
sjg243670
sjg243710
sjg243650
sjg112950
sjg243720
sjg184960
sjg158100
sjg287210
sjg290120
sjg158090
sjg158070
sjg113350
sjg113380
sjg113400
sjg113410
sjg113440
sjg113490
sjg113500
sjg113560
sjg158010
sjg158060
sjg113370
sjg113530
sjg113540
sjg288270
sjg287990
sjg253130
sjg128890
sjg286130
sjg213540
sjg158030
sjg289610
sjg290190
sjg157980
sjg251660
sjg271710
sjg297490
sjg297660
sjg213520
sjg297620
sjg271660
sjg271700
sjg271740
sjg297440
sjg297470
sjg297480
sjg297520
sjg297530
sjg297540
sjg297570
sjg297580
sjg297650
sjg297690
sjg297550
sjg043060
sjg019010
sjg029500
sjg105530
sjg118240
sjg042350
sjg113390
sjg041880
sjg113480
sjg043010
sjg041590
sjg042950
sjg042090
sjg085470
sjg029550
sjg252390
sjg113610
sjg271670
sjg031020
sjg113510
sjg113590
sjg113420
sjg113430
sjg041720
sjg041600
sjg047390
sjg108260
sjg113580
sjg041280
sjg041640
sjg106280
sjg029420
sjg113450
sjg042800
sjg029480
sjg106220
sjg041400
sjg106300
sjg031030
sjg251090
sjg029520
sjg029450
sjg029400
sjg104960
sjg041050
sjg289230
sjg030980
sjg042100
sjg113600
sjg113360
sjg113460
sjg158080
sjg041730
sjg042370
sjg018320
sjg029440
sjg109710
sjg106270
sjg106240
sjg041370
sjg041760
sjg042550
sjg023610
sjg113470
sjg113520
sjg124330
sjg104840
sjg042720
sjg041560
sjg041550
sjg158120
sjg104460
sjg113620
sjg042940
sjg042460
sjg042830
sjg042040
sjg041120
sjg041080
sjg029460
sjg041410
sjg029530
sjg041240
sjg029410
sjg041920
sjg043070
sjg042280
sjg042380
sjg043090
sjg029470
sjg041020
sjg158020
sjg108600
sjg247850
sjg042010
sjg042320
sjg041090
sjg241180
sjg103740
sjg043050
sjg107990
sjg050970
sjg025150
sjg025220
sjg035070
sjg035480
sjg035720
sjg037340
sjg037650
sjg037780
sjg038260
sjg038550
sjg039010
sjg039560
sjg068250
sjg068280
sjg071830
sjg072050
sjg073560
sjg074670
sjg075590
sjg202760
sjg202770
sjg202790
sjg202820
sjg202830
sjg202860
sjg257900
sjg257910
sjg257960
sjg258000
sjg258020
sjg258110
sjg258120
sjg258300
sjg258330
sjg258360
sjg258440
sjg071740
sjg035950
sjg036060
sjg036250
sjg036420
sjg036960
sjg036970
sjg037740
sjg039510
sjg068140
sjg068330
sjg070040
sjg070750
sjg071040
sjg072100
sjg257920
sjg258030
sjg258060
sjg258170
sjg258220
sjg258260
sjg258340
sjg258420
sjg025230
sjg025210
sjg202850
sjg025180
sjg025270
sjg025280
sjg074860
sjg073860
sjg126650
sjg126670
sjg153580
sjg253970
sjg253980
sjg219760
sjg219780
sjg219790
sjg306640
sjg306650
sjg093820
sjg104080
sjg219770
sjg093830
sjg104070
sjg104060
sjg004260
sjg004430
sjg004320
sjg004420
sjg223120
sjg227050
sjg110880
sjg110800
sjg004460
sjg004630
sjg004850
sjg004680
sjg110850
sjg224330
sjg229470
sjg230130
sjg301090
sjg227500
sjg004350
sjg004910
sjg224360
sjg004560
sjg222890
sjg222130
sjg231330
sjg224550
sjg229880
sjg231370
sjg230700
sjg234530
sjg226500
sjg231580
sjg223830
sjg227290
sjg224080
sjg221810
sjg222400
sjg225910
sjg233950
sjg228830
sjg110820
sjg229860
sjg232400
sjg004740
sjg110810
sjg300930
sjg000410
sjg096690
sjg106850
sjg212770
sjg018030
sjg106970
sjg156670
sjg171060
sjg085250
sjg086240
sjg243630
sjg243690
sjg272110
sjg184950
sjg158040
sjg032220
sjg055880
sjg116950
sjg165860
sjg275910
sjg063140
sjg076680
sjg078270
sjg077100
sjg078170
sjg078750
sjg078090
sjg004720
sjg301140
sjg004340
sjg004730
sjg300960
sjg301110
sjg203280
sjg243520
sjg025930
sjg203200
sjg203250
sjg203190
sjg047510
sjg219740
sjg282690
sjg282610
sjg282780
sjg080930
sjg118880
sjg300360
sjg239460
sjg308660
sjg227300
sjg226510
sjg232180
sjg226310
sjg004650
sjg311340
sjg311420
sjg311460
sjg311400
sjg311390
sjg226840
sjg227710
sjg227140
sjg231220
sjg227380
sjg221330
sjg229360
sjg233620
sjg227650
sjg221280
sjg224580
sjg004670
sjg229630
sjg233610
sjg025160
sjg202920
sjg025260
sjg074880
sjg033630
sjg034500
sjg033760
sjg034110
sjg080280
sjg119010
sjg080300
sjg118970
sjg117580
sjg311440
sjg311480
sjg301480
sjg118820
sjg118830
sjg127080
sjg299460
sjg300840
sjg300950
sjg300970
sjg301050
sjg223880
sjg228380
sjg230920
sjg227880
sjg221770
sjg223090
sjg223900
sjg228110
sjg231650
sjg234640
sjg223350
sjg227120
sjg061780
sjg180920
sjg106980
sjg149820
sjg012180
sjg016010
sjg016020
sjg025840
sjg126170
sjg302000
sjg030600
sjg085650
sjg086060
sjg033730
sjg042760
sjg103730
sjg055740
sjg179520
sjg295900
sjg057890
sjg255970
sjg275540
sjg079330
sjg083780
sjg261560
sjg081480
sjg147980
sjg183390
sjg090150
sjg254980
sjg254920
sjg094420
sjg094690
sjg256900
sjg094820
sjg095140
sjg095620
sjg103300
sjg125810
sjg235080
sjg105950
sjg169090
sjg175390
sjg111500
sjg144000
sjg145790
sjg123580
sjg278290
sjg254350
sjg150740
sjg185750
sjg186070
sjg217450
sjg254650
sjg297560
sjg219720
sjg282680
sjg282820
sjg224100
sjg228370
sjg223970
sjg025940
sjg271370
sjg191880
sjg228920
sjg231470
sjg225200
sjg220500
sjg231760
sjg227550
sjg225090
sjg227280
sjg233780
sjg024410
sjg117900
sjg308490
sjg231260
sjg220610
sjg230320
sjg111130
sjg239990
sjg013520
sjg184500
sjg184600
sjg040760
sjg223910
sjg234400
sjg230400
sjg124300
sjg249030
sjg251780
sjg221970
sjg233570
sjg230710
sjg083310
sjg245930
sjg142460
sjg223560
sjg230590
sjg225720
sjg227360
sjg232760
sjg233180
sjg004290
sjg232900
sjg004570
sjg226790
sjg011240
sjg197980
sjg012280
sjg015970
sjg012880
sjg012890
sjg013120
sjg104410
sjg013830
sjg274370
sjg013890
sjg274000
sjg014140
sjg167060
sjg015300
sjg126290
sjg015890
sjg174020
sjg024450
sjg308480
sjg025200
sjg072980
sjg026220
sjg219030
sjg026430
sjg054790
sjg026460
sjg054130
sjg027330
sjg174830
sjg029770
sjg123110
sjg030700
sjg164740
sjg030710
sjg164670
sjg030940
sjg175810
sjg031010
sjg115920
sjg031400
sjg163220
sjg031540
sjg158300
sjg032690
sjg091300
sjg035060
sjg035920
sjg036230
sjg316270
sjg044730
sjg284910
sjg047410
sjg051880
sjg047520
sjg201300
sjg048000
sjg080310
sjg049510
sjg215070
sjg051900
sjg199330
sjg053190
sjg185020
sjg055070
sjg079570
sjg055870
sjg056570
sjg151050
sjg157940
sjg058700
sjg312010
sjg060630
sjg311940
sjg065780
sjg299630
sjg066330
sjg312360
sjg069370
sjg308160
sjg072740
sjg106070
sjg072880
sjg075480
sjg073990
sjg092130
sjg079010
sjg293660
sjg079830
sjg112730
sjg080250
sjg119130
sjg082780
sjg083110
sjg087680
sjg110320
sjg089000
sjg160300
sjg089280
sjg089640
sjg090270
sjg298270
sjg091290
sjg311970
sjg093060
sjg093230
sjg095090
sjg257200
sjg095970
sjg137580
sjg097490
sjg278860
sjg099230
sjg150470
sjg105040
sjg153510
sjg105600
sjg298800
sjg106230
sjg306270
sjg109980
sjg165920
sjg112750
sjg310890
sjg113070
sjg181140
sjg113680
sjg115230
sjg114800
sjg194470
sjg117640
sjg311370
sjg118670
sjg165700
sjg124480
sjg322470
sjg126540
sjg307060
sjg136020
sjg309520
sjg137210
sjg305420
sjg144600
sjg284750
sjg152640
sjg277230
sjg156120
sjg160720
sjg157380
sjg311270
sjg161240
sjg219990
sjg165570
sjg300370
sjg166460
sjg258900
sjg169230
sjg302890
sjg169440
sjg306530
sjg170000
sjg273660
sjg170080
sjg306510
sjg170120
sjg215490
sjg172870
sjg249070
sjg174350
sjg203230
sjg175460
sjg300110
sjg178200
sjg178290
sjg180530
sjg290720
sjg180600
sjg290770
sjg180630
sjg180680
sjg183980
sjg198520
sjg190330
sjg234690
sjg190620
sjg192040
sjg201340
sjg274590
sjg201350
sjg201440
sjg203940
sjg257470
sjg216650
sjg311540
sjg220840
sjg226290
sjg220940
sjg233530
sjg221040
sjg227230
sjg221440
sjg227150
sjg221820
sjg231620
sjg221940
sjg232940
sjg222540
sjg231490
sjg223310
sjg232740
sjg223800
sjg225460
sjg224790
sjg301130
sjg225640
sjg231860
sjg226270
sjg232890
sjg227850
sjg231120
sjg228760
sjg229490
sjg229900
sjg234460
sjg230500
sjg232730
sjg297630
sjg217000
sjg242710
sjg314420
sjg242840
sjg305930
sjg244100
sjg245160
sjg244560
sjg245390
sjg250640
sjg272620
sjg256930
sjg260160
sjg257950
sjg258140
sjg263690
sjg264370
sjg265080
sjg268680
sjg272840
sjg301850
sjg273610
sjg295150
sjg274020
sjg284510
sjg274490
sjg274610
sjg282630
sjg282810
sjg282650
sjg282770
sjg283470
sjg283860
sjg300830
sjg300990
sjg300920
sjg301080
sjg300940
sjg301120
sjg302810
sjg308390
sjg310510
sjg311070
sjg199800
sjg281130
sjg229120
sjg229510
sjg174490
sjg311510
sjg091380
sjg308420
sjg058570
sjg058590
sjg041210
sjg042610
sjg231050
sjg234300
sjg226810
sjg232240
sjg229690
sjg230790
sjg110770
sjg110790
sjg033470
sjg051500
sjg149490
sjg311080
sjg221480
sjg224070
sjg147010
sjg312900
sjg224990
sjg231720
sjg041840
sjg042640
sjg171340
sjg235850
sjg181470
sjg203880
sjg064750
sjg309940
sjg012800
sjg013480
sjg004540
sjg004660
sjg014720
sjg027720
sjg212150
sjg254580
sjg300910
sjg301100
sjg222690
sjg230750
sjg031950
sjg031960
sjg043700
sjg303410
sjg221600
sjg221740
sjg004370
sjg228440
sjg223620
sjg229500
sjg229620
sjg232100
sjg070440
sjg214970
sjg240020
sjg269960
sjg221990
sjg228520
sjg105760
sjg257630
sjg220590
sjg220880
sjg221200
sjg223320
sjg065090
sjg241470
sjg229720
sjg229910
sjg221670
sjg224810
sjg230890
sjg233380
sjg255980
sjg275530
sjg178380
sjg199170
sjg226110
sjg229540
sjg059540
sjg203860
sjg004880
sjg228810
sjg222880
sjg223740
sjg220280
sjg233260
sjg228300
sjg228580
sjg032280
sjg047110
sjg031220
sjg161420
sjg203830
sjg203910
sjg004820
sjg227570
sjg225250
sjg230550
sjg222340
sjg231060
sjg266800
sjg270170
sjg142680
sjg242090
sjg161210
sjg220070
sjg052260
sjg243440
sjg089440
sjg149630
sjg229920
sjg233710
sjg224260
sjg226560

## Sheet: Supplemental Table 7
Table S7. GO Enrichment Analysis of Genes Specific to F. hindsii
GO ID	GO Term	P value	FDR
GO:1901564	organonitrogen compound metabolic process	9.3e-17	7.9e-13
GO:1901566	organonitrogen compound biosynthetic process	2.6e-11	1.1e-07
GO:0044281	small molecule metabolic process	2e-10	5.2e-07
GO:1902182	shoot apical meristem development	2.4e-10	5.2e-07
GO:0009165	nucleotide biosynthetic process	3.8e-09	4.8e-06
GO:0006753	nucleoside phosphate metabolic process	3.9e-09	4.8e-06
GO:0009117	nucleotide metabolic process	3.5e-09	4.8e-06
GO:1901293	nucleoside phosphate biosynthetic process	4.6e-09	4.9e-06
GO:0055086	nucleobase-containing small molecule metabolic process	1.4e-08	1.4e-05
GO:0006520	cellular amino acid metabolic process	2.5e-08	2.2e-05
GO:0006575	cellular modified amino acid metabolic process	3.5e-08	2.7e-05
GO:0090487	secondary metabolite catabolic process	7.1e-08	4.7e-05
GO:0009407	toxin catabolic process	7.1e-08	4.7e-05
GO:0019637	organophosphate metabolic process	9e-08	5.5e-05
GO:0019693	ribose phosphate metabolic process	1.1e-07	6.6e-05
GO:0046390	ribose phosphate biosynthetic process	1.4e-07	7.6e-05
GO:0090407	organophosphate biosynthetic process	2.3e-07	0.00011
GO:0009168	purine ribonucleoside monophosphate biosynthetic process	4.2e-07	0.00016
GO:0009124	nucleoside monophosphate biosynthetic process	4.1e-07	0.00016
GO:0009260	ribonucleotide biosynthetic process	3.7e-07	0.00016
GO:0009156	ribonucleoside monophosphate biosynthetic process	4e-07	0.00016
GO:0009127	purine nucleoside monophosphate biosynthetic process	4.2e-07	0.00016
GO:0006164	purine nucleotide biosynthetic process	5e-07	0.00018
GO:0009152	purine ribonucleotide biosynthetic process	5e-07	0.00018
GO:0072522	purine-containing compound biosynthetic process	7.5e-07	0.00025
GO:0015891	siderophore transport	7.5e-07	0.00025
GO:0019752	carboxylic acid metabolic process	1.1e-06	0.00034
GO:0009123	nucleoside monophosphate metabolic process	1.6e-06	0.00051
GO:0009161	ribonucleoside monophosphate metabolic process	1.9e-06	0.00055
GO:0009404	toxin metabolic process	2.3e-06	0.00066
GO:0009259	ribonucleotide metabolic process	3.5e-06	0.00094
GO:0006749	glutathione metabolic process	3.4e-06	0.00094
GO:1901607	alpha-amino acid biosynthetic process	4.2e-06	0.0011
GO:1901605	alpha-amino acid metabolic process	4.6e-06	0.0012
GO:0009150	purine ribonucleotide metabolic process	7.2e-06	0.0018
GO:0043436	oxoacid metabolic process	7.8e-06	0.0019
GO:0009167	purine ribonucleoside monophosphate metabolic process	8.7e-06	0.0019
GO:0009126	purine nucleoside monophosphate metabolic process	8.7e-06	0.0019
GO:0006082	organic acid metabolic process	8.7e-06	0.0019
GO:0072521	purine-containing compound metabolic process	9.1e-06	0.002
GO:0051186	cofactor metabolic process	1.1e-05	0.0023
GO:0006163	purine nucleotide metabolic process	1.1e-05	0.0023
GO:0044282	small molecule catabolic process	1.4e-05	0.0027
GO:0044710	single-organism metabolic process	1.8e-05	0.0033
GO:1901678	iron coordination entity transport	1.8e-05	0.0033
GO:0015688	iron chelate transport	1.8e-05	0.0033
GO:0044712	single-organism catabolic process	2.4e-05	0.0044
GO:0042455	ribonucleoside biosynthetic process	3.6e-05	0.0065
GO:0009820	alkaloid metabolic process	4e-05	0.007
GO:0006790	sulfur compound metabolic process	4.3e-05	0.0075
GO:1902600	hydrogen ion transmembrane transport	4.8e-05	0.0079
GO:0006732	coenzyme metabolic process	4.7e-05	0.0079
GO:0009163	nucleoside biosynthetic process	5.7e-05	0.0092
GO:0009073	aromatic amino acid family biosynthetic process	7.3e-05	0.012
GO:0009119	ribonucleoside metabolic process	7.4e-05	0.012
GO:0008652	cellular amino acid biosynthetic process	7.6e-05	0.012
GO:0009116	nucleoside metabolic process	8.2e-05	0.012
GO:0009072	aromatic amino acid family metabolic process	0.00011	0.016
GO:0015992	proton transport	0.00014	0.02
GO:0006818	hydrogen transport	0.00014	0.02
GO:0019682	glyceraldehyde-3-phosphate metabolic process	0.00014	0.02
GO:0006189	'de novo' IMP biosynthetic process	0.00015	0.021
GO:0006733	oxidoreduction coenzyme metabolic process	0.00022	0.03
GO:0033683	nucleotide-excision repair, DNA incision	0.00023	0.031
GO:0051188	cofactor biosynthetic process	0.00025	0.033
GO:0046395	carboxylic acid catabolic process	0.00029	0.038
GO:0072524	pyridine-containing compound metabolic process	0.00031	0.04
GO:0042451	purine nucleoside biosynthetic process	0.00033	0.04
GO:0006188	IMP biosynthetic process	0.00032	0.04
GO:0046129	purine ribonucleoside biosynthetic process	0.00033	0.04
GO:0098776	protein transport across the cell outer membrane	0.00034	0.041
GO:0015628	protein secretion by the type II secretion system	0.00034	0.041

## Sheet: Supplemental Table 10
Table S10. Predicted miRNA Target-side of Candidate FhSPLs
miRNA Acc.	Target Acc.	Expect	UPE	Alignment	Inhibition	Multiplicity
csi-miR156a.2	FhSPL1_CDNA_sjg000230.1	1	14.401	miRNA 20 CACGAGUGAGAGAAGACAGU 1	Cleavage	2
				::::: :::::::::::::
				Target 1740 AUGCUCCCUCUCUUCUGUCA 1759
csi-miR156c.1	FhSPL1_CDNA_sjg000230.1	1	14.401	miRNA 21 ACACGAGUGAGAGAAGACAGU 1	Cleavage	2
				::::: :::::::::::::
				Target 1739 GAUGCUCCCUCUCUUCUGUCA 1759
csi-miR156f.2	FhSPL1_CDNA_sjg000230.1	1.5	14.665	miRNA 21 CAUGAGAGAGAGAAGACAGUA 1	Cleavage	2
				:.::: ::::::::::::::
				Target 1740 AUGCUCCCUCUCUUCUGUCAU 1760
csi-miR156a.1	FhSPL1_CDNA_sjg000230.1	2	14.665	miRNA 21 CACGAGUGAGAGAAGACAGUU 1	Cleavage	2
				::::: :::::::::::::
				Target 1740 AUGCUCCCUCUCUUCUGUCAU 1760
csi-miR156b.1	FhSPL1_CDNA_sjg000230.1	2	14.665	miRNA 21 CACGAGUGAGAGAAGACAGUC 1	Cleavage	2
				::::: :::::::::::::
				Target 1740 AUGCUCCCUCUCUUCUGUCAU 1760
csi-miR156h	FhSPL1_CDNA_sjg000230.1	2	14.665	miRNA 21 CACGAGAGAGAGAAGACAGUU 1	Cleavage	2
				::::: :::::::::::::
				Target 1740 AUGCUCCCUCUCUUCUGUCAU 1760
csi-miR156d	FhSPL1_CDNA_sjg000230.1	2.5	14.401	miRNA 20 CGCGAGAGAUAGAAGACAGU 1	Translation	2
				.:::: :: ::::::::::
				Target 1740 AUGCUCCCUCUCUUCUGUCA 1759
csi-miR156e	FhSPL1_CDNA_sjg000230.1	2.5	14.665	miRNA 21 CGCGAGAGAUAGAAGACAGUG 1	Cleavage	2
				.:::: :: ::::::::::.
				Target 1740 AUGCUCCCUCUCUUCUGUCAU 1760
csi-miR156g.2	FhSPL1_CDNA_sjg000230.1	2.5	14.401	miRNA 20 CACGAGAGAUAGAAGGCAGU 1	Translation	2
				::::: :: :::::.::::
				Target 1740 AUGCUCCCUCUCUUCUGUCA 1759
csi-miR1507a.2	FhSPL1_CDNA_sjg000230.1	3	10.231	miRNA 24 AGGAGUAAGAUAUGUAUUACGGUA 1	Cleavage	1
				.::::::::.::.:::..:
				Target 1955 CUGCUAUUCUAUAUAUGAUGUUAA 1978
csi-miR156a.2	FhSPL1_CDNA_sjg000230.1	3	8.291	miRNA 20 CACGAGUGAGAGAAGACAGU 1	Cleavage	2
				: ::: :::::::::::::
				Target 1768 CUCCUC-CUCUCUUCUGUCA 1786
csi-miR156c.1	FhSPL1_CDNA_sjg000230.1	3	8.291	miRNA 21 ACACGAGUGAGAGAAGACAGU 1	Cleavage	2
				: ::: :::::::::::::
				Target 1767 GCUCCUC-CUCUCUUCUGUCA 1786
csi-miR156f.2	FhSPL1_CDNA_sjg000230.1	3	8.36	miRNA 21 CAUGAGAGAGAGAAGACAGUA 1	Cleavage	2
				: ::: ::::::::::::::
				Target 1768 CUCCUC-CUCUCUUCUGUCAU 1787
csi-miR156h	FhSPL7_CDNA_sjg049180.1	0	10.238	miRNA 21 CACGAGAGAGAGAAGACAGUU 1	Cleavage	1
				:::::::::::::::::::::
				Target 921 GUGCUCUCUCUCUUCUGUCAA 941
csi-miR156a.1	FhSPL7_CDNA_sjg049180.1	1	10.238	miRNA 21 CACGAGUGAGAGAAGACAGUU 1	Cleavage	1
				:::::: ::::::::::::::
				Target 921 GUGCUCUCUCUCUUCUGUCAA 941
csi-miR156a.2	FhSPL7_CDNA_sjg049180.1	1	10.29	miRNA 20 CACGAGUGAGAGAAGACAGU 1	Cleavage	1
				:::::: :::::::::::::
				Target 921 GUGCUCUCUCUCUUCUGUCA 940
csi-miR156c.1	FhSPL7_CDNA_sjg049180.1	1	10.29	miRNA 21 ACACGAGUGAGAGAAGACAGU 1	Cleavage	1
				:::::: :::::::::::::
				Target 920 CGUGCUCUCUCUCUUCUGUCA 940
csi-miR156d	FhSPL7_CDNA_sjg049180.1	1.5	10.29	miRNA 20 CGCGAGAGAUAGAAGACAGU 1	Translation	1
				:.::::::: ::::::::::
				Target 921 GUGCUCUCUCUCUUCUGUCA 940
csi-miR156f.2	FhSPL7_CDNA_sjg049180.1	1.5	10.238	miRNA 21 CAUGAGAGAGAGAAGACAGUA 1	Cleavage	1
				::.:::::::::::::::::
				Target 921 GUGCUCUCUCUCUUCUGUCAA 941
csi-miR156g.1	FhSPL7_CDNA_sjg049180.1	1.5	10.238	miRNA 21 CACGAGAGAUAGAAGGCAGUU 1	Cleavage	1
				::::::::: :::::.:::::
				Target 921 GUGCUCUCUCUCUUCUGUCAA 941
csi-miR156g.2	FhSPL7_CDNA_sjg049180.1	1.5	10.29	miRNA 20 CACGAGAGAUAGAAGGCAGU 1	Translation	1
				::::::::: :::::.::::
				Target 921 GUGCUCUCUCUCUUCUGUCA 940
csi-miR156b.1	FhSPL7_CDNA_sjg049180.1	2	10.238	miRNA 21 CACGAGUGAGAGAAGACAGUC 1	Cleavage	1
				:::::: :::::::::::::
				Target 921 GUGCUCUCUCUCUUCUGUCAA 941
csi-miR156e	FhSPL7_CDNA_sjg049180.1	2	10.238	miRNA 21 CGCGAGAGAUAGAAGACAGUG 1	Cleavage	1
				:.::::::: ::::::::::
				Target 921 GUGCUCUCUCUCUUCUGUCAA 941
csi-miR156a.2	FhSPL8_CDNA_sjg101840.1	1	16.805	miRNA 20 CACGAGUGAGAGAAGACAGU 1	Cleavage	1
				::::: :::::::::::::
				Target 1054 AUGCUCUCUCUCUUCUGUCA 1073
csi-miR156c.1	FhSPL8_CDNA_sjg101840.1	1	16.805	miRNA 21 ACACGAGUGAGAGAAGACAGU 1	Cleavage	1
				::::: :::::::::::::
				Target 1053 CAUGCUCUCUCUCUUCUGUCA 1073
csi-miR156e	FhSPL8_CDNA_sjg101840.1	1	18.467	miRNA 21 CGCGAGAGAUAGAAGACAGUG 1	Cleavage	1
				.::::::: :::::::::::
				Target 1054 AUGCUCUCUCUCUUCUGUCAC 1074
csi-miR156h	FhSPL8_CDNA_sjg101840.1	1	18.467	miRNA 21 CACGAGAGAGAGAAGACAGUU 1	Cleavage	1
				:::::::::::::::::::
				Target 1054 AUGCUCUCUCUCUUCUGUCAC 1074
csi-miR156d	FhSPL8_CDNA_sjg101840.1	1.5	16.805	miRNA 20 CGCGAGAGAUAGAAGACAGU 1	Translation	1
				.::::::: ::::::::::
				Target 1054 AUGCUCUCUCUCUUCUGUCA 1073
csi-miR156f.2	FhSPL8_CDNA_sjg101840.1	1.5	18.467	miRNA 21 CAUGAGAGAGAGAAGACAGUA 1	Cleavage	1
				:.:::::::::::::::::
				Target 1054 AUGCUCUCUCUCUUCUGUCAC 1074
csi-miR156g.2	FhSPL8_CDNA_sjg101840.1	1.5	16.805	miRNA 20 CACGAGAGAUAGAAGGCAGU 1	Translation	1
				:::::::: :::::.::::
				Target 1054 AUGCUCUCUCUCUUCUGUCA 1073
csi-miR156a.1	FhSPL8_CDNA_sjg101840.1	2	18.467	miRNA 21 CACGAGUGAGAGAAGACAGUU 1	Cleavage	1
				::::: :::::::::::::
				Target 1054 AUGCUCUCUCUCUUCUGUCAC 1074
csi-miR156b.1	FhSPL8_CDNA_sjg101840.1	2	18.467	miRNA 21 CACGAGUGAGAGAAGACAGUC 1	Cleavage	1
				::::: :::::::::::::
				Target 1054 AUGCUCUCUCUCUUCUGUCAC 1074
csi-miR156g.1	FhSPL8_CDNA_sjg101840.1	2.5	18.467	miRNA 21 CACGAGAGAUAGAAGGCAGUU 1	Cleavage	1
				:::::::: :::::.::::
				Target 1054 AUGCUCUCUCUCUUCUGUCAC 1074
csi-miR156h	FhSPL9_CDNA_sjg120290.1	0	9.921	miRNA 21 CACGAGAGAGAGAAGACAGUU 1	Cleavage	1
				:::::::::::::::::::::
				Target 857 GUGCUCUCUCUCUUCUGUCAA 877
csi-miR156a.1	FhSPL9_CDNA_sjg120290.1	1	9.921	miRNA 21 CACGAGUGAGAGAAGACAGUU 1	Cleavage	1
				:::::: ::::::::::::::
				Target 857 GUGCUCUCUCUCUUCUGUCAA 877
csi-miR156a.2	FhSPL9_CDNA_sjg120290.1	1	9.788	miRNA 20 CACGAGUGAGAGAAGACAGU 1	Cleavage	1
				:::::: :::::::::::::
				Target 857 GUGCUCUCUCUCUUCUGUCA 876
csi-miR156c.1	FhSPL9_CDNA_sjg120290.1	1	9.788	miRNA 21 ACACGAGUGAGAGAAGACAGU 1	Cleavage	1
				:::::: :::::::::::::
				Target 856 CGUGCUCUCUCUCUUCUGUCA 876
csi-miR156d	FhSPL9_CDNA_sjg120290.1	1.5	9.788	miRNA 20 CGCGAGAGAUAGAAGACAGU 1	Translation	1
				:.::::::: ::::::::::
				Target 857 GUGCUCUCUCUCUUCUGUCA 876
csi-miR156f.2	FhSPL9_CDNA_sjg120290.1	1.5	9.921	miRNA 21 CAUGAGAGAGAGAAGACAGUA 1	Cleavage	1
				::.:::::::::::::::::
				Target 857 GUGCUCUCUCUCUUCUGUCAA 877
csi-miR156g.1	FhSPL9_CDNA_sjg120290.1	1.5	9.921	miRNA 21 CACGAGAGAUAGAAGGCAGUU 1	Cleavage	1
				::::::::: :::::.:::::
				Target 857 GUGCUCUCUCUCUUCUGUCAA 877
csi-miR156g.2	FhSPL9_CDNA_sjg120290.1	1.5	9.788	miRNA 20 CACGAGAGAUAGAAGGCAGU 1	Translation	1
				::::::::: :::::.::::
				Target 857 GUGCUCUCUCUCUUCUGUCA 876
csi-miR156b.1	FhSPL9_CDNA_sjg120290.1	2	9.921	miRNA 21 CACGAGUGAGAGAAGACAGUC 1	Cleavage	1
				:::::: :::::::::::::
				Target 857 GUGCUCUCUCUCUUCUGUCAA 877
csi-miR156e	FhSPL9_CDNA_sjg120290.1	2	9.921	miRNA 21 CGCGAGAGAUAGAAGACAGUG 1	Cleavage	1
				:.::::::: ::::::::::
				Target 857 GUGCUCUCUCUCUUCUGUCAA 877

## Sheet: Supplemental Table 11
Table S11. Rate of CRSIPR/gRNA Modified Various Nucleotide Insertion (+) and Deletion (-) Events in F. hindsii Transgenic Lines
Lines	Genes	Rate of insertion (+) and deletion (-) (%)
		gRNA1														gRNA2
		0	1	2	-1	-2	-3	-4	-5	-6	-7	-8	-154	Othera		0	1	2	-1	-2	-3	-4	-5	-6	-7	-8	-154	Otherb
PDS-T0-1#	PDS	37.5	62.5	0	0	0	0	0	0	0	0	0	0	0		0	62.5	0	0	0	0	0	0	0	0	0	37.5	0
PDS-T0-3#		30.4	39.1	0	4.3	0	0	8.7	0	0	0	0	0	17.4		34.8	30.4	0	0	0	0	4.3	4.3	8.7	0	0	0	17.4
PDS-T0-6#		57.1	28.6	0	0	0	0	0	0	0	0	0	0	14.3		33.3	23.8	0	33.3	0	0	0	0	0	0	0	0	9.5
PDS-T0-9#		90	10	0	0	0	0	0	0	0	0	0	0	0		60	35	5	0	0	0	0	0	0	0	0	0	0
PDS-T0-10#		51.5	45.5	0	0	3	0	0	0	0	0	0	0	0		78.8	21.2	0	0	0	0	0	0	0	0	0	0	0
CCD4b-T0-70#	CCD4b	0	4.5	0	22.7	0	9	0	4.5	54.5	0	4.5	0	0		72.7	13.6	0	0	4.5	0	0	4.5	0	0	4.5	0	0
CCD4b-T0-40#		38.5	53.8	3.8	0	3.8	0	0	0	0	0	0	0	0		57.7	19.2	0	3.8	0	3.8	7.7	3.8	0	3.8	0	0	0
CCD4b-T1-40#-1		0	87	0	8.7	0	0	0	0	0	0	0	0	4.3		91.3	0	0	0	0	0	0	0	0	0	0	0	8.7
CCD4b-T1-40#-2		0	80	0	12	0	0	0	0	0	0	0	0	8		96	0	0	0	0	0	0	0	0	0	0	0	4
CCD4b-T1-40#-3		0	100	0	0	0	0	0	0	0	0	0	0	0		86.4	13.6	0	0	0	0	0	0	0	0	0	0	0
CCD4b-T1-40#-4		0	92	4	4	0	0	0	0	0	0	0	0	0		76	16	0	0	0	0	0	0	0	0	0	0	8
CCD4b-T1-40#-5		0	66.7	9.5	19	0	0	0	0	0	0	0	0	4.8		100	0	0	0	0	0	0	0	0	0	0	0	0
CCD4b-T1-40#-6		0	84.6	3.8	0	3.8	0	0	3.8	0	3.8	0	0	0		80.8	19.2	0	0	0	0	0	0	0	0	0	0	0
