# Supplementary material for: Genome sequencing and CRISPR/Cas9 gene editing of an early flowering Mini‐Citrus (Fortunella hindsii)
Source: Plant Biotechnol J. 2019 May 21;17(11):2199–210. doi: 10.1111/pbi.13132 (PMC6790359; doi:10.1111/pbi.13132)
Supplement: Supplementary file 4 — Data S2 Notable Component Genes of the 27 Co‐expression Modules. [file PBI-17-2199-s001.xlsx]

## Sheet: MEblack_SD
modProbes
sjg000140	Stem-specific protein TSJT1 no description
sjg000590
sjg000640	B3 domain-containing transcription repressor VAL1 Uncharacterized protein no description
sjg001170
sjg001710	coiled-coil
sjg002040
sjg002250	Uncharacterized protein
sjg003640	E3 ubiquitin-protein ligase At4g11680 no description
sjg004960	Probable tocopherol O-methyltransferase, chloroplastic Uncharacterized protein no description
sjg005490	Uncharacterized protein
sjg005710
sjg005740	40S ribosomal protein S9-2 no description
sjg005770	Uncharacterized protein no description
sjg005960	Bifunctional aspartokinase/homoserine dehydrogenase no description
sjg006030	Major facilitator superfamily domain-containing protein 12 FAMILY NOT NAMED
sjg006100	UDP-D-xylose:L-fucose alpha-1,3-D-xylosyltransferase 1 UNCHARACTERIZED
sjg006470	Callose synthase 1 Uncharacterized protein coiled-coil
sjg006490
sjg006500	Alpha-glucan water dikinase, chloroplastic coiled-coil
sjg007750	Two-component response regulator ARR11 no description
sjg007870	Annexin-like protein RJ4 ANNEXIN
sjg008390	Sister chromatid cohesion 1 protein 3 Uncharacterized protein (Fragment) no description
sjg008620	Uncharacterized protein (Fragment) no description
sjg008650	Cullin-3A coiled-coil
sjg009120	Uncharacterized protein FAMILY NOT NAMED
sjg009380	Ethylene-responsive transcription factor ESR2 ETHRSPELEMNT
sjg009450	Homeobox-leucine zipper protein HAT5 coiled-coil
sjg009910	Uncharacterized protein
sjg010500	Protein N-terminal asparagine amidohydrolase RAB3-GAP REGULATORY DOMAIN
sjg010600	Uncharacterized protein no description
sjg010880	Probable methyltransferase PMT2 no description
sjg011050	Snakin-2 Uncharacterized protein GASA
sjg011060	Phosphatidylinositol N-acetylglucosaminyltransferase subunit Q PHOSPHATIDYLINOSITOL N-ACETYLGLUCOSAMINYLTRANSFERASE SUBUNIT Q
sjg011280	Uncharacterized protein
sjg011350	CSC1-like protein At3g54510 coiled-coil
sjg011370	Serine/threonine protein phosphatase 2A 59 kDa regulatory subunit B' eta isoform Serine/threonine-protein phosphatase 2A, subunit B56
sjg011490	Serine/threonine-protein phosphatase PP2A catalytic subunit STPHPHTASE
sjg011800	Transcription factor UNE12 no description
sjg011950
sjg012110	coiled-coil
sjg012320	Calcineurin subunit B no description
sjg012340	V-type proton ATPase subunit F no description
sjg012670	2S seed storage protein 2 NAPIN
sjg012710	Polyubiquitin UBIQUITIN
sjg013080	2S seed storage protein 2 NAPIN
sjg013710	Potassium transporter 7 OSMOTIC STRESS POTASSIUM TRANSPORTER
sjg014000	PROKAR_LIPOPROTEIN
sjg014430
sjg014540	F-box/kelch-repeat protein At1g15670 Uncharacterized protein no description
sjg014720
sjg014820	Tubby-like F-box protein 8 Tubby-like F-box protein SUPERTUBBY
sjg015360
sjg015630	F-box/kelch-repeat protein At5g60570 coiled-coil
sjg015880	PROKAR_LIPOPROTEIN
sjg016330	Transmembrane protein 45B SUBFAMILY NOT NAMED
sjg016400	Ethylene-responsive transcription factor WRI1 ETHRSPELEMNT
sjg016510	Growth-regulating factor 4 Uncharacterized protein SUBFAMILY NOT NAMED
sjg017120	RING-H2 finger protein ATL79
sjg017270	BUD13 homolog Uncharacterized protein coiled-coil
sjg017590	11-beta-hydroxysteroid dehydrogenase 1B GDHRDH
sjg017680	F-box/LRR-repeat protein At5g63520 FIST_C
sjg017740	Probable protein S-acyltransferase 7 ZINC FINGER DHHC DOMAIN CONTAINING PROTEIN
sjg017950	DUF3339
sjg018090	Protein-lysine methyltransferase METTL21C no description
sjg018180	11-beta-hydroxysteroid dehydrogenase-like 6 GDHRDH
sjg019030
sjg019070	Putative clathrin assembly protein At5g35200 no description
sjg019410	Guanine nucleotide-binding protein alpha-1 subunit GPROTEINAPLT
sjg019570	DnaJ homolog subfamily C member 28 DUF1992
sjg019620	SUBFAMILY NOT NAMED
sjg019670	Protein LAZ1 homolog 2 Uncharacterized protein ORGANIC SOLUTE TRANSPORTER-RELATED
sjg019770	Xyloglucan endotransglucosylase/hydrolase protein 24 Xyloglucan endotransglucosylase/hydrolase no description
sjg019910	Probable starch synthase 4, chloroplastic/amyloplastic no description
sjg019970	Galacturonokinase Uncharacterized protein MEVGALKINASE
sjg020100	Uncharacterized protein coiled-coil
sjg020210	GDSL esterase/lipase 5 no description
sjg020420	DUF581
sjg020690	Probable cyclic nucleotide-gated ion channel 5 EAGCHANLFMLY
sjg020910	Uncharacterized protein coiled-coil
sjg021230	SUBFAMILY NOT NAMED
sjg021460	Probable xyloglucan endotransglucosylase/hydrolase protein 21 no description
sjg021750	Autophagy-related protein 18b Uncharacterized protein no description
sjg022770	AP2-like ethylene-responsive transcription factor AIL5 Uncharacterized protein (Fragment) ETHRSPELEMNT
sjg022790	coiled-coil
sjg022920	DCN1-like protein 2 Defective in cullin neddylation protein coiled-coil
sjg023310	Ribulose bisphosphate carboxylase small chain, chloroplastic Ribulose bisphosphate carboxylase small chain RUBISCOSMALL
sjg023320	Serine/threonine-protein kinase CTR1 TYRKINASE
sjg023540	17.9 kDa class II heat shock protein no description
sjg024370	U4/U6.U5 small nuclear ribonucleoprotein 27 kDa protein Uncharacterized protein DUF1777
sjg024630	Kinesin-like protein FRA1 coiled-coil
sjg024670	Argininosuccinate lyase, chloroplastic ARGSUCLYASE
sjg024950	Signal peptide peptidase-like 4 no description
sjg025350	GDP-mannose transporter GONST1 SOLUTE CARRIER FAMILY 35
sjg025380
sjg025410	Shikimate O-hydroxycinnamoyltransferase no description
sjg026090	Alanine--glyoxylate aminotransferase 2 homolog 1, mitochondrial no description
sjg027240	F-box/FBD/LRR-repeat protein At1g13570 Uncharacterized protein no description
sjg027260
sjg027720
sjg029650	CCAAT/enhancer-binding protein zeta coiled-coil
sjg029710	Phosphoinositide phosphatase SAC2 INOSITOL 5-PHOSPHATASE
sjg030240	OPA3-like protein coiled-coil
sjg030510	Centromere protein V no description
sjg031130	Protein YLS9 Uncharacterized protein SUBFAMILY NOT NAMED
sjg031350	THO complex subunit 1 Uncharacterized protein coiled-coil
sjg031440	Phosphatidylserine decarboxylase proenzyme 2 no description
sjg031760	Pre-mRNA-processing protein 40B coiled-coil
sjg033040	BTB/POZ domain-containing protein At1g04390 Uncharacterized protein no description
sjg033260	Thiamine thiazole synthase, chloroplastic Uncharacterized protein no description
sjg033310	no description
sjg033710	SUBFAMILY NOT NAMED
sjg034080
sjg035010	Probable serine/threonine protein kinase IRE4 Non-specific serine/threonine protein kinase no description
sjg035370	Probable protein phosphatase 2C 55 Uncharacterized protein no description
sjg035630	Ornithine carbamoyltransferase, chloroplastic Uncharacterized protein AOTCASE
sjg035640	AP-2 complex subunit sigma no description
sjg035820	Cysteine proteinase RD21a PAPAIN
sjg036030	Carboxypeptidase B2 no description
sjg036190	coiled-coil
sjg036380	Uncharacterized protein FAMILY NOT NAMED
sjg037030
sjg037040	Chaperone protein dnaJ 10 coiled-coil
sjg037090	Dehydration-responsive element-binding protein 2D ETHRSPELEMNT
sjg037670	Glucose-6-phosphate isomerase, cytosolic G6PISOMERASE
sjg037770	Uncharacterized protein
sjg037800	Ribonuclease P protein subunit p25-like protein ALBA2_AERPE_Q9YAX2
sjg037910	Cysteine proteinase 15A no description
sjg038010	DUF241
sjg038360	Probable disease resistance protein At4g33300 DISEASERSIST
sjg038420	Putative pentatricopeptide repeat-containing protein At5g43820 no description
sjg038530	bZIP transcription factor 60 Uncharacterized protein no description
sjg038540	E3 ubiquitin-protein ligase ATL23 Uncharacterized protein no description
sjg039070	Uncharacterized protein NUCLEOLAR PROTEIN 7/ESTROGEN RECEPTOR COACTIVATOR-RELATED
sjg039120	Thaumatin-like protein 1 Uncharacterized protein THAUMATIN
sjg039690	Probable inactive nicotinamidase At3g16190 no description
sjg039750	DNA polymerase V Uncharacterized protein coiled-coil
sjg040550	Cinnamoyl-CoA reductase 2 no description
sjg040960	SNF1-related protein kinase regulatory subunit gamma-like PV42a no description
sjg041040	Dirigent protein 19 NUCLEOPORIN-RELATED
sjg041680	Pyruvate kinase, cytosolic isozyme PYRUVTKNASE
sjg041890	Casein kinase I homolog 2 no description
sjg041900	Formate--tetrahydrofolate ligase Uncharacterized protein no description
sjg042020	Constitutive photomorphogenesis protein 10 no description
sjg042220
sjg042710	GPI mannosyltransferase 2 Uncharacterized protein GPI MANNOSYLTRANSFERASE 2
sjg043120	coiled-coil
sjg043440	Putative U-box domain-containing protein 42 no description
sjg044030	Phenylalanine--tRNA ligase beta subunit, cytoplasmic no description
sjg044050	KH domain-containing protein At4g18375 no description
sjg044840	DNA damage-binding protein 1a coiled-coil
sjg044950	Transmembrane protein 184C ORGANIC SOLUTE TRANSPORTER-RELATED
sjg045460	Serine/threonine-protein phosphatase 6 regulatory subunit 3 Uncharacterized protein no description
sjg045680
sjg045690	Probable polyol transporter 4 coiled-coil
sjg046370
sjg046430	G-type lectin S-receptor-like serine/threonine-protein kinase At1g11410 no description
sjg047280	Cytochrome P450 CYP72A219 no description
sjg047590	GPN-loop GTPase 2 Uncharacterized protein no description
sjg047630	UPF0235 protein C15orf40 homolog no description
sjg047660	Multicystatin Q9FQ13_CITPA_Q9FQ13
sjg048500
sjg049010	Chaperone protein ClpB3, mitochondrial Uncharacterized protein no description
sjg049240	coiled-coil
sjg050440	FAMILY NOT NAMED
sjg050750	Cysteine proteinase inhibitor 2 Q8L5T9_ARATH_Q8L5T9
sjg051080	9-cis-epoxycarotenoid dioxygenase NCED6, chloroplastic 9-CIS-EPOXYCAROTENOID DIOXYGENASE
sjg052410	Ethylene-responsive transcription factor WRI1 Uncharacterized protein ETHRSPELEMNT
sjg052470	1-phosphatidylinositol-3-phosphate 5-kinase FAB1B Uncharacterized protein (Fragment) coiled-coil
sjg052970
sjg053440	Uncharacterized protein no description
sjg053990	Uncharacterized protein coiled-coil
sjg054620	Uncharacterized protein coiled-coil
sjg055120	DNA-binding protein SMUBP-2 coiled-coil
sjg055980	Amino acid permease 8 SUBFAMILY NOT NAMED
sjg056100	Adenylate kinase 2, chloroplastic ADENYLTKNASE
sjg056120	Alpha-galactosidase GLHYDRLASE27
sjg056170	Aquaporin TIP3-1 Uncharacterized protein MINTRINSICP
sjg056810	Eugenol synthase 1 no description
sjg057200	Probable cyclic nucleotide-gated ion channel 20, chloroplastic no description
sjg057480	Feruloyl esterase A no description
sjg058280	Cell division control protein 48 homolog C no description
sjg058600	Cytochrome P450 98A2 EP450I
sjg059410	Ubiquitin-conjugating enzyme E2 10 no description
sjg059420	Probable BOI-related E3 ubiquitin-protein ligase 3 coiled-coil
sjg059530	DUF3774
sjg059750	Ras-related protein RABC1 RASTRNSFRMNG
sjg060400	60S ribosomal protein L3 no description
sjg060430	Peroxidase 13 PEROXIDASE
sjg060520	Chalcone synthase no description
sjg060550	16.9 kDa class I heat shock protein 1 no description
sjg060720	Uncharacterized protein FAMILY NOT NAMED
sjg060840	UDP-galactose transporter 1 SUBFAMILY NOT NAMED
sjg060940	Protein NRT1/ PTR FAMILY 5.14 Uncharacterized protein (Fragment) OLIGOPEPTIDE TRANSPORTER-RELATED
sjg060950
sjg061370	Probable acyl-activating enzyme 9 no description
sjg061980	7-deoxyloganetin glucosyltransferase no description
sjg062490	Exocyst complex component SEC5A coiled-coil
sjg062710
sjg062730	Embryogenesis-associated protein EMB8 Uncharacterized protein no description
sjg062950	Zinc finger CCCH domain-containing protein 7 ZINC FINGER (CLIPPER)-RELATED
sjg063220	Ras-related protein Rab7 RASTRNSFRMNG
sjg063470	Transmembrane protein 205 Uncharacterized protein coiled-coil
sjg063670	Alkylated DNA repair protein alkB homolog 8 no description
sjg063940	Metal transporter Nramp5 NATRESASSCMP
sjg063990	ABC transporter G family member 25 no description
sjg064060	Probable aquaporin NIP5-1 Uncharacterized protein MINTRINSICP
sjg064080	Uncharacterized oxidoreductase At4g09670 no description
sjg064710	Random slug protein 5 no description
sjg065010	Transcription factor PERIANTHIA coiled-coil
sjg065250	Probable S-adenosylmethionine-dependent methyltransferase At5g37990 no description
sjg065560	SUBFAMILY NOT NAMED
sjg065760	Probable disease resistance protein At1g59620 DISEASERSIST
sjg066470	Probable protein phosphatase 2C 8 no description
sjg066480	Ethylene-responsive transcription factor ERF061 Uncharacterized protein ETHRSPELEMNT
sjg066520	Abscisic acid receptor PYL8 Uncharacterized protein no description
sjg066540	Long chain acyl-CoA synthetase 4 no description
sjg066980	Transportin-1 Uncharacterized protein no description
sjg066990
sjg067780
sjg067830	Uncharacterized protein coiled-coil
sjg069090	Phosphatidylinositol 4-kinase gamma 7 Uncharacterized protein no description
sjg070350	Putative phytosulfokines 6 PSK
sjg070890	Growth-regulating factor 3 Uncharacterized protein SUBFAMILY NOT NAMED
sjg070900	Probable galacturonosyltransferase 14 Hexosyltransferase no description
sjg071170	Peptidase_M50B
sjg071230	4'-phosphopantetheinyl transferase no description
sjg071410	B12D
sjg071860	Sorting nexin 1 Uncharacterized protein coiled-coil
sjg071970
sjg072800	E3 ubiquitin-protein ligase SINA-like 10 no description
sjg072960	Protein ABSCISIC ACID-INSENSITIVE 5 Uncharacterized protein coiled-coil
sjg073210	Embryonic protein DC-8 coiled-coil
sjg073520	Mannose-6-phosphate isomerase 1 Mannose-6-phosphate isomerase MAN6PISMRASE
sjg075270	Probable non-specific lipid-transfer protein AKCS9 no description
sjg075540	Protein ODORANT1 no description
sjg075700	Centromere protein V no description
sjg076070	SUBFAMILY NOT NAMED
sjg076400	Serine/threonine-protein phosphatase PP1 STPHPHTASE
sjg076810	coiled-coil
sjg077040	BEL1-like homeodomain protein 1 coiled-coil
sjg077560	Transcription factor E2FB coiled-coil
sjg077620	F-box protein At3g07870 no description
sjg078190	Bifunctional nitrilase/nitrile hydratase NIT4A no description
sjg078350	Uncharacterized protein
sjg078380	Putative lysine-specific demethylase JMJ16 RETINOBLASTOMA BINDING PROTEIN-RELATED
sjg078770	Phosphoenolpyruvate carboxylase kinase 1 no description
sjg080040	Probable protein phosphatase 2C 59 Uncharacterized protein no description
sjg080490	Polyadenylate-binding protein RBP45 no description
sjg080550	Transmembrane protein 192 TMEM192
sjg080920	Probable serine/threonine-protein kinase WNK11 no description
sjg081400	Probable protein phosphatase 2C 18 Uncharacterized protein no description
sjg081830	Actin-related protein 8 no description
sjg082060	Sodium/hydrogen exchanger 4 SODIUM/HYDROGEN EXCHANGER
sjg082180	Glucan endo-1,3-beta-glucosidase 13 no description
sjg082300
sjg082750	Cell differentiation protein RCD1 homolog UNCHARACTERIZED
sjg083140	Cytochrome c oxidase assembly protein COX15 HemeA_synth_type2
sjg084590	Carotenoid cleavage dioxygenase 8 homolog B, chloroplastic BETA-CAROTENE DIOXYGENASE
sjg084740	Dynamin-related protein 3A Uncharacterized protein coiled-coil
sjg085230	Plasma membrane ATPase 4 coiled-coil
sjg085310	Neurochondrin NEUROCHONDRIN
sjg085760	Serine/threonine-protein kinase HT1 no description
sjg085900	Uncharacterized protein C6G9.01c DUF1764
sjg085990	Probable LRR receptor-like serine/threonine-protein kinase At1g56130 Uncharacterized protein coiled-coil
sjg087290	Amino acid permease 8 SUBFAMILY NOT NAMED
sjg087670	Chaperone protein ClpB4, mitochondrial coiled-coil
sjg088080	Uncharacterized protein sll0005 ABC1 FAMILY PROTEIN KINASE
sjg088090	Oleosin 16 kDa Oleosin
sjg088560	Amino acid permease 8 SUBFAMILY NOT NAMED
sjg088850	Ent-kaurene oxidase, chloroplastic P450
sjg088890
sjg089730	Probable polyamine transporter At1g31830 Uncharacterized protein Amino acid transporter
sjg090070	Dehydrin COR47 Dehydrin
sjg090090	Ubiquitin-conjugating enzyme E2 10 no description
sjg090640
sjg090810	Probable BOI-related E3 ubiquitin-protein ligase 3 coiled-coil
sjg091430	Glutathione S-transferase zeta class no description
sjg092180	CASP-like protein 4A1 DUF588
sjg092500	coiled-coil
sjg092740	Serine/threonine-protein kinase fray2 coiled-coil
sjg092770	Uncharacterized protein FAMILY NOT NAMED
sjg093390	Protein TONNEAU 1b FGFR1 ONCOGENE PARTNER
sjg094290	Superkiller viralicidic activity 2-like 2 Uncharacterized protein coiled-coil
sjg096220	Transcription factor HBP-1b(c1) (Fragment) CAMP-RESPONSE ELEMENT BINDING PROTEIN-RELATED
sjg096230	Transcription factor PERIANTHIA no description
sjg096240
sjg096610	Protein MOTHER of FT and TF 1 no description
sjg096930	Uncharacterized protein
sjg097180
sjg098080	Ribosomal_L37
sjg098640	DUF3339
sjg098700	Ubiquitin-conjugating enzyme E2 36 Uncharacterized protein no description
sjg099240	Uncharacterized protein SUBFAMILY NOT NAMED
sjg099420	B3 domain-containing transcription factor FUS3 no description
sjg099950	Homeobox-leucine zipper protein ATHB-52 coiled-coil
sjg101020	Peroxidase 55 PEROXIDASE
sjg101650	Seed biotin-containing protein SBP65 Uncharacterized protein coiled-coil
sjg102250	Transmembrane E3 ubiquitin-protein ligase 1 no description
sjg102370
sjg102880	Probable disease resistance protein At1g59620 Uncharacterized protein DISEASERSIST
sjg102950	no description
sjg103080	SNF1-related protein kinase regulatory subunit gamma-like PV42a AMP-activated protein kinase, gamma regulatory subunit, putative no description
sjg103800	DNA-damage-repair/toleration protein DRT102 no description
sjg104020	Putative glucose-6-phosphate 1-epimerase no description
sjg104190	Phosphatidylinositol 4-phosphate 5-kinase 8 no description
sjg104240	coiled-coil
sjg104520	Phosphoinositide phosphatase SAC2 Uncharacterized protein INOSITOL 5-PHOSPHATASE
sjg104880	Cation/calcium exchanger 4 SUBFAMILY NOT NAMED
sjg105130	DUF1677
sjg105490	AP2-like ethylene-responsive transcription factor AIL1 Uncharacterized protein ETHRSPELEMNT
sjg105500	Peroxisomal (S)-2-hydroxy-acid oxidase GLO4 Uncharacterized protein no description
sjg105650	Growth-regulating factor 5 Uncharacterized protein FAMILY NOT NAMED
sjg105720	1-phosphatidylinositol-3-phosphate 5-kinase FAB1B coiled-coil
sjg106570	Actin-101 ACTIN
sjg106620	Tubby-like F-box protein 8 SUPERTUBBY
sjg106940	Probable helicase MAGATAMA 3 Uncharacterized protein no description
sjg106980
sjg107110	Centromere protein V no description
sjg107280	E3 ubiquitin-protein ligase SINA-like 10 no description
sjg108010
sjg108030	Myosin-1 coiled-coil
sjg108430	Pyruvate kinase isozyme G, chloroplastic Pyruvate kinase PYRUVTKNASE
sjg108690	Transcription factor PERIANTHIA Uncharacterized protein coiled-coil
sjg109530	Non-specific lipid-transfer protein A Non-specific lipid-transfer protein LIPIDTRNSFER
sjg110350	Ribonuclease P protein subunit p25-like protein ALBA2_AERPE_Q9YAX2
sjg110590	coiled-coil
sjg111890	Probable dehydrin LEA coiled-coil
sjg112410	SUMO-activating enzyme subunit 2 Uncharacterized protein no description
sjg113190	Protein GLUTAMINE DUMPER 2
sjg113850	Calmodulin-like protein 3 Uncharacterized protein CALFLAGIN
sjg114030	2-methylbutanal oxime monooxygenase Uncharacterized protein (Fragment) coiled-coil
sjg114210	PRICHEXTENSN
sjg114490	S-norcoclaurine synthase Uncharacterized protein no description
sjg114960	Aquaporin TIP3-2 MINTRINSICP
sjg115860	Dehydration-responsive element-binding protein 2G ETHRSPELEMNT
sjg115870	Apyrase 2 Uncharacterized protein ADENOSINE/GUANOSINE DIPHOSPHATASE
sjg115970	Transcription factor Pur-alpha 1 PUR-TRANSCRIPTIONAL ACTIVATOR
sjg116260	TOM1-like protein 2 no description
sjg116430	Stem-specific protein TSJT1 no description
sjg116610	F-box/LRR-repeat protein 14 no description
sjg116710	Metal transporter Nramp5 NATRESASSCMP
sjg116930	Uncharacterized protein
sjg117060	60S ribosomal protein L7-1 no description
sjg117630	Glutamine synthetase nodule isozyme no description
sjg119080
sjg119450
sjg119550	Nudix hydrolase 15, mitochondrial no description
sjg119720	Serine/threonine-protein kinase D6PKL2 Uncharacterized protein no description
sjg120030	tRNA wybutosine-synthesizing protein 37319 no description
sjg120070	Putative yippee-like protein Os10g0369500 Uncharacterized protein PUTATIVE UNCHARACTERIZED PROTEIN
sjg120210	TGACG-sequence-specific DNA-binding protein TGA-2.1 coiled-coil
sjg120510	Senescence_reg
sjg120620	coiled-coil
sjg121350	coiled-coil
sjg122060	Nuclear transcription factor Y subunit B-6 CCAATSUBUNTA
sjg122500	Putative uncharacterized protein
sjg122980
sjg123120	Uncharacterized protein Senescence_reg
sjg123260	U-box domain-containing protein 33 coiled-coil
sjg123350	Uncharacterized protein SUBFAMILY NOT NAMED
sjg123360	Uncharacterized protein ATP-DEPENDENT RNA HELICASE
sjg123730
sjg123930	Cullin-4 no description
sjg124710	NADPH-dependent 1-acyldihydroxyacetone phosphate reductase Uncharacterized protein GDHRDH
sjg124760
sjg124940	2,3-bisphosphoglycerate-dependent phosphoglycerate mutase no description
sjg125230	Uncharacterized protein
sjg125790	Ribonuclease P protein subunit p25-like protein ALBA2_AERPE_Q9YAX2
sjg126730	Two-component response regulator ARR2 no description
sjg126760	1-Cys peroxiredoxin no description
sjg126900	Late embryogenesis abundant protein D-29 coiled-coil
sjg127520	2-hydroxyisoflavanone dehydratase Uncharacterized protein no description
sjg127540	Vacuole membrane protein KMS1 MEMBRANE-ASSOCIATED PROGESTERONE RECEPTOR COMPONENT-RELATED
sjg127610	Hydroxymethylglutaryl-CoA lyase, mitochondrial Uncharacterized protein no description
sjg127870	Legumin B 11SGLOBULIN
sjg128150	Peroxygenase 1 Uncharacterized protein SUBFAMILY NOT NAMED
sjg128250	Sugar transport protein 13 SUGRTRNSPORT
sjg128430	AWPM-19
sjg128440
sjg128630	CWF19-like protein 2 coiled-coil
sjg128930	FAMILY NOT NAMED
sjg129250
sjg129320	Phosphoenolpyruvate carboxylase kinase 1 no description
sjg130310	Sucrose synthase 2 no description
sjg130320	Late embryogenesis abundant protein D-34 Uncharacterized protein SEED MATURATION FAMILY PROTEIN
sjg130440	Squamosa promoter-binding-like protein 7 no description
sjg130850	Legumin B 11SGLOBULIN
sjg131110
sjg131350	Late embryogenesis abundant protein D-34 SEED MATURATION FAMILY PROTEIN
sjg131970	Glyoxysomal fatty acid beta-oxidation multifunctional protein MFP-a no description
sjg132000	Putative disease resistance protein At3g14460 no description
sjg132080	Probable glutathione S-transferase no description
sjg132210	Calmodulin-binding transcription activator 3 no description
sjg132240	GTP-binding protein SAR1A SAR1GTPBP
sjg133240	Alkaline/neutral invertase C, mitochondrial Uncharacterized protein (Fragment) SUBFAMILY NOT NAMED
sjg133460	Galactinol synthase 2 no description
sjg134010	Basic 7S globulin no description
sjg134450	Peroxisomal adenine nucleotide carrier 1 MITOCARRIER
sjg134550	Probable acyl-CoA dehydrogenase IBR3 Uncharacterized protein no description
sjg134590	Vicilin GC72-A coiled-coil
sjg135520
sjg136090	Protein NETWORKED 3A coiled-coil
sjg136110	Codeine O-demethylase Uncharacterized protein no description
sjg136300	Trifunctional UDP-glucose 4,6-dehydratase/UDP-4-keto-6-deoxy-D-glucose 3,5-epimerase/UDP-4-keto-L-rhamnose-reductase RHM1 no description
sjg136340	Probable leucine-rich repeat receptor-like serine/threonine-protein kinase At3g14840 no description
sjg136420	Codeine O-demethylase no description
sjg137060	Protein NETWORKED 3A Uncharacterized protein coiled-coil
sjg137350	Uncharacterized oxidoreductase At4g09670 Uncharacterized protein no description
sjg137380	16.9 kDa class I heat shock protein 1 no description
sjg137670
sjg138090	Histone H2B.2 HISTONEH2B
sjg138190	KDEL motif-containing protein 1 Uncharacterized protein UNCHARACTERIZED
sjg138340	Putative glucose-6-phosphate 1-epimerase no description
sjg138420	E3 ubiquitin-protein ligase RHA1B no description
sjg138450	Abscisic acid receptor PYL8 no description
sjg138520	Probable polygalacturonase no description
sjg138540	Probable protein phosphatase 2C 8 Uncharacterized protein no description
sjg138790	RNA-binding protein NOB1 RNA-BINDING PROTEIN NOB1
sjg138910	Light-sensor Protein kinase Uncharacterized protein no description
sjg139510	SEC12-like protein 1 Uncharacterized protein no description
sjg139730	Metal tolerance protein 11 no description
sjg139930	Chorismate synthase, chloroplastic no description
sjg140130	Transketolase, chloroplastic Uncharacterized protein no description
sjg140680	Mavicyanin MAVI_CUCPE_P80728
sjg140710
sjg140770	Ankyrin repeat-containing protein At3g12360 Uncharacterized protein no description
sjg141540	U11/U12 small nuclear ribonucleoprotein 31 kDa protein no description
sjg142400	Cysteine proteinase 1 no description
sjg142660	TVP38/TMEM64 family membrane protein slr0305 SUBFAMILY NOT NAMED
sjg142670	Uncharacterized isomerase BH0283 no description
sjg142690	Uncharacterized isomerase BH0283 Uncharacterized protein no description
sjg142700
sjg142830	Thymocyte nuclear protein 1 Uncharacterized protein no description
sjg142860	Polyol transporter 5 SUGRTRNSPORT
sjg143760	Protein NRT1/ PTR FAMILY 1.2 no description
sjg144040	Pre-mRNA-processing protein 40B coiled-coil
sjg144050	Polyol transporter 5 SUGRTRNSPORT
sjg144260	Nucleobase-ascorbate transporter 4 XANTHINE-URACIL / VITAMIN C PERMEASE FAMILY MEMBER
sjg144340	Probable carboxylesterase 13 Uncharacterized protein no description
sjg144660	FAMILY NOT NAMED
sjg145010	Chaperone protein DnaJ no description
sjg145090	Glycoprotein 3-alpha-L-fucosyltransferase A ALPHA-(1,3)-FUCOSYLTRANSFERASE
sjg145320	Probable carboxylesterase 13 no description
sjg145480	Kynurenine formamidase no description
sjg145840	Gibberellin 20 oxidase 1 Uncharacterized protein IPNSYNTHASE
sjg146320	Probable prolyl 4-hydroxylase 9 PROLYL 4-HYDROXYLASE ALPHA SUBUNIT
sjg146510	40S ribosomal protein S16 no description
sjg146930	Pentatricopeptide repeat-containing protein At2g17525, mitochondrial SUBFAMILY NOT NAMED
sjg146990	Phosphoinositide phosphatase SAC6 PHOSPHATIDYLINOSITIDE PHOSPHATASE SAC1
sjg147190	Histidine-containing phosphotransfer protein 2 no description
sjg147220	RING finger protein B Uncharacterized protein no description
sjg147500	Neutral/alkaline invertase 3, chloroplastic Uncharacterized protein SUBFAMILY NOT NAMED
sjg148380	Alpha-1,3-mannosyl-glycoprotein 2-beta-N-acetylglucosaminyltransferase no description
sjg148390	EC protein homolog 2 MTPLANTPEC
sjg148460	Protein kinase and PP2C-like domain-containing protein no description
sjg148580	4'-phosphopantetheinyl transferase Uncharacterized protein no description
sjg150130
sjg150170	Ent-kaurenoic acid oxidase 1 Uncharacterized protein P450
sjg150610	Shikimate O-hydroxycinnamoyltransferase no description
sjg151310	Early nodulin-like protein 2 Q8L8L5_ARATH_Q8L8L5
sjg151570	Protein YLS3 no description
sjg151590	Acyl-protein thioesterase 2 no description
sjg151660	coiled-coil
sjg151690	Protein arginine N-methyltransferase PRMT10 no description
sjg151700
sjg151910	DeSI-like protein At4g17486 Uncharacterized protein SUBFAMILY NOT NAMED
sjg151970	Adenine nucleotide transporter BT1, chloroplastic/mitochondrial MITOCARRIER
sjg152230	N5-carboxyaminoimidazole ribonucleotide mutase no description
sjg152330	Auxin-responsive protein IAA1 Auxin-responsive protein SUBFAMILY NOT NAMED
sjg152610	E3 ubiquitin-protein ligase 43160 no description
sjg152940	2-alkenal reductase (NADP(+)-dependent) no description
sjg152970	Probable ADP-ribosylation factor GTPase-activating protein AGD14 REVINTRACTNG
sjg153350
sjg153730	Oleosin 16 kDa Uncharacterized protein Oleosin
sjg154700	Transcription factor MYB108 Uncharacterized protein no description
sjg155230	Pathogen-related protein SUBFAMILY NOT NAMED
sjg155440	Transcription factor TGA1 DOG1
sjg155800	AMSH-like ubiquitin thioesterase 1 coiled-coil
sjg156300	Putative phospholipid-transporting ATPase 9 Phospholipid-transporting ATPase coiled-coil
sjg156450	Pathogen-related protein Uncharacterized protein SUBFAMILY NOT NAMED
sjg157110	ATP-dependent zinc metalloprotease FtsH Uncharacterized protein no description
sjg157350	Nucleoside diphosphate kinase IV, chloroplastic/mitochondrial NUCDPKINASE
sjg157470	Plant UBX domain-containing protein 10 coiled-coil
sjg157510	HEAT repeat-containing protein 6 no description
sjg157730	RING-H2 finger protein ATL79 Uncharacterized protein
sjg157900	Bidirectional sugar transporter SWEET7 RAG1-ACTIVATING PROTEIN 1
sjg158200	Phosphatidylinositol N-acetylglucosaminyltransferase subunit Q PHOSPHATIDYLINOSITOL N-ACETYLGLUCOSAMINYLTRANSFERASE SUBUNIT Q
sjg158330	Sterol 3-beta-glucosyltransferase UGT80A2 no description
sjg158620	UDP-glycosyltransferase 73C2 no description
sjg159190	AP2-like ethylene-responsive transcription factor BBM2 ETHRSPELEMNT
sjg159230	Serine/threonine protein phosphatase 2A 57 kDa regulatory subunit B' alpha isoform Uncharacterized protein coiled-coil
sjg159270	WAT1-related protein At1g09380 FAMILY NOT NAMED
sjg159280	coiled-coil
sjg159360
sjg159590	FAMILY NOT NAMED
sjg159600	Seipin BERNARDINELLI-SEIP CONGENITAL LIPODYSTROPHY 2 HOMOLOG (BSCL2 PROTEIN)
sjg159680	F-box protein At2g02240 no description
sjg160690	Mannan synthase 1 Uncharacterized protein no description
sjg160740	CMP-sialic acid transporter 2 NUCLEOTIDE-SUGAR TRANSMEMBRANE TRANSPORTER
sjg161090	Phosphatidylinositol 4-phosphate 5-kinase 8 Uncharacterized protein no description
sjg161450	Probable ubiquitin-conjugating enzyme E2 37 Uncharacterized protein no description
sjg161590	Dynein light chain LC6, flagellar outer arm no description
sjg161750	Casein kinase I isoform delta-like Uncharacterized protein no description
sjg161770	Protein DECREASED SIZE EXCLUSION LIMIT 1 no description
sjg161960	Receptor-like protein kinase HSL1 no description
sjg162480	FRIGIDA-like protein 4a FAMILY NOT NAMED
sjg163130
sjg163960	Uridine 5'-monophosphate synthase Uncharacterized protein no description
sjg164210
sjg164320	Aldo-keto reductase family 4 member C10 Uncharacterized protein ALDKETRDTASE
sjg164890
sjg165070	Cytochrome b-c1 complex subunit Rieske-2, mitochondrial RIESKE
sjg165150	Tobamovirus multiplication protein 1 Uncharacterized protein SUBFAMILY NOT NAMED
sjg165160	DNA-damage-repair/toleration protein DRT102 Uncharacterized protein no description
sjg165760	Heparan-alpha-glucosaminide N-acetyltransferase Uncharacterized protein SUBFAMILY NOT NAMED
sjg165910	Triosephosphate isomerase, cytosolic (Fragment) no description
sjg166030	Inositol oxygenase 1 Uncharacterized protein MYOINOSITOL OXYGENASE
sjg166150	1-aminocyclopropane-1-carboxylate oxidase 1 Uncharacterized protein coiled-coil
sjg166310	Probable caffeoyl-CoA O-methyltransferase At4g26220 no description
sjg166370	Vacuolar protein sorting-associated protein 32 homolog 2 coiled-coil
sjg166610	Acid phosphatase 1 Uncharacterized protein no description
sjg166900	ABC transporter G family member 25 no description
sjg166940	Probable ADP-ribosylation factor GTPase-activating protein AGD5 REVINTRACTNG
sjg167040	F-box/kelch-repeat protein At1g15670 no description
sjg167330	UDP-arabinose 4-epimerase 1 no description
sjg168160	Probable E3 ubiquitin-protein ligase RNF217 no description
sjg168700	Magnesium transporter MRS2-3 RNA SPLICING PROTEIN MRS2, MITOCHONDRIAL
sjg168950	Putative pentatricopeptide repeat-containing protein At1g56570 no description
sjg169060
sjg169290	Mitochondrial Rho GTPase 1 RASTRNSFRMNG
sjg169390	Protein YIPF1 homolog Protein YIPF UNCHARACTERIZED
sjg169410	Glucose and ribitol dehydrogenase homolog 1 Uncharacterized protein (Fragment) GDHRDH
sjg169590	Basic 7S globulin no description
sjg169730
sjg170150	Tafazzin TAFAZZIN
sjg170190	no description
sjg170300
sjg170590	Phenylalanine ammonia-lyase no description
sjg171040	WD repeat-containing protein 20 Uncharacterized protein (Fragment) no description
sjg171370
sjg171480	Polyubiquitin 11 UBIQUITIN
sjg171580	ABC transporter G family member 16 no description
sjg171950	Dirigent protein 16 NUCLEOPORIN-RELATED
sjg172520	Uncharacterized membrane protein STKORF319 Uncharacterized protein MEMBRANE BOUND PREDICTED REDOX MODULATOR
sjg172640	Embryonic protein DC-8 coiled-coil
sjg173000
sjg173160	Calmodulin-like protein 5 Uncharacterized protein no description
sjg173210
sjg173220	ABSCISIC ACID-INSENSITIVE 5-like protein 5 Uncharacterized protein coiled-coil
sjg173370	Protein RALF-like 34 Ralf-like 34, putative RALF
sjg174870	WPP domain-interacting tail-anchored protein 2 coiled-coil
sjg174950	ABC transporter G family member 25 ATP-BINDING CASSETTE TRANSPORTER
sjg175100	Calmodulin-like protein 5 no description
sjg175590
sjg175750	Dynamin-related protein 5A DYNAMIN
sjg176280	GATA transcription factor 16 Uncharacterized protein no description
sjg176400	Nicotinamide adenine dinucleotide transporter 1, chloroplastic MITOCARRIER
sjg176600
sjg176970	Stachyose synthase no description
sjg178140	Probable copper-transporting ATPase HMA5 CUATPASEI
sjg178410	Signal peptide peptidase-like 2 Uncharacterized protein no description
sjg178600
sjg178650	Probable copper-transporting ATPase HMA5 CUATPASEI
sjg178750
sjg179540
sjg179850	Feruloyl CoA ortho-hydroxylase 1 Uncharacterized protein no description
sjg179930	GATA transcription factor 16 Uncharacterized protein no description
sjg179950
sjg180320	Protein YLS9 FAMILY NOT NAMED
sjg180480
sjg180960
sjg181850	Rhodanese-like domain-containing protein 15, chloroplastic no description
sjg182150
sjg182300	Floral homeotic protein AGAMOUS coiled-coil
sjg183260	Ubiquitin-fold modifier-conjugating enzyme 1 Ufm1-conjugating enzyme
sjg183280	XIAP-associated factor 1 Uncharacterized protein TRAF-TYPE ZINC FINGER PROTEIN-RELATED
sjg183670	Cyclin-D5-1 no description
sjg184200	Uncharacterized protein
sjg184500
sjg184540	Alcohol dehydrogenase-like 2 Uncharacterized protein no description
sjg185400	Down syndrome critical region protein 3 homolog VACUOLAR PROTEIN SORTING 26 RELATED
sjg185430	coiled-coil
sjg186570	SNAP25 homologous protein SNAP33 no description
sjg187100	Plant intracellular Ras-group-related LRR protein 7 no description
sjg187210	Small heat shock protein, chloroplastic no description
sjg187300	L-lactate dehydrogenase A LLDHDRGNASE
sjg187840	Ninja-family protein AFP2 coiled-coil
sjg188340	SPX domain-containing membrane protein At4g22990 no description
sjg188770	Probable protein S-acyltransferase 14 ZINC FINGER DHHC DOMAIN CONTAINING PROTEIN
sjg189410	Putative glucuronosyltransferase PGSIP7 no description
sjg190260	Bidirectional sugar transporter SWEET7 RAG1-ACTIVATING PROTEIN 1
sjg190500	FAMILY NOT NAMED
sjg190610	Serine/threonine-protein kinase Nek6 no description
sjg190960	Protein cornichon homolog 1 Uncharacterized protein CORNICHON-RELATED
sjg190990	Major oleosin NAP-II (Fragment) Uncharacterized protein coiled-coil
sjg191150	Remorin Uncharacterized protein coiled-coil
sjg191800	Zinc finger CCCH domain-containing protein 54 Uncharacterized protein no description
sjg191810	no description
sjg192110	Phytochelatin_C
sjg192480	Dicarboxylate transporter 1, chloroplastic SOLUTE CARRIER FAMILY 13 MEMBER
sjg192920	Zinc finger CCCH domain-containing protein 56 Uncharacterized protein ANKYRIN
sjg193280	Multiple RNA-binding domain-containing protein 1 no description
sjg193370	Zinc-metallopeptidase, peroxisomal coiled-coil
sjg193940	Putative phospholipid:diacylglycerol acyltransferase 2 Uncharacterized protein no description
sjg193960	UDP-D-apiose/UDP-D-xylose synthase 2 no description
sjg194310	Heat stress transcription factor A-6b coiled-coil
sjg194350	Legumin A 11SGLOBULIN
sjg194400	Oleoyl-acyl carrier protein thioesterase 1, chloroplastic no description
sjg194680	B3 domain-containing transcription factor ABI3 Uncharacterized protein no description
sjg194890	Protein HUA ENHANCER 2 no description
sjg195820	Nucleolar MIF4G domain-containing protein 1 coiled-coil
sjg196240	Transcriptional corepressor LEUNIG_HOMOLOG Uncharacterized protein no description
sjg196430	Uncharacterized protein coiled-coil
sjg197080	Actin-depolymerizing factor no description
sjg197230	Uncharacterized protein no description
sjg197290	Guanine nucleotide-binding protein subunit gamma 1 Uncharacterized protein coiled-coil
sjg197330	Histone H1.2 HISTONEH5
sjg197400	Transcription factor Pur-alpha 1 Uncharacterized protein PUR-TRANSCRIPTIONAL ACTIVATOR
sjg197450	Glutaredoxin-C5, chloroplastic Uncharacterized protein GLUTAREDOXIN
sjg197830	Protein NETWORKED 1D coiled-coil
sjg198200	Vicilin-like antimicrobial peptides 43132 no description
sjg198210	Inhibitor of trypsin and hageman factor ITH5_CUCMA_P19873
sjg198290	LOB domain-containing protein 16 coiled-coil
sjg198590	Uncharacterized protein coiled-coil
sjg198650	3-ketoacyl-CoA thiolase 2, peroxisomal Uncharacterized protein no description
sjg198740	Transcription factor bHLH3 Uncharacterized protein coiled-coil
sjg199170
sjg199220	Nicastrin no description
sjg199930	Transcriptional regulator STERILE APETALA Uncharacterized protein no description
sjg200300	Uncharacterized membrane protein At3g27390 Uncharacterized protein FAMILY NOT NAMED
sjg200400	Zinc finger CCCH domain-containing protein 3 no description
sjg200460
sjg202100	RING-H2 finger protein ATL54 Uncharacterized protein no description
sjg202180	UDP-glycosyltransferase 73C2 no description
sjg202500	Syntaxin-binding protein 5-like Uncharacterized protein LETHAL GIANT LARVAE-RELATED
sjg203000	Ectonucleotide pyrophosphatase/phosphodiesterase family member 3 no description
sjg203680	Mediator of RNA polymerase II transcription subunit 36a Uncharacterized protein FIBRILLARIN
sjg204060	Glutamine synthetase nodule isozyme no description
sjg204140	E3 ubiquitin-protein ligase SINAT2 no description
sjg204600	Mediator of RNA polymerase II transcription subunit 33A Uncharacterized protein SUBFAMILY NOT NAMED
sjg204690	Trafficking protein particle complex subunit 8 no description
sjg205020	Uncharacterized protein no description
sjg205200	Probable pyridoxal 5'-phosphate synthase subunit PDX1 no description
sjg205410	Ataxin-3 homolog Uncharacterized protein JOSEPHIN
sjg205420	Chlorophyll synthase, chloroplastic UBIA PRENYLTRANSFERASE
sjg205670	Uncharacterized protein
sjg205890	Probable E3 ubiquitin-protein ligase BAH1-like 1 Uncharacterized protein no description
sjg205960	Universal stress protein A-like protein UNVRSLSTRESS
sjg206030	no description
sjg206270	Reticulon-like protein B12 RETICULON
sjg206570	40S ribosomal protein S5 (Fragment) no description
sjg206620	Universal stress protein A-like protein UNVRSLSTRESS
sjg206920	LEA_5
sjg207390	D-alanine--D-alanine ligase D-alanine--D-alanine ligase family protein isoform 1 no description
sjg207460	ATP-dependent RNA helicase DHX36 no description
sjg207500	18 kDa seed maturation protein Uncharacterized protein Q56UQ3_BRANA_Q56UQ3
sjg207850	Protein PHYTOCHROME KINASE SUBSTRATE 4
sjg208350	no description
sjg208610	B3 domain-containing transcription repressor VAL2 no description
sjg208930	Protein SLE2 LEA_5
sjg209420	BEL1-like homeodomain protein 9 Uncharacterized protein no description
sjg209610	Sulfiredoxin, chloroplastic/mitochondrial Uncharacterized protein ParBc
sjg209630	Trafficking protein particle complex subunit 4 no description
sjg209710	Sulfoquinovosyl transferase SQD2 Uncharacterized protein GLYCOSYLTRANSFERASE
sjg209900	Transcription factor TGA7 coiled-coil
sjg209990	Sucrose-phosphatase 2 no description
sjg210660	Uncharacterized transporter C5D6.04 SUBFAMILY NOT NAMED
sjg211100	LIMR family protein At5g01460 coiled-coil
sjg211170	BEL1-like homeodomain protein 1 coiled-coil
sjg211410	UPF0098 protein MTH_273 no description
sjg211760	Syntaxin-binding protein 5-like Uncharacterized protein no description
sjg212320
sjg212350	V-type proton ATPase subunit F no description
sjg214260	Polyadenylate-binding protein 1 coiled-coil
sjg214300	Chaperone protein ClpD, chloroplastic Uncharacterized protein CLPPROTEASEA
sjg214500	Probable non-specific lipid-transfer protein AKCS9 no description
sjg214530	Probable inactive leucine-rich repeat receptor-like protein kinase At1g66830 no description
sjg214560	FAMILY NOT NAMED
sjg215220
sjg215900	DNA-dependent metalloprotease WSS1 Uncharacterized protein WLM
sjg216430	Beta-glucosidase 11 GLHYDRLASE1
sjg216900	Alpha-1,3-mannosyl-glycoprotein 2-beta-N-acetylglucosaminyltransferase no description
sjg217060	Protein FAR1-RELATED SEQUENCE 9 coiled-coil
sjg217500	EC protein homolog 2 MTPLANTPEC
sjg217710	Hydroxyphenylpyruvate reductase Uncharacterized protein no description
sjg217720
sjg218640	Sucrose-phosphatase 2 Uncharacterized protein no description
sjg219520	Leucine-rich repeat receptor-like serine/threonine-protein kinase At1g17230 Uncharacterized protein no description
sjg219640	BEL1-like homeodomain protein 1 Uncharacterized protein coiled-coil
sjg235210	Rhodanese-like domain-containing protein 15, chloroplastic no description
sjg235800	Probable mediator of RNA polymerase II transcription subunit 26c no description
sjg236210
sjg236970	Uncharacterized protein
sjg237400	AP-2 complex subunit alpha-1 Uncharacterized protein no description
sjg237570	Hydroxyacylglutathione hydrolase cytoplasmic Uncharacterized protein no description
sjg237790	Actin-related protein 5 coiled-coil
sjg238480	Serine/threonine-protein kinase AtPK2/AtPK19 no description
sjg238520	Glycosyltransferase family 64 protein C4 no description
sjg238550	7-deoxyloganetic acid glucosyltransferase Glycosyltransferase no description
sjg238610	Protein EMB-1 LEA_5
sjg238710	THO complex subunit 4A no description
sjg238810	Carboxy-terminal domain RNA polymerase II polypeptide A small phosphatase 2 no description
sjg239670	Anaphase-promoting complex subunit 1 PREDICTED: SIMILAR TO TSG24
sjg239750	Probable sugar phosphate/phosphate translocator At3g11320 SOLUTE CARRIER FAMILY 35
sjg239790	Cucumisin PROPROTEIN CONVERTASE SUBTILISIN/KEXIN
sjg240520	Arginyl-tRNA--protein transferase 1 Arginyl-tRNA--protein transferase Arginyl-tRNA--protein transferase 1, eukaryotic type
sjg240530	Protein GUCD1 Uncharacterized protein coiled-coil
sjg240580	Ethylene-responsive transcription factor ABI4 Uncharacterized protein ETHRSPELEMNT
sjg240600	Auxin transporter-like protein 2 AMINO ACID TRANSPORTER
sjg240790	18.2 kDa class I heat shock protein no description
sjg240890	Quinone oxidoreductase-like protein 2 homolog no description
sjg241070	LIM domain-containing protein WLIM2b no description
sjg241100	Uncharacterized protein SUBFAMILY NOT NAMED
sjg241140	Coronatine-insensitive protein 1 Uncharacterized protein no description
sjg241170	Transcription factor MYB44 no description
sjg241640	no description
sjg241820	Putative E3 ubiquitin-protein ligase RF298 coiled-coil
sjg241930	TVP38/TMEM64 family membrane protein slr0305 SUBFAMILY NOT NAMED
sjg242100	Piezo-type mechanosensitive ion channel homolog coiled-coil
sjg242440	Probable LRR receptor-like serine/threonine-protein kinase At1g06840 no description
sjg243140	Uncharacterized protein Mb0911c no description
sjg243580	Uncharacterized protein
sjg244000	Probable polyamine transporter At1g31830 Uncharacterized protein Amino acid transporter
sjg244080
sjg245190	Probable calcium-binding protein CML49 Uncharacterized protein no description
sjg245740	40S ribosomal protein S6 coiled-coil
sjg246510	N6-adenosine-methyltransferase MT-A70-like Uncharacterized protein N6-ADENOSINE-METHYLTRANSFERASE
sjg247030	PRICHEXTENSN
sjg247140	Zinc finger CCCH domain-containing protein 24 coiled-coil
sjg247150	UDP-glucose iridoid glucosyltransferase coiled-coil
sjg247560	Poly [ADP-ribose] polymerase 3 Uncharacterized protein no description
sjg247940	17.6 kDa class I heat shock protein 1 no description
sjg248390	Histidine-containing phosphotransfer protein 1 Histidine-containing phosphotransfer domain, HPT domain
sjg248990	Putative phospholipid:diacylglycerol acyltransferase 2 no description
sjg249020	Elongation factor 1-alpha ELONGATNFCT
sjg249230	ATP-dependent zinc metalloprotease FTSH 9, chloroplastic no description
sjg249280	Helicase protein MOM1 coiled-coil
sjg249370	Putative uncharacterized protein
sjg249430	TGACG-sequence-specific DNA-binding protein TGA-2.1 coiled-coil
sjg249590
sjg250060	Formin-like protein 13 Formin-like protein no description
sjg250170	Polygalacturonase QRT3 no description
sjg250500	Protein SUPPRESSOR OF K(+) TRANSPORT GROWTH DEFECT 1 no description
sjg250800	Protein neuralized Uncharacterized protein coiled-coil
sjg251060	Protein phosphatase 2C 3 Uncharacterized protein no description
sjg251070	Uncharacterized protein
sjg251170	Uncharacterized protein no description
sjg251370	Beta-amyrin synthase no description
sjg251410	UDP-glucose iridoid glucosyltransferase no description
sjg251690
sjg251760	Uncharacterized protein Mb0911c no description
sjg251960	Cytochrome P450 94C1 P450
sjg251980	ABSCISIC ACID-INSENSITIVE 5-like protein 1 coiled-coil
sjg252190	Ubiquitin fusion degradation protein 1 homolog UBIQUITIN FUSION DEGRADATON PROTEIN 1
sjg252340	Ankyrin repeat-containing protein At5g02620 no description
sjg252400	AP-2 complex subunit alpha-2 Uncharacterized protein no description
sjg253200	Ubiquitin-conjugating enzyme E2 13 Uncharacterized protein no description
sjg253280	B2 protein coiled-coil
sjg253370	UDP-D-apiose/UDP-D-xylose synthase 2 no description
sjg253450	ATP-dependent zinc metalloprotease FTSH 10, mitochondrial no description
sjg254040	Probable disease resistance protein At4g33300 DISEASERSIST
sjg255060	DnaJ homolog subfamily C member 7 homolog coiled-coil
sjg255900	Probable mediator of RNA polymerase II transcription subunit 26c coiled-coil
sjg256200	Transcription factor TGA2 Uncharacterized protein DOG1
sjg256220	Probable LRR receptor-like serine/threonine-protein kinase At1g06840 no description
sjg256230	CBS domain-containing protein CBSX3, mitochondrial Uncharacterized protein no description
sjg257480	Transmembrane protein 45B SUBFAMILY NOT NAMED
sjg257730	AP2-like ethylene-responsive transcription factor AIL1 Uncharacterized protein ETHRSPELEMNT
sjg257790	coiled-coil
sjg258190	Ent-kaurenoic acid oxidase 1 P450
sjg258450	UMP-CMP kinase 3 UMP-CMP kinase ADENYLTKNASE
sjg258630	Protein ABSCISIC ACID-INSENSITIVE 5 coiled-coil
sjg259550	CDPK-related kinase 3 no description
sjg259610	Protein YLS9 FAMILY NOT NAMED
sjg260130	7-dehydrocholesterol reductase Uncharacterized protein SUBFAMILY NOT NAMED
sjg260870	Uncharacterized protein no description
sjg261770	Aspartic proteinase PEPSIN
sjg261850	SUBFAMILY NOT NAMED
sjg261860	Hydrophobic protein LTI6B SUBFAMILY NOT NAMED
sjg262500	DUF1677
sjg262810	2-alkenal reductase (NADP(+)-dependent) no description
sjg262820	Peptide chain release factor 2 no description
sjg263050
sjg264570	Probable RNA-binding protein ARP1 no description
sjg264850	11-beta-hydroxysteroid dehydrogenase-like 5 GDHRDH
sjg265340
sjg265420
sjg265450	Cysteine protease ATG4 AUTOPHAGY 4A
sjg265750	Protein ROOT INITIATION DEFECTIVE 3 GPROTEINBRPT
sjg265960	Peptidyl-prolyl cis-trans isomerase-like 3 no description
sjg266220	Oleosin 5 Coffea canephora DH200=94 genomic scaffold, scaffold_70 Oleosin
sjg266510	Trihelix transcription factor ASIL2 coiled-coil
sjg267350	Uncharacterized protein At1g18480 no description
sjg267470	Probable galactinol--sucrose galactosyltransferase 2 no description
sjg267480	Galactinol--sucrose galactosyltransferase no description
sjg267620	SCY1-like protein 2 no description
sjg267910	Putative glycerol-3-phosphate transporter 4 no description
sjg268760	Germin-like protein 43346 GERMIN
sjg268980	EGGSHELL
sjg269790	UPF0301 protein Cag_1601 no description
sjg270210	Probable inactive purple acid phosphatase 27 no description
sjg270550
sjg270850	Uncharacterized protein RNA-BINDING PROTEIN
sjg271340	Mannosyl-oligosaccharide 1,2-alpha-mannosidase MNS1 coiled-coil
sjg271390
sjg271640
sjg271770	Probable mediator of RNA polymerase II transcription subunit 26b no description
sjg272010
sjg273020	Uncharacterized protein coiled-coil
sjg273540	Probable aquaporin NIP5-1 Uncharacterized protein MINTRINSICP
sjg273730	XIAP-associated factor 1 Uncharacterized protein TRAF-TYPE ZINC FINGER PROTEIN-RELATED
sjg274690	Probable acyl-activating enzyme 9 no description
sjg275030	Uncharacterized GPI-anchored protein At3g06035 Q9ZVL0_ARATH_Q9ZVL0
sjg275040	Glucose and ribitol dehydrogenase homolog 1 GDHRDH
sjg275400	Transmembrane protein 205 coiled-coil
sjg275480
sjg275590	Eukaryotic translation initiation factor 3 subunit D coiled-coil
sjg276210	Trehalase Trehalase GLHYDRLASE37
sjg276430	Transcription initiation factor TFIID subunit 11 no description
sjg276720	EGGSHELL
sjg277000	Uncharacterized transporter AF_0788 Uncharacterized protein EamA
sjg278630	Serine/threonine-protein kinase EDR1 coiled-coil
sjg278800	Serine carboxypeptidase-like 50 Carboxypeptidase coiled-coil
sjg279160	UDP-N-acetylglucosamine diphosphorylase 1 no description
sjg279400	Zinc finger protein VAR3, chloroplastic no description
sjg279930	Uncharacterized RING finger protein C2F3.16 Uncharacterized protein no description
sjg280010	SUBFAMILY NOT NAMED
sjg280090	1-aminocyclopropane-1-carboxylate oxidase homolog 4 Uncharacterized protein no description
sjg280330	Transcription factor PIF3 Uncharacterized protein (Fragment) coiled-coil
sjg281010
sjg281480	Vacuolar iron transporter 1 coiled-coil
sjg281930	Vacuolar iron transporter 1 Uncharacterized protein coiled-coil
sjg282020	Glyoxylate/succinic semialdehyde reductase 1 no description
sjg282280	Nucleobase-ascorbate transporter 4 XANTHINE-URACIL / VITAMIN C PERMEASE FAMILY MEMBER
sjg282330	ADP-ribosylation factor-like protein 8A Uncharacterized protein SAR1GTPBP
sjg283070	no description
sjg283840
sjg284060	U-box domain-containing protein 34 coiled-coil
sjg284610	UDP-glucuronate 4-epimerase 2 Uncharacterized protein no description
sjg285760	DNA-directed RNA polymerase III subunit RPC4 SUBFAMILY NOT NAMED
sjg285860	Uncharacterized protein coiled-coil
sjg285910	UPF0678 fatty acid-binding protein-like protein At1g79260 THAP4 PROTEIN
sjg286710	E3 ubiquitin-protein ligase XBAT33 Uncharacterized protein no description
sjg287000	Putative glycerol-3-phosphate transporter 1 no description
sjg287190	K(+) efflux antiporter 5 Uncharacterized protein SUBFAMILY NOT NAMED
sjg287220	Probable aquaporin TIP5-1 Uncharacterized protein MINTRINSICP
sjg288130	Hexose carrier protein HEX6 SUGRTRNSPORT
sjg288520
sjg288760	Succinate-semialdehyde dehydrogenase, mitochondrial no description
sjg289440
sjg289480	Chalcone synthase Chalcone synthase no description
sjg289760	Methyl-CpG-binding domain-containing protein 13 coiled-coil
sjg290580	Cyclic nucleotide-gated ion channel 1 no description
sjg291090	Aromatic-L-amino-acid decarboxylase Uncharacterized protein YHDCRBOXLASE
sjg291580	Cell differentiation protein RCD1 homolog no description
sjg291850	MADS-box protein AGL24 Uncharacterized protein coiled-coil
sjg292070	60S ribosomal protein L8 Uncharacterized protein no description
sjg292350	Aspartic proteinase A1 Uncharacterized protein PEPSIN
sjg292370	Aconitate hydratase, cytoplasmic Aconitate hydratase ACONITASE
sjg292870	Protein mago nashi homolog no description
sjg292970
sjg293150	ATPase 11, plasma membrane-type no description
sjg293350	ZF_SWIM
sjg293780	Nuclear pore complex protein NUP62 coiled-coil
sjg294000	Plant UBX domain-containing protein 8 coiled-coil
sjg294470	Uncharacterized protein no description
sjg294710	DmX-like protein 1 no description
sjg294780	UMP-CMP kinase 3 ADENYLTKNASE
sjg295010	E3 ubiquitin-protein ligase ATL4 Uncharacterized protein no description
sjg295200	Abscisic acid receptor PYL9 no description
sjg295730	Uncharacterized protein At4g00950 Uncharacterized protein DUF688
sjg295990
sjg296310
sjg296320	AT-hook motif nuclear-localized protein 22 coiled-coil
sjg296410	F-box protein At4g00755 no description
sjg296730	L-3-cyanoalanine synthase 2, mitochondrial no description
sjg297050	1-aminocyclopropane-1-carboxylate synthase Uncharacterized protein coiled-coil
sjg297330	FAMILY NOT NAMED
sjg298310
sjg298580	THO complex subunit 1 coiled-coil
sjg298700	Protein NETWORKED 1D coiled-coil
sjg299150	Shaggy-related protein kinase alpha Uncharacterized protein no description
sjg299570
sjg299720	Cysteine synthase no description
sjg300410	DNA-binding protein SMUBP-2 coiled-coil
sjg300510	Nuclear pore complex protein NUP62 Uncharacterized protein coiled-coil
sjg300610	IST1-like protein Uncharacterized protein coiled-coil
sjg301740	Ubiquitin-fold modifier-conjugating enzyme 1 Ufm1-conjugating enzyme
sjg301810	Late embryogenesis abundant protein 2 Uncharacterized protein coiled-coil
sjg302120	G-type lectin S-receptor-like serine/threonine-protein kinase At1g67520 Uncharacterized protein coiled-coil
sjg302230	Probable plastidic glucose transporter 3 Uncharacterized protein SUGRTRNSPORT
sjg302290	Hydroxyphenylpyruvate reductase Uncharacterized protein no description
sjg302580	no description
sjg302760	SUBFAMILY NOT NAMED
sjg303620	coiled-coil
sjg304030	Uncharacterized protein coiled-coil
sjg304120	Phospholipid-transporting ATPase 1 Phospholipid-transporting ATPase CATATPASE
sjg305220	Uncharacterized protein
sjg305230	Stachyose synthase no description
sjg305720
sjg305760	Spermatogenesis-associated protein 20 no description
sjg305850	Zinc finger A20 and AN1 domain-containing stress-associated protein 4 no description
sjg305910	26.5 kDa heat shock protein, mitochondrial Uncharacterized protein no description
sjg305940	no description
sjg305970	Protein arginine N-methyltransferase 2 no description
sjg306070	Histone-lysine N-methyltransferase ASHH2
sjg306400	no description
sjg307250	B2 protein Uncharacterized protein no description
sjg307560	Universal stress protein A-like protein Uncharacterized protein UNVRSLSTRESS
sjg307600	Universal stress protein A-like protein UNVRSLSTRESS
sjg307640	Universal stress protein A-like protein Uncharacterized protein UNVRSLSTRESS
sjg308690	Pyrrolidone-carboxylate peptidase Uncharacterized protein no description
sjg309320	FAMILY NOT NAMED
sjg310620	PHD and RING finger domain-containing protein 1 no description
sjg310770
sjg310990
sjg311270
sjg312640	U-box domain-containing protein 4 coiled-coil
sjg312670	Syntaxin-binding protein 5 no description
sjg313190	ESCRT-related protein CHMP1A coiled-coil
sjg313250	Protein indeterminate-domain 1 Uncharacterized protein no description
sjg313310	Nicotinamidase 1 no description
sjg313620	AP2-like ethylene-responsive transcription factor AIL6 ETHRSPELEMNT
sjg313660	Phosphoinositide phosphatase SAC6 PHOSPHATIDYLINOSITIDE PHOSPHATASE SAC1
sjg313750
sjg313980	coiled-coil
sjg314000	Probable WRKY transcription factor 7 no description
sjg314060	B-box zinc finger protein 19 Uncharacterized protein FAMILY NOT NAMED
sjg314110	Phospholipid-transporting ATPase 6 coiled-coil
sjg314180	Rhodanese-like domain-containing protein 15, chloroplastic no description
sjg314190	Protein WALLS ARE THIN 1 SUBFAMILY NOT NAMED
sjg314480
sjg314620	WUSCHEL-related homeobox 13 Uncharacterized protein no description
sjg314730	Probable NAD(P)H dehydrogenase (quinone) FQR1-like 2 no description
sjg315310
sjg315390	Caffeoyl-CoA O-methyltransferase no description
sjg315550	Protein DA1-related 1 coiled-coil
sjg315830	Probable cadmium/zinc-transporting ATPase HMA1, chloroplastic CATATPASE
sjg315940	Reticulon-like protein B13 RETICULON
sjg316210	Vicilin-like antimicrobial peptides 43133 Uncharacterized protein (Fragment) coiled-coil
sjg316390	D-2-hydroxyglutarate dehydrogenase, mitochondrial no description
sjg317020	Phospholipid:diacylglycerol acyltransferase 1 no description
sjg317080	Dehydrin Xero 1 Dehydrin
sjg317180	LEA_6
sjg318080	Histone-lysine N-methyltransferase SUVR5 no description
sjg318230	Upstream activation factor subunit spp27 no description
sjg318470	LOB domain-containing protein 38 SUBFAMILY NOT NAMED
sjg318690	no description
sjg318880	BTB/POZ and TAZ domain-containing protein 4 no description
sjg319130	Uncharacterized protein At4g37920, chloroplastic Uncharacterized protein FAMILY NOT NAMED
sjg319590	60S ribosomal protein L26-1 no description
sjg319730	Meiotically up-regulated gene 66 protein SUBFAMILY NOT NAMED
sjg319760	Geranylgeranyl pyrophosphate synthase, chloroplastic coiled-coil
sjg320500	WD-40 repeat-containing protein MSI4 Uncharacterized protein no description
sjg320730	Heavy metal-associated isoprenylated plant protein 26 no description
sjg320740	N-alpha-acetyltransferase 40 no description
sjg321100	Anoctamin-like protein At1g73020 NGEP-RELATED
sjg321250	coiled-coil
sjg321830
sjg322030	Growth-regulating factor 3 FAMILY NOT NAMED
sjg322200	Formin-like protein 13 no description

## Sheet: MElightyellow_JS
modProbes
sjg000610	Homogentisate 1,2-dioxygenase no description
sjg003690	Glycerol kinase no description
sjg003710	Glycerol kinase Uncharacterized protein (Fragment) no description
sjg004240	Non-specific lipid-transfer protein-like protein At2g13820 LIPIDTRNSFER
sjg008210	Vicianin hydrolase (Fragment) GLHYDRLASE1
sjg009410	Uncharacterized protein PRE-MRNA PROCESSING PROTEIN PRP39-RELATED
sjg009470	GDSL esterase/lipase At5g14450 coiled-coil
sjg009560
sjg010190	Beta-hexosaminidase 2 GLHYDRLASE20
sjg010680	Elongation factor 1-delta DUF936
sjg012140	Uncharacterized protein no description
sjg012260	Uncharacterized protein coiled-coil
sjg014230
sjg018740	Serine carboxypeptidase 24 CRBOXYPTASEC
sjg019920	G-type lectin S-receptor-like serine/threonine-protein kinase CES101 Uncharacterized protein no description
sjg021950	Cellulose synthase A catalytic subunit 7 [UDP-forming] Cellulose synthase coiled-coil
sjg025320	Phosphatidylinositol 4-kinase beta 1 no description
sjg026870	Protein STRICTOSIDINE SYNTHASE-LIKE 10 no description
sjg033410	NAC domain-containing protein 21/22 SUBFAMILY NOT NAMED
sjg037280	Protein NRT1/ PTR FAMILY 4.6 no description
sjg041010	Cytochrome P450 83B1 Uncharacterized protein P450
sjg042570	Feruloyl CoA ortho-hydroxylase 1 no description
sjg042590	Cytochrome P450 83B1 P450
sjg046500	Kinesin-1 coiled-coil
sjg047560	Elongation factor 1-gamma 3 no description
sjg048210	Probable S-adenosylmethionine-dependent methyltransferase At5g38780 no description
sjg048630
sjg052200
sjg053830	Tyrosine/DOPA decarboxylase 2 YHDCRBOXLASE
sjg054880	Mechanosensitive ion channel protein 10 Uncharacterized protein no description
sjg054890	Cytochrome P450 89A2 P450
sjg058890	Auxin-induced protein AUX22 SUBFAMILY NOT NAMED
sjg059550	Pathogenesis-related protein 5 THAUMATIN
sjg060490	Cytochrome P450 83B1 EP450I
sjg060750	Transcription factor MYB39 Uncharacterized protein no description
sjg062560	1-aminocyclopropane-1-carboxylate oxidase 5 Uncharacterized protein coiled-coil
sjg063200	Protein GIGANTEA GIGANTEA
sjg063910	coiled-coil
sjg065750
sjg069670	Serine/threonine-protein kinase CTR1 TYRKINASE
sjg072520
sjg074650	Polyvinylalcohol dehydrogenase Uncharacterized protein (Fragment) no description
sjg075360	Heavy metal-associated isoprenylated plant protein 26 no description
sjg075840	Thaumatin-like protein THAUMATIN
sjg076350	1-aminocyclopropane-1-carboxylate oxidase homolog 1 no description
sjg079610	Probable ADP-ribosylation factor GTPase-activating protein AGD14 REVINTRACTNG
sjg080790	Cellulose synthase-like protein E1 SUBFAMILY NOT NAMED
sjg083940	LysM domain receptor-like kinase 3 no description
sjg084190	Homogentisate phytyltransferase 1, chloroplastic Uncharacterized protein BACTERIOCHLOROPHYLL SYNTHASE
sjg084810	Probable protein phosphatase 2C 60 no description
sjg085510	Homeobox protein ATH1 no description
sjg089750	Cytokinin riboside 5'-monophosphate phosphoribohydrolase LOG5 no description
sjg090220	Auxin-responsive protein SAUR64 AUXIN-RESPONSIVE FAMILY PROTEIN
sjg090720	Transportin-1 Uncharacterized protein no description
sjg090730	(RS)-norcoclaurine 6-O-methyltransferase no description
sjg094120	Probable aquaporin PIP2-6 MINTRINSICP
sjg095140	Disease resistance protein At4g27190 coiled-coil
sjg097510
sjg097580	Trans-resveratrol di-O-methyltransferase no description
sjg097890	Trans-resveratrol di-O-methyltransferase Uncharacterized protein no description
sjg098600	Probable aminotransferase TAT2 no description
sjg101590	Fasciclin-like arabinogalactan protein 6 no description
sjg103970	BAHD acyltransferase At5g47980 no description
sjg104330	Probable S-adenosylmethionine-dependent methyltransferase At5g37990 Uncharacterized protein (Fragment) no description
sjg110560
sjg113890	Germin-like protein subfamily 1 member 17 Uncharacterized protein GERMIN
sjg113970	Anthranilate N-methyltransferase Uncharacterized protein coiled-coil
sjg115370	Beta-amyrin 28-oxidase P450
sjg115930	Germin-like protein subfamily 1 member 15 GERMIN
sjg117550	Uncharacterized protein
sjg117850	RING-H2 finger protein ATL54 no description
sjg118320	BTB/POZ domain-containing protein NPY1 coiled-coil
sjg118650
sjg120240
sjg126910	Major allergen Pru ar 1 BETALLERGEN
sjg128280	(R,S)-reticuline 7-O-methyltransferase Uncharacterized protein no description
sjg128320	Basic 7S globulin no description
sjg130290	Basic 7S globulin no description
sjg131330	Peroxidase 3 Peroxidase PEROXIDASE
sjg131800	Basic 7S globulin Uncharacterized protein no description
sjg132010	Basic 7S globulin no description
sjg135820	Uncharacterized protein YqkD no description
sjg140600	Dirigent protein 9 NUCLEOPORIN-RELATED
sjg143020	PRKR-interacting protein 1 coiled-coil
sjg143920	Basic form of pathogenesis-related protein 1 V5TPXLIKE
sjg150870	Putative protease Do-like 14 Uncharacterized protein HISTONEH2A
sjg151890	Umecyanin Q9M510_LYCES_Q9M510
sjg152730	Dynein light chain LC6, flagellar outer arm no description
sjg152780	Ethylene-responsive transcription factor WIN1 Uncharacterized protein ETHRSPELEMNT
sjg154490	Ethylene-responsive transcription factor RAP2-11 ETHRSPELEMNT
sjg154870	Epidermis-specific secreted glycoprotein EP1 Uncharacterized protein no description
sjg154910	(E)-beta-farnesene synthase coiled-coil
sjg159020	SWR1 complex subunit 2 coiled-coil
sjg163770	Transcription factor bHLH111 Uncharacterized protein no description
sjg164330	Uncharacterized protein Lir1
sjg164820
sjg169910	Probable carboxylesterase 15 coiled-coil
sjg170480	coiled-coil
sjg172080	Cytokinin riboside 5'-monophosphate phosphoribohydrolase LOG3 no description
sjg172190	Probable E3 ubiquitin-protein ligase LOG2 no description
sjg172370	Indole-3-acetic acid-induced protein ARG7 FAMILY NOT NAMED
sjg172650	E3 ubiquitin-protein ligase UPL7 HECT DOMAIN UBIQUITIN-PROTEIN LIGASE
sjg177840	Caffeoylshikimate esterase Uncharacterized protein ABHYDROLASE
sjg178370	Activating signal cointegrator 1 coiled-coil
sjg178440	Germin-like protein subfamily T member 2 Uncharacterized protein GERMIN
sjg180340	Two-component response regulator-like PRR95 Uncharacterized protein no description
sjg181360	BAHD acyltransferase At5g47980 no description
sjg181690	Probable disease resistance protein At4g19060 coiled-coil
sjg182490	PsbP domain-containing protein 1, chloroplastic no description
sjg183660	SUBFAMILY NOT NAMED
sjg185090	SUBFAMILY NOT NAMED
sjg187720	Aquaporin TIP2-3 MINTRINSICP
sjg187850	CASP-like protein 4A4 DUF588
sjg190620	PRICHEXTENSN
sjg190710	no description
sjg190850	PRICHEXTENSN
sjg190980	PRICHEXTENSN
sjg191250	Cytochrome P450 71A25 Uncharacterized protein P450
sjg191270	Tyrosine/DOPA decarboxylase 3 YHDCRBOXLASE
sjg191350	PRICHEXTENSN
sjg191920	PRICHEXTENSN
sjg192000	BAHD acyltransferase At5g47980 no description
sjg192040	PRICHEXTENSN
sjg192610	Anthranilate N-methyltransferase no description
sjg192970	BAHD acyltransferase At5g47980 Uncharacterized protein coiled-coil
sjg193510	PRICHEXTENSN
sjg193680	PRICHEXTENSN
sjg194250	Phospholipase A1-Igamma1, chloroplastic no description
sjg194270
sjg198370	Non-specific lipid-transfer protein-like protein At2g13820 LIPIDTRNSFER
sjg198750	GPI transamidase component PIG-T no description
sjg202720	Cytochrome P450 89A2 Uncharacterized protein P450
sjg204520	36.4 kDa proline-rich protein PRICHEXTENSN
sjg206350	Abscisic acid receptor PYL4 no description
sjg210000	Probable transcriptional regulator RABBIT EARS Uncharacterized protein zinc finger
sjg213710	14 kDa proline-rich protein DC2.15 no description
sjg214240	Chlorophyll a-b binding protein
sjg214830	ACT domain-containing protein DS12, chloroplastic Uncharacterized protein
sjg216300	Miraculin no description
sjg217230
sjg235940	Egg cell-secreted protein 1.4 Prolamin_like
sjg236350	Linoleate 13S-lipoxygenase 2-1, chloroplastic LIPOXYGENASE
sjg244290	Zeatin O-glucosyltransferase no description
sjg247110	Aquaporin TIP1-3 Uncharacterized protein MINTRINSICP
sjg247610	Transcription factor MYB48 no description
sjg247920	GDSL esterase/lipase At5g22810 Uncharacterized protein no description
sjg248200	Uncharacterized protein C24B11.05 no description
sjg248940	Shikimate O-hydroxycinnamoyltransferase no description
sjg251080	Shugoshin-1 Uncharacterized protein Shugoshin_C
sjg252780	Copper transporter 1 Uncharacterized protein SOLUTE CARRIER FAMILY 31 (COPPER TRANSPORTERS)
sjg254510
sjg255020	Pentatricopeptide repeat-containing protein At1g31920 FAMILY NOT NAMED
sjg255100	Ankyrin repeat-containing protein At5g02620 no description
sjg255110	Uncharacterized protein no description
sjg255130	14 kDa proline-rich protein DC2.15 no description
sjg255270	Cytochrome P450 82C4 P450
sjg256850	Chalcone synthase 2 no description
sjg256970	Chalcone synthase 2 no description
sjg257150	Vestitone reductase no description
sjg257800	Egg cell-secreted protein 1.4 Prolamin_like
sjg258670	Two-component response regulator-like PRR95 Uncharacterized protein no description
sjg262540
sjg263390	MLO-like protein 1 SUBFAMILY NOT NAMED
sjg263780	Ornithine decarboxylase ODADCRBXLASE
sjg265140	Nephrocystin-3 Uncharacterized protein coiled-coil
sjg266400	Probable carboxylesterase 18 no description
sjg267890	Mitochondrial import inner membrane translocase subunit TIM14-1 UNCHARACTERIZED
sjg268970	Germin-like protein subfamily T member 2 GERMIN
sjg269220	coiled-coil
sjg272350	Putative RING-H2 finger protein ATL69 no description
sjg273150	Protein STRICTOSIDINE SYNTHASE-LIKE 4 no description
sjg277560	Type IV inositol polyphosphate 5-phosphatase 9 no description
sjg279180	Nudix hydrolase 17, mitochondrial coiled-coil
sjg284680	Auxin-responsive protein SAUR64 AUXIN-RESPONSIVE FAMILY PROTEIN
sjg285530	Zinc finger protein CONSTANS-LIKE 1 CCT
sjg286430	Delta(1)-pyrroline-2-carboxylate reductase no description
sjg287610	Cyclic nucleotide-gated ion channel 1 no description
sjg289020	Xyloglucan galactosyltransferase KATAMARI1 homolog EXOSTOSIN (HEPARAN SULFATE GLYCOSYLTRANSFERASE)-RELATED
sjg291490	Scarecrow-like protein 32 SUBFAMILY NOT NAMED
sjg302010	1-aminocyclopropane-1-carboxylate oxidase 3 Uncharacterized protein no description
sjg307790	MATE efflux family protein 7 MULTIDRUG RESISTANCE PROTEIN
sjg307820
sjg311230	Protein QUIRKY no description
sjg313070	Probable beta-1,4-xylosyltransferase IRX14H no description
sjg318520	ABC transporter C family member 8 no description
sjg319120
sjg322390	Aquaporin NIP6-1 MINTRINSICP
sjg322440

## Sheet: MEtan_AR
modProbes
sjg000880	FAMILY NOT NAMED
sjg001280	Cytochrome c-type biogenesis ccda-like chloroplastic protein 2 SUBFAMILY NOT NAMED
sjg001480	Diacylglycerol kinase 5 Diacylglycerol kinase, plant type
sjg001980	Dynein light chain, cytoplasmic Uncharacterized protein no description
sjg005030	F-box protein PP2-B15 no description
sjg005950	Probable BOI-related E3 ubiquitin-protein ligase 3 Uncharacterized protein coiled-coil
sjg006760	Probable WRKY transcription factor 72 Uncharacterized protein coiled-coil
sjg006900	Anthocyanidin 3-O-glucoside 6''-O-acyltransferase (Fragment) Uncharacterized protein no description
sjg007970	Probable glycerol-3-phosphate dehydrogenase [NAD(+)] 1, cytosolic coiled-coil
sjg009130	Uncharacterized protein no description
sjg009550	E3 ubiquitin protein ligase DRIP1 RING FINGER PROTEIN
sjg009670	Zinc finger protein 5 ZINC_FINGER_C2H2_1
sjg010930	MATE efflux family protein FRD3 Uncharacterized protein (Fragment) coiled-coil
sjg011450	E3 ubiquitin-protein ligase RMA2 coiled-coil
sjg011530	F-box protein At1g70590 no description
sjg012560	mRNA cap guanine-N7 methyltransferase 1 no description
sjg012570	Alpha-copaene synthase no description
sjg012610	Protein translation factor SUI1 homolog 2 no description
sjg013470	WD repeat-containing protein 25 no description
sjg014580	Multicopper oxidase LPR1 no description
sjg015180	Uncharacterized protein (Fragment) no description
sjg015260
sjg015460	no description
sjg015530	no description
sjg015740	Probable aquaporin PIP2-2 Uncharacterized protein MINTRINSICP
sjg015780	Mechanosensitive ion channel protein 10 no description
sjg016380	CTD small phosphatase-like protein 2 no description
sjg016760	Protein ETHYLENE INSENSITIVE 3 coiled-coil
sjg017500	Ubiquitin-like modifier-activating enzyme 5 coiled-coil
sjg017540	Molybdenum cofactor sulfurase no description
sjg017670	Expansin-like B1 EXPANSNFAMLY
sjg017830	Disease resistance protein RPP13 coiled-coil
sjg018280	Ethylene-responsive transcription factor ERF114 ETHRSPELEMNT
sjg018390
sjg019430	Prefoldin subunit 1 Uncharacterized protein coiled-coil
sjg019480	EG45-like domain containing protein Uncharacterized protein no description
sjg020290	Uncharacterized protein FAMILY NOT NAMED
sjg020400	Conserved oligomeric Golgi complex subunit 8 Conserved oligomeric Golgi complex, component 8
sjg020430
sjg020640	Uncharacterized protein coiled-coil
sjg020670	Putative glycerol-3-phosphate transporter 5 no description
sjg021160	Xyloglucan endotransglucosylase/hydrolase 2 no description
sjg021260	Sm-like protein LSM1B Uncharacterized protein no description
sjg021710	NT-C2
sjg021970	Protein MATERNALLY EXPRESSED GENE 5 no description
sjg022100	Uncharacterized protein
sjg022540	UPF0057 membrane protein At4g30660 Uncharacterized protein SUBFAMILY NOT NAMED
sjg023380	F-box/FBD/LRR-repeat protein At5g53840 coiled-coil
sjg023890	Pollen receptor-like kinase 3 ACTIN
sjg024700
sjg024900	Ascorbate transporter, chloroplastic no description
sjg025070	Metalloendoproteinase 3-MMP MATRIXIN
sjg025530	Probable polygalacturonase no description
sjg025950	Putative disease resistance protein At3g14460 coiled-coil
sjg026780	no description
sjg027540	Uncharacterized protein coiled-coil
sjg027920	Pentatricopeptide repeat-containing protein At1g69290 Uncharacterized protein SUBFAMILY NOT NAMED
sjg028390	COBW domain-containing protein 1 no description
sjg028550	DUF2232
sjg028970	Non-specific lipid transfer protein GPI-anchored 1 no description
sjg030010	UTP--glucose-1-phosphate uridylyltransferase Uncharacterized protein no description
sjg030150	Reticulon-like protein B5 RETICULON
sjg030180	Uncharacterized protein At3g61260 coiled-coil
sjg030280	Glutaredoxin-C9 no description
sjg030730	Ubiquitin carboxyl-terminal hydrolase 12 no description
sjg030930	Ubiquitin carboxyl-terminal hydrolase 13 no description
sjg030950	Ubiquitin carboxyl-terminal hydrolase 13 no description
sjg031270	Ubiquitin-like-specific protease 1A coiled-coil
sjg031490	GPI mannosyltransferase 1 PIG-M MANNOSYLTRANSFERASE
sjg032010	Probable glutathione S-transferase coiled-coil
sjg032300	Heme-binding protein 2 Uncharacterized protein HEME-BINDING PROTEIN-RELATED
sjg032730	Glutathione S-transferase zeta class no description
sjg034590	Starch synthase 1, chloroplastic/amyloplastic no description
sjg034810	Arogenate dehydrogenase 1, chloroplastic Uncharacterized protein no description
sjg035570	Tubby-like F-box protein 5 SUPERTUBBY
sjg035610	Histone H3.3 Uncharacterized protein HISTONEH3
sjg035990	Probable carboxylesterase 2 no description
sjg036710	Vacuolar protein sorting-associated protein 35B no description
sjg039910	Chitinase 10 no description
sjg040140	Cytochrome P450 82C4 coiled-coil
sjg040380	Probable 39S ribosomal protein L45, mitochondrial Tim44
sjg040610	Sugar transporter ERD6-like 5 Uncharacterized protein (Fragment) SUGRTRNSPORT
sjg040870	Pre-rRNA-processing protein TSR2 homolog SUBFAMILY NOT NAMED
sjg040980
sjg041180	Serine/threonine-protein phosphatase PP2A-4 catalytic subunit STPHPHTASE
sjg041970	DUF761
sjg042420	E3 ubiquitin-protein ligase RING1 Uncharacterized protein no description
sjg042820	Uncharacterized protein DUF761
sjg042840	DUF761
sjg043680	Nascent polypeptide-associated complex subunit alpha-like protein 2 no description
sjg044210
sjg044570	Remorin coiled-coil
sjg044930	Cysteine-rich receptor-like protein kinase 29 SUBFAMILY NOT NAMED
sjg045420	Myb-related protein Myb4 Uncharacterized protein (Fragment) no description
sjg045770	Uncharacterized protein no description
sjg046330	Cysteine-rich receptor-like protein kinase 25 SUBFAMILY NOT NAMED
sjg046420	Beta-glucosidase 47 Uncharacterized protein no description
sjg046870	Oxysterol-binding protein-related protein 1C coiled-coil
sjg047180	Putative callose synthase 8 Uncharacterized protein coiled-coil
sjg048270
sjg050930	E3 ubiquitin-protein ligase PRT1 Uncharacterized protein no description
sjg051540	GB DEF: HYPOTHETICAL PROTEIN T22E16.190 (HYPOTHETICAL PROTEIN T22E16.19) (AT3G55530)
sjg052220	Stress enhanced protein 2, chloroplastic Chloroa_b-bind
sjg052810	Probable mitochondrial saccharopine dehydrogenase-like oxidoreductase At5g39410 Uncharacterized protein no description
sjg052840	Homeobox-leucine zipper protein ATHB-15 Uncharacterized protein coiled-coil
sjg052940	Multicopper oxidase LPR1 no description
sjg054010	Chaperone protein DnaJ Uncharacterized protein JDOMAIN
sjg054140	Uncharacterized protein coiled-coil
sjg054320	F-box protein SKIP24 coiled-coil
sjg054420	Homogentisate geranylgeranyltransferase, chloroplastic BACTERIOCHLOROPHYLL SYNTHASE
sjg055150	Cytochrome b561 and DOMON domain-containing protein At3g25290 Uncharacterized protein Uncharacterised conserved protein, UCP037471 type
sjg055770	Ubiquitin-like-specific protease ESD4 coiled-coil
sjg058050	Translation initiation factor eIF-2B subunit beta Uncharacterized protein no description
sjg058470
sjg058810	PGR5-like protein 1A, chloroplastic
sjg059110	Cytochrome P450 82C4 Uncharacterized protein coiled-coil
sjg059480	no description
sjg059730
sjg060690	Chalcone synthase 2 no description
sjg060730	Probable F-actin-capping protein subunit beta FACTINCAPB
sjg060890
sjg061050	Cyclin-A1-1 no description
sjg061470	Oxysterol-binding protein-related protein 1C Uncharacterized protein coiled-coil
sjg061580	DUF1475
sjg061700	Chalcone synthase 2 no description
sjg062010	Protein disulfide-isomerase THIOREDOXIN
sjg062020	Probable receptor-like protein kinase At1g11050 Uncharacterized protein no description
sjg063270	Probable calcium-binding protein CML44 Uncharacterized protein no description
sjg064410	Protein-tyrosine-phosphatase PTP1 coiled-coil
sjg065330	VQ motif-containing protein 8, chloroplastic VQ
sjg066140
sjg066150	Cysteine-rich repeat secretory protein 38 SUBFAMILY NOT NAMED
sjg067740	AT-hook motif nuclear-localized protein 23 no description
sjg068110	Probable non-specific lipid-transfer protein AKCS9 no description
sjg068130	Probable F-box protein At1g60180 no description
sjg068200	Peroxiredoxin-2E, chloroplastic no description
sjg068400	Probable F-box protein At1g60180 no description
sjg068700	Probable WRKY transcription factor 72 coiled-coil
sjg068900	U-box domain-containing protein 4 no description
sjg069010
sjg069550	Protein GLUTAMINE DUMPER 2
sjg069740	IST1-like protein UNCHARACTERIZED DUF292
sjg070150	Thylakoid membrane protein slr0575 DUF2854
sjg070920	Uncharacterized protein PC-Esterase
sjg071400	Ubiquitin receptor RAD23c Uncharacterized protein RAD23PROTEIN
sjg071500	cAMP-regulated phosphoprotein 21 no description
sjg072500	bZIP transcription factor 17 Uncharacterized protein coiled-coil
sjg072900	Pentatricopeptide repeat-containing protein At5g39350 no description
sjg073100	F-box protein PP2-B15 SUBFAMILY NOT NAMED
sjg073770	Transcription factor bHLH106 Uncharacterized protein no description
sjg074030	Ethylene-responsive transcription factor ERF024 ETHRSPELEMNT
sjg074170	coiled-coil
sjg074270	Polypyrimidine tract-binding protein homolog 1 no description
sjg074420	Serine carboxypeptidase-like 46 CRBOXYPTASEC
sjg074750	30S ribosomal protein 3, chloroplastic RRP3_SPIOL_P82412
sjg075900	KH domain-containing protein At4g18375 no description
sjg076420	OTU domain-containing protein 5-A SUBFAMILY NOT NAMED
sjg077030	Putative axial regulator YABBY 2 Uncharacterized protein no description
sjg077640
sjg077770	Germin-like protein 43346 GERMIN
sjg077800	Protein EIN4 Uncharacterized protein coiled-coil
sjg078710	Probable carboxylesterase 15 no description
sjg080200
sjg081350	LRR receptor-like serine/threonine-protein kinase FLS2 LEURICHRPT
sjg081390	Leucine-rich repeat receptor-like protein kinase PXL1 no description
sjg082030	Protein CWC15 homolog A coiled-coil
sjg082150	Disease resistance protein At4g27190 coiled-coil
sjg082980	Protein STRICTOSIDINE SYNTHASE-LIKE 4 no description
sjg083530	Bromodomain and PHD finger-containing protein 3 coiled-coil
sjg083620	Mimitin, mitochondrial coiled-coil
sjg084210	Uncharacterized protein DUF1639
sjg084710	Uncharacterized protein no description
sjg084780	PNRC
sjg085090	Lectin no description
sjg085690	EIN3-binding F-box protein 1 no description
sjg086730	Carotenoid cleavage dioxygenase 8 homolog B, chloroplastic BETA-CAROTENE DIOXYGENASE
sjg087050	Homeobox-leucine zipper protein ATHB-8 coiled-coil
sjg087240	Dehydration-responsive protein RD22 SUBFAMILY NOT NAMED
sjg087320	Putative pentatricopeptide repeat-containing protein At4g17915 Uncharacterized protein no description
sjg087640	Auxin-responsive protein IAA29 SUBFAMILY NOT NAMED
sjg088380	Ubiquitin carboxyl-terminal hydrolase 22 no description
sjg089780	MADS-box transcription factor 27 MADSDOMAIN
sjg090550	Protein RMD5 homolog A Uncharacterized protein no description
sjg091020	Probable ubiquitin-conjugating enzyme E2 23 no description
sjg091060	Serine/threonine-protein kinase ATR ATAXIA TELANGIECTASIA MUTATED (ATM)-RELATED
sjg091360	Glutathione S-transferase zeta class no description
sjg091570	Myb-related protein Myb4 no description
sjg091760	Apoptosis inhibitor IAP Uncharacterized protein ABHYDROLASE
sjg092970	BRASSINOSTEROID INSENSITIVE 1-associated receptor kinase 1 no description
sjg093010	SNF1-related protein kinase regulatory subunit beta-1 Uncharacterized protein 5'-AMP-ACTIVATED PROTEIN KINASE , BETA SUBUNIT
sjg093210	WAT1-related protein At5g40240 FAMILY NOT NAMED
sjg093320	Peroxidase 4 PEROXIDASE
sjg093690	E3 ubiquitin-protein ligase RNF14 no description
sjg094820	Disease resistance protein At4g27190 coiled-coil
sjg095000	Probable disease resistance protein At1g12280 DISEASERSIST
sjg095080	Probable magnesium transporter NIPA6 SUBFAMILY NOT NAMED
sjg096350	Kinetochore protein NDC80 homolog Uncharacterized protein coiled-coil
sjg096910	coiled-coil
sjg097250	Nicotianamine aminotransferase A no description
sjg097990	Glycosylphosphatidylinositol anchor attachment 1 protein Uncharacterized protein no description
sjg098100	Transcription factor GTE8 Uncharacterized protein coiled-coil
sjg098760	Protein-S-isoprenylcysteine O-methyltransferase B PROTEIN-S ISOPRENYLCYSTEINE O-METHYLTRANSFERASE
sjg099270	Homogentisate geranylgeranyltransferase, chloroplastic BACTERIOCHLOROPHYLL SYNTHASE
sjg099480	Serine carboxypeptidase II-3 CRBOXYPTASEC
sjg099720	Probable WRKY transcription factor 75 no description
sjg099750	Altered inheritance of mitochondria protein 32 no description
sjg099790	Eukaryotic peptide chain release factor subunit 43103 Uncharacterized protein no description
sjg099960	Senescence-specific cysteine protease SAG39 PAPAIN
sjg100020	Homogentisate geranylgeranyltransferase, chloroplastic Uncharacterized protein BACTERIOCHLOROPHYLL SYNTHASE
sjg100080	60S ribosomal protein L7a Uncharacterized protein coiled-coil
sjg100640	Putative Myb family transcription factor At1g14600 no description
sjg101090	Mitochondrial inner membrane protease ATP23 Uncharacterized protein KUB3-PROV PROTEIN
sjg102070	Uncharacterized protein no description
sjg102160	Homogentisate geranylgeranyltransferase, chloroplastic BACTERIOCHLOROPHYLL SYNTHASE
sjg102300	Transcription factor TCP4 Uncharacterized protein TCP
sjg103220	coiled-coil
sjg103310	Caffeoyl-CoA O-methyltransferase no description
sjg103630	Nucleosome assembly protein 1
sjg103700	Serine/threonine-protein phosphatase 2A activator Phosphotyrosyl phosphatase activator
sjg103950	Ethylene-responsive transcription factor ERF024 Uncharacterized protein ETHRSPELEMNT
sjg104510	Uncharacterized protein
sjg105200	Translation initiation factor eIF-2B subunit alpha coiled-coil
sjg107690	Inositol-3-phosphate synthase Uncharacterized protein no description
sjg107700	Inositol-3-phosphate synthase no description
sjg108080	Uncharacterized protein
sjg108440	Uncharacterized protein At5g23160 Uncharacterized protein
sjg108960	RNA-binding protein 34 Uncharacterized protein no description
sjg109420	Serine/threonine-protein phosphatase 2A 65 kDa regulatory subunit A beta isoform no description
sjg109950	Protein INVOLVED IN DE NOVO 2 coiled-coil
sjg110000	Ubiquitin carboxyl-terminal hydrolase 13 no description
sjg110070
sjg110490	Cytochrome P450 CYP736A12 coiled-coil
sjg110530	Cytochrome P450 CYP736A12 coiled-coil
sjg111420	Defensin-like protein 19 Uncharacterized protein no description
sjg111670	Defensin-like protein 3 no description
sjg111770	Chaperone protein dnaJ 10 coiled-coil
sjg111780	Defensin-like protein 19 Uncharacterized protein no description
sjg112710	Uncharacterized protein GAMMA-INTERFERON INDUCIBLE LYSOSOMAL THIOL REDUCTASE (GILT)
sjg114280	UDP-glycosyltransferase 76F1 no description
sjg114740	INO80 complex subunit D Uncharacterized protein zf-C3Hc3H
sjg114920	Flowering time control protein FPA Uncharacterized protein no description
sjg115100	NADH dehydrogenase [ubiquinone] iron-sulfur protein 6, mitochondrial no description
sjg115590	U11/U12 small nuclear ribonucleoprotein 65 kDa protein no description
sjg116040	no description
sjg116600	Peroxisomal (S)-2-hydroxy-acid oxidase GLO4 Uncharacterized protein no description
sjg116770	Cytochrome P450 83B1 Uncharacterized protein EP450I
sjg116970	26S protease regulatory subunit 7 coiled-coil
sjg116990	Probable disease resistance protein At5g43730 Uncharacterized protein coiled-coil
sjg117030	Flavonoid 3'-monooxygenase Uncharacterized protein P450
sjg117440	Cytochrome P450 83B1 EP450I
sjg117580	Glutathione S-transferase U24 no description
sjg118610	Galacturonosyltransferase 8 no description
sjg118740	Probable mitochondrial chaperone bcs1 no description
sjg119750	Cyclic phosphodiesterase Uncharacterized protein no description
sjg119900	no description
sjg120000	no description
sjg120920	Endonuclease MutS2 Uncharacterized protein coiled-coil
sjg121010	Putative Myb family transcription factor At1g14600 no description
sjg123430	DUF1365
sjg123800	Codeine O-demethylase no description
sjg124080	Caffeic acid 3-O-methyltransferase no description
sjg124280	no description
sjg124410	SUBFAMILY NOT NAMED
sjg124640	FAMILY NOT NAMED
sjg124670	Ribonucleoside-diphosphate reductase small chain no description
sjg125050
sjg125700	Probable WRKY transcription factor 51 no description
sjg125770	Egg cell-secreted protein 1.4 Uncharacterized protein Prolamin_like
sjg125830	Mechanosensitive ion channel protein 10 coiled-coil
sjg126350	Double-stranded RNA-binding protein 1 no description
sjg127170	Protein LIGHT-DEPENDENT SHORT HYPOCOTYLS 6 FAMILY NOT NAMED
sjg127400
sjg127960	Translationally-controlled tumor protein homolog TCTPROTEIN
sjg128410	Probable E3 ubiquitin-protein ligase LUL3 no description
sjg128660
sjg128770	Autophagy-related protein 8h Autophagy-related protein no description
sjg129040	Serine/threonine-protein kinase EDR1 Uncharacterized protein coiled-coil
sjg129120	40S ribosomal protein S18 no description
sjg129180	Desiccation-related protein PCC13-62 FAMILY NOT NAMED
sjg129300	Preprotein translocase subunit SECE1 no description
sjg129650	E3 ubiquitin-protein ligase RHF1A no description
sjg129950	Peroxidase 24 PEROXIDASE
sjg130170	Major allergen Pru ar 1 Uncharacterized protein BETALLERGEN
sjg131050	Arogenate dehydratase/prephenate dehydratase 1, chloroplastic no description
sjg131380	Uncharacterized protein coiled-coil
sjg131750	Aldehyde dehydrogenase 22A1 Uncharacterized protein no description
sjg131880	GTP-binding protein SAR1A SAR1GTPBP
sjg133040	SWI/SNF-related matrix-associated actin-dependent regulator of chromatin subfamily A-like protein 1 coiled-coil
sjg133230	Inhibitor of trypsin and hageman factor Q8GT64_CITPA_Q8GT64
sjg133440	1-aminocyclopropane-1-carboxylate oxidase homolog 1 no description
sjg133560	Probable glutathione S-transferase Uncharacterized protein no description
sjg134240	Nuclear transcription factor Y subunit B-5 coiled-coil
sjg134720	no description
sjg135030	Early light-induced protein 1, chloroplastic EARLY LIGHT-INDUCED PROTEIN
sjg135260	Two-component response regulator ARR2 no description
sjg137310
sjg137430	coiled-coil
sjg138350	Cation/H(+) antiporter 18 SUBFAMILY NOT NAMED
sjg138460	Meiotic recombination protein SPO11-2 TOP6AFAMILY
sjg138650
sjg138660	Protein SEH1 no description
sjg138920	Calcium-dependent protein kinase 3 Uncharacterized protein no description
sjg138950	Ubiquitin-conjugating enzyme E2 5 Uncharacterized protein no description
sjg139090	DNA primase small subunit no description
sjg139130	no description
sjg139490	Uncharacterized protein
sjg139690	UNCHARACTERIZED
sjg139720	GATA transcription factor 8 no description
sjg139880
sjg140280	Probable aquaporin PIP2-5 MINTRINSICP
sjg140380	Pumilio homolog 4 Uncharacterized protein no description
sjg141230	Uncharacterized protein (Fragment)
sjg141350	Caffeic acid 3-O-methyltransferase 2 no description
sjg141370	Vacuolar protein sorting-associated protein 24 homolog 1 Uncharacterized protein coiled-coil
sjg141910	Golgi to ER traffic protein 4 homolog Uncharacterized protein UNCHARACTERIZED
sjg142440
sjg142470	coiled-coil
sjg142930
sjg142990	Uncharacterized protein no description
sjg143310
sjg143790
sjg143900	Uncharacterized protein SUBFAMILY NOT NAMED
sjg144210
sjg145470
sjg145630	Pentatricopeptide repeat-containing protein At5g39710 no description
sjg146200	Gibberellin 20 oxidase 1 Uncharacterized protein IPNSYNTHASE
sjg147760	Ubiquitin carboxyl-terminal hydrolase 13 no description
sjg147800	Ubiquitin carboxyl-terminal hydrolase 12 Uncharacterized protein (Fragment) no description
sjg147890	Ubiquitin carboxyl-terminal hydrolase 13 no description
sjg148480
sjg149290	Trans-resveratrol di-O-methyltransferase no description
sjg149330	Trans-resveratrol di-O-methyltransferase no description
sjg149780	Mediator of RNA polymerase II transcription subunit 8 Uncharacterized protein coiled-coil
sjg150280	Aladin Uncharacterized protein no description
sjg150540	Probable F-box protein At1g60180 no description
sjg150560	Probable F-box protein At1g60180 no description
sjg150670	Uncharacterized protein At5g05190 coiled-coil
sjg150910	Respiratory burst oxidase homolog protein B GP91PHOX
sjg151830	Heme oxygenase 1, chloroplastic no description
sjg152550	Axial regulator YABBY 5 SUBFAMILY NOT NAMED
sjg152570	NHP2-like protein 1 coiled-coil
sjg154080
sjg154440	Carbon catabolite repressor protein 4 homolog 3 no description
sjg154450	Germin-like protein subfamily 1 member 17 GERMIN
sjg155130	RNA-dependent RNA polymerase 1 RNA-DEPENDENT RNA POLYMERASE
sjg155560	Carbon catabolite repressor protein 4 homolog 5 no description
sjg155620
sjg155750	Putative ATP-dependent helicase HRQ1 Uncharacterized protein no description
sjg156780	RNA polymerase II transcriptional coactivator KELP coiled-coil
sjg157550	coiled-coil
sjg158860	FAMILY NOT NAMED
sjg159330	FAD synthase Uncharacterized protein coiled-coil
sjg160020	Putative auxin efflux carrier component 8 SUBFAMILY NOT NAMED
sjg161030	TSL-kinase interacting protein 1 Uncharacterized protein no description
sjg161900
sjg162130	Transcription factor bHLH68 no description
sjg164410	F-box protein SKIP5 Uncharacterized protein no description
sjg164530	Plant UBX domain-containing protein 7 UBX domain-containing protein no description
sjg166180	Transcription factor RAX3 no description
sjg168380	Glutathionyl-hydroquinone reductase YqjG no description
sjg168580
sjg168640
sjg169510
sjg169580	Serine/arginine-rich splicing factor SR30 Uncharacterized protein no description
sjg170070	Anthocyanidin 3-O-glucosyltransferase 5 no description
sjg170130	Respiratory burst oxidase homolog protein B Uncharacterized protein GP91PHOX
sjg170500	Glutathione S-transferase L3 no description
sjg170560	Phenylalanine N-monooxygenase EP450I
sjg170650	Probable receptor-like protein kinase At5g47070 Uncharacterized protein no description
sjg172270
sjg173500	Probable carboxylesterase 2 no description
sjg174000	Probable disease resistance protein At4g19060 coiled-coil
sjg174170	Putative disease resistance protein At4g19050 Uncharacterized protein coiled-coil
sjg174550	no description
sjg175650	coiled-coil
sjg177010	Transmembrane protein 205 LATE EMBRYOGENESIS ABUNDANT (PLANTS) LEA-RELATED
sjg177190	Zinc finger CCCH domain-containing protein 32 no description
sjg177680	Probable glutamyl endopeptidase, chloroplastic no description
sjg178640	Glutathione S-transferase U10 Uncharacterized protein (Fragment) no description
sjg179550
sjg179680	Protein FEZ FAMILY NOT NAMED
sjg179800	Trigger factor Uncharacterized protein no description
sjg180160	PR2E2
sjg180780
sjg180890	Tryptophan synthase alpha chain Uncharacterized protein no description
sjg180910	Geranylgeranyl pyrophosphate synthase, chloroplastic no description
sjg180940	Geranylgeranyl pyrophosphate synthase, chloroplastic no description
sjg181560	Uncharacterized protein coiled-coil
sjg181680	Putative disease resistance protein At4g19050 coiled-coil
sjg181920	Agamous-like MADS-box protein AGL21 coiled-coil
sjg183050	Phosphoglycerate mutase-like protein 1 Uncharacterized protein no description
sjg183220	Uncharacterized protein
sjg183380	Solute carrier family 40 member 3, chloroplastic SUBFAMILY NOT NAMED
sjg183450	Double-stranded RNA-binding protein 1 no description
sjg183890
sjg184340	Uncharacterized protein At1g04910 Uncharacterized protein FAMILY NOT NAMED
sjg186340	Zinc finger CCCH domain-containing protein 55 ZF_C3H1
sjg186730	Putative lipid-binding protein AIR1B Uncharacterized protein no description
sjg187070	Subtilisin-like protease SBT1.7 Uncharacterized protein SUBTILISIN
sjg187250	Mini zinc finger protein 3 Uncharacterized protein Q8LEN6_ARATH_Q8LEN6
sjg188160	pEARLI1-like lipid transfer protein 2 Uncharacterized protein no description
sjg188350	Transcription factor bHLH36 coiled-coil
sjg189110	Ycf49-like protein Uncharacterized protein DUF2499
sjg190010	Probable E3 ubiquitin ligase SUD1 Uncharacterized protein no description
sjg190420
sjg191950	Uncharacterized protein (Fragment) PRICHEXTENSN
sjg192560	Zinc finger A20 and AN1 domain-containing stress-associated protein 8 Uncharacterized protein no description
sjg192980	GTP-binding protein TypA/BipA homolog ELONGATNFCT
sjg193030	Protein ECERIFERUM 7 no description
sjg193660	Translocation protein sec62 SUBFAMILY NOT NAMED
sjg193670
sjg194920	Putative quinone-oxidoreductase homolog, chloroplastic no description
sjg195060	E3 ubiquitin-protein ligase BAH1 Uncharacterized protein SPX
sjg195270	UPF0396 protein NF-KAPPA B ACTIVATING PROTEIN
sjg195440
sjg196940	Methionine--tRNA ligase, cytoplasmic coiled-coil
sjg197500	Mitochondrial import inner membrane translocase subunit TIM44-2 coiled-coil
sjg197550	Mavicyanin Uncharacterized protein Q9LUM8_ARATH_Q9LUM8
sjg198000	Ethylene-responsive transcription factor ERF098 ETHRSPELEMNT
sjg198280	Ammonium transporter 3 member 1 Ammonium transporter RHESUSRHD
sjg198710	Casein kinase I isoform delta-like Uncharacterized protein no description
sjg199180
sjg199500	Probable caffeine synthase 4 no description
sjg199670	Ribonuclease E/G-like protein, chloroplastic no description
sjg200060	no description
sjg200650	Probable terpene synthase 6 coiled-coil
sjg200960	Glycine-rich protein Uncharacterized protein GRP
sjg201130	no description
sjg201150	Ubiquitin carboxyl-terminal hydrolase 13 no description
sjg201780	Premnaspirodiene oxygenase EP450I
sjg202370	Polyadenylate-binding protein 2 Uncharacterized protein coiled-coil
sjg202630	Ethylene-responsive transcription factor ERF012 ETHRSPELEMNT
sjg202660	Prolyl-tRNA synthetase associated domain-containing protein 1 no description
sjg203060
sjg203810	Uncharacterized protein coiled-coil
sjg204120	Zinc finger protein ZAT11 SUBFAMILY NOT NAMED
sjg204350	WAT1-related protein At5g07050 EamA
sjg205360	Non-specific lipid-transfer protein LIPIDTRNSFER
sjg206000	VQ motif-containing protein 8, chloroplastic VQ
sjg207060	Pentatricopeptide repeat-containing protein At2g20710, mitochondrial coiled-coil
sjg207230	Protein NRT1/ PTR FAMILY 5.5 OLIGOPEPTIDE TRANSPORTER-RELATED
sjg207280	Uncharacterized protein no description
sjg208310	Probable L-type lectin-domain containing receptor kinase S.5 Uncharacterized protein no description
sjg208460	no description
sjg209220	LRR receptor-like serine/threonine-protein kinase GSO1 coiled-coil
sjg209650	Cation/H(+) antiporter 20 Uncharacterized protein SUBFAMILY NOT NAMED
sjg209820	Elongation factor P no description
sjg210210	Non-structural maintenance of chromosomes element 4 homolog A Uncharacterized protein SUBFAMILY NOT NAMED
sjg210520	Receptor-like protein 12 LEURICHRPT
sjg210650	Aldo-keto reductase family 4 member C9 ALDKETRDTASE
sjg211030
sjg211850	Metal tolerance protein C2 no description
sjg211980	Heme-binding-like protein At3g10130, chloroplastic Uncharacterized protein HEME-BINDING PROTEIN-RELATED
sjg212560	Heterogeneous nuclear ribonucleoprotein Q coiled-coil
sjg212740	Purple acid phosphatase 23 no description
sjg213160	DUF4487
sjg213170	Ras-related protein RABD1 RASTRNSFRMNG
sjg213670	Spindle and kinetochore-associated protein 1 homolog coiled-coil
sjg214540	Probable non-specific lipid-transfer protein AKCS9 Uncharacterized protein no description
sjg215820	Probable carboxylesterase 2 no description
sjg215830	26S proteasome non-ATPase regulatory subunit 14 homolog Uncharacterized protein no description
sjg216050	Mitogen-activated protein kinase kinase 5 no description
sjg216270	Exocyst complex component EXO84B FAMILY NOT NAMED
sjg216450	coiled-coil
sjg216590
sjg216660
sjg216770	Peptidyl-prolyl cis-trans isomerase CYP18-1 CSAPPISMRASE
sjg216890	AT-rich interactive domain-containing protein 5 coiled-coil
sjg217450	Protein FAR1-RELATED SEQUENCE 5
sjg217490	AT-hook motif nuclear-localized protein 25 no description
sjg218100	Caffeoylshikimate esterase no description
sjg218350	Uncharacterized protein coiled-coil
sjg219560	Nuclear pore complex protein NUP50A no description
sjg219940
sjg236020	WAT1-related protein At5g64700 Uncharacterized protein FAMILY NOT NAMED
sjg236860
sjg237100	Nitrogen regulatory protein P-II homolog PIIGLNB
sjg237680	Phenylalanine N-monooxygenase EP450I
sjg238300	DEAD-box ATP-dependent RNA helicase 18 Uncharacterized protein coiled-coil
sjg239860	SMALL NUCLEAR RNA ACTIVATING COMPLEX, POLYPEPTIDE 1
sjg240120	Phenylalanine N-monooxygenase EP450I
sjg240960	Protein RETICULATA-RELATED 5 SUBFAMILY NOT NAMED
sjg241330	Cadmium/zinc-transporting ATPase HMA2 Uncharacterized protein HATPASE
sjg241370	Prolycopene isomerase 1, chloroplastic Uncharacterized protein no description
sjg241490	Calcineurin B-like protein 3 no description
sjg242270	Acetyl-coenzyme A carboxylase carboxyl transferase subunit beta, chloroplastic Acetyl-coenzyme A carboxylase carboxyl transferase subunit beta, chloroplastic ACCCTRFRASEB
sjg242600	Serine/threonine-protein kinase EDR1 no description
sjg246480	Serine/threonine-protein kinase WNK8 coiled-coil
sjg246760	Scarecrow-like protein 14 FAMILY NOT NAMED
sjg248970
sjg249680	Uncharacterized protein PROKAR_LIPOPROTEIN
sjg249700	Protein SMG8 Uncharacterized protein SUBFAMILY NOT NAMED
sjg250140	Flavanone 7-O-glucoside 2''-O-beta-L-rhamnosyltransferase Glycosyltransferase no description
sjg250270	Calmodulin-binding receptor-like cytoplasmic kinase 1 no description
sjg251160	Probable aquaporin PIP2-2 MINTRINSICP
sjg251480	Flavanone 7-O-glucoside 2''-O-beta-L-rhamnosyltransferase no description
sjg251910	Fasciclin-like arabinogalactan protein 11 no description
sjg251920	Alpha carbonic anhydrase 7 no description
sjg252270	Uncharacterized protein PROKAR_LIPOPROTEIN
sjg252490	Fasciclin-like arabinogalactan protein 11 no description
sjg252840	Uncharacterized protein PROKAR_LIPOPROTEIN
sjg253180	Arogenate dehydratase/prephenate dehydratase 2, chloroplastic no description
sjg253400	Uncharacterized protein PAR1
sjg253860	Smr domain-containing protein YPL199C UNCHARACTERIZED
sjg253870
sjg253950	Uncharacterized protein LON
sjg254070	Protein OSB1, mitochondrial Uncharacterized protein SSB
sjg254660	AT-hook motif nuclear-localized protein 25 no description
sjg255040	Protein AE7 UNCHARACTERIZED
sjg255730	Cytochrome P450 82A3 EP450I
sjg255950	WAT1-related protein At5g64700 FAMILY NOT NAMED
sjg256070	Alternative NAD(P)H-ubiquinone oxidoreductase C1, chloroplastic/mitochondrial FADPNR
sjg256310	Uncharacterized protein coiled-coil
sjg256550	WRKY transcription factor 22 Uncharacterized protein no description
sjg256560	Probable glutamyl endopeptidase, chloroplastic no description
sjg258610	UPF0481 protein At3g47200 FAMILY NOT NAMED
sjg258910	ABC transporter B family member 4 Uncharacterized protein no description
sjg259300	Chitinase 10 Uncharacterized protein no description
sjg259410	Nitrogen regulatory protein P-II homolog PIIGLNB
sjg260170	RNA pseudouridine synthase 3, mitochondrial RNA PSEUDOURIDYLATE SYNTHASE FAMILY PROTEIN
sjg260630	Homogentisate phytyltransferase 1, chloroplastic BACTERIOCHLOROPHYLL SYNTHASE
sjg260760	Callose synthase 7 coiled-coil
sjg260990	GDSL esterase/lipase At2g42990 no description
sjg261280	Glutathione S-transferase F9 no description
sjg261350	Myb-like protein O Uncharacterized protein Myb_DNA-bind_6
sjg262460	Exocyst complex component EXO70B1 EXOCYST COMPLEX PROTEIN EXO70
sjg262690	Non-specific lipid transfer protein GPI-anchored 1 no description
sjg262780	Transcription elongation factor TFIIS no description
sjg263150	Endoglucanase 9 Endoglucanase no description
sjg263560	Polynucleotide 5'-hydroxyl-kinase NOL9 no description
sjg263580
sjg263980	ATPase 11, plasma membrane-type HATPASE
sjg264350	Putative pentatricopeptide repeat-containing protein At1g64310 no description
sjg264660	F-box/LRR-repeat protein At3g03360 no description
sjg264940	Ethylene-responsive transcription factor TINY ETHRSPELEMNT
sjg265970	Histone-lysine N-methyltransferase, H3 lysine-9 specific SUVH6 Histone-lysine N-methyltransferase no description
sjg266650	Cytochrome P450 71A1 P450
sjg266760
sjg266870	50S ribosomal protein L19, chloroplastic Uncharacterized protein RIBOSOMALL19
sjg268060	Probable alpha-mannosidase I MNS5 GLYHDRLASE47
sjg268210	Probable phosphoinositide phosphatase SAC9 Putative uncharacterized protein coiled-coil
sjg268250	Ethylene-responsive transcription factor ERF021 ETHRSPELEMNT
sjg268570
sjg269180	2-alkenal reductase (NADP(+)-dependent) Uncharacterized protein no description
sjg269340	Splicing factor 3B subunit 4 no description
sjg270050	2-alkenal reductase (NADP(+)-dependent) no description
sjg270230	Protein ApaG no description
sjg270240	NADP-dependent alkenal double bond reductase P1 no description
sjg271220	Ankyrin repeat-containing protein At5g02620 no description
sjg271920	Uncharacterized protein At5g39570
sjg272410	Protein ELC Uncharacterized protein coiled-coil
sjg274330	ATPASE, AAA FAMILY PROTEIN
sjg274650	Probable receptor-like protein kinase At1g11050 Uncharacterized protein no description
sjg275240	Serine/threonine-protein kinase HT1 coiled-coil
sjg276690	Uncharacterized protein
sjg277620	Uncharacterized CRM domain-containing protein At3g25440, chloroplastic no description
sjg278100	MLP-like protein 43 Uncharacterized protein no description
sjg278230	Probable ascorbate-specific transmembrane electron transporter 1 CYTOCHROME B561-RELATED
sjg278570	Putative RING-H2 finger protein ATL21A Uncharacterized protein GUB_WAK_bind
sjg278960	Sodium/hydrogen exchanger 7 Salt overly sensitive 1 no description
sjg279310	MLP-like protein 328 Uncharacterized protein no description
sjg279360
sjg279620	Nicotinamide adenine dinucleotide transporter 2, mitochondrial Uncharacterized protein no description
sjg280200	50S ribosomal protein L7/L12 Uncharacterized protein Q6AVT7_ORYSA_Q6AVT7
sjg280510	Q4SB95_TETNG_Q4SB95
sjg280920
sjg280990	Heavy metal-associated isoprenylated plant protein 26 no description
sjg281050	Putative RING-H2 finger protein ATL21A Uncharacterized protein (Fragment) SUBFAMILY NOT NAMED
sjg281150	Protease Do-like 10, mitochondrial PROTEASES2C
sjg281210	E3 ubiquitin-protein ligase RHA2A Uncharacterized protein no description
sjg281250	Protein BASIC PENTACYSTEINE1 Uncharacterized protein SUBFAMILY NOT NAMED
sjg281280	UDP-glucose flavonoid 3-O-glucosyltransferase 6 no description
sjg281430	MLP-like protein 43 Uncharacterized protein no description
sjg281500
sjg284870	Myb-related protein Myb4 Uncharacterized protein (Fragment) no description
sjg285220	Wall-associated receptor kinase-like 8 GUB_WAK_bind
sjg285390	Pentatricopeptide repeat-containing protein At1g55630 Uncharacterized protein SUBFAMILY NOT NAMED
sjg285470	Cytokinin hydroxylase P450
sjg285650	Cyclic nucleotide-gated ion channel 1 no description
sjg286560	Structural maintenance of chromosomes protein 6B Uncharacterized protein coiled-coil
sjg286820	Transcription factor JUNGBRUNNEN 1 FAMILY NOT NAMED
sjg286920	Peroxisomal 2,4-dienoyl-CoA reductase GDHRDH
sjg287240	Short-chain dehydrogenase TIC 32, chloroplastic GDHRDH
sjg287980
sjg289060	Feruloyl CoA ortho-hydroxylase 1 Uncharacterized protein no description
sjg289840	Cyclic nucleotide-gated ion channel 1 Uncharacterized protein no description
sjg290470	Probable WRKY transcription factor 27 coiled-coil
sjg290530	Feruloyl CoA ortho-hydroxylase 1 IPNSYNTHASE
sjg291560	Myb-related protein Myb4 Uncharacterized protein no description
sjg292960	Probable WRKY transcription factor 12 no description
sjg293060	E3 ubiquitin-protein ligase RNF25 no description
sjg293570	Ascorbate transporter, chloroplastic no description
sjg293870	Homeobox-leucine zipper protein ANTHOCYANINLESS 2 Uncharacterized protein coiled-coil
sjg294200	Dynamin-related protein 1E DYNAMIN
sjg294240	Uncharacterized protein no description
sjg295070	Cytochrome P450 714C2 P450
sjg295180	Uncharacterized protein no description
sjg295240	Mitochondrial adenine nucleotide transporter ADNT1 MITOCARRIER
sjg295300	Beta-amylase 2, chloroplastic GLHYDLASE14B
sjg295380	Pentatricopeptide repeat-containing protein At5g16420, mitochondrial no description
sjg295500	E3 ubiquitin-protein ligase SINAT3 E3 ubiquitin-protein ligase no description
sjg296050	Protein cornichon homolog 4 CORNICHON-RELATED
sjg296280	Ethylene-responsive transcription factor 1 ETHRSPELEMNT
sjg298140	Peptidyl-prolyl cis-trans isomerase CYP21-1 Uncharacterized protein CSAPPISMRASE
sjg298350	FAMILY NOT NAMED
sjg298420	Protein transport protein SEC13 homolog B GPROTEINBRPT
sjg299950	Probable RNA helicase SDE3 Uncharacterized protein (Fragment) no description
sjg300350	Importin subunit alpha-1a no description
sjg300470	Cytochrome P450 83B1 Uncharacterized protein no description
sjg300580	Protein S-acyltransferase 10 S-acyltransferase ZINC FINGER DHHC DOMAIN CONTAINING PROTEIN
sjg302620	Histidine-containing phosphotransfer protein 4 Uncharacterized protein no description
sjg302710	Homeobox-leucine zipper protein ATHB-15 Uncharacterized protein coiled-coil
sjg302810
sjg304430	DnaJ protein homolog Uncharacterized protein JDOMAIN
sjg304880
sjg305020	Probable LRR receptor-like serine/threonine-protein kinase At3g47570 no description
sjg305060	Putative receptor-like protein kinase At3g47110 Uncharacterized protein no description
sjg306450	Serine/arginine-rich splicing factor SR30 no description
sjg306680	Cation/H(+) antiporter 18 SUBFAMILY NOT NAMED
sjg307480	Pentatricopeptide repeat-containing protein At2g20710, mitochondrial no description
sjg308100	Phosphatidylinositol N-acetylglucosaminyltransferase gpi3 subunit no description
sjg308370	Putative 12-oxophytodienoate reductase 11 Uncharacterized protein no description
sjg309030	Cytochrome P450 CYP736A12 P450
sjg309930	Inositol-3-phosphate synthase no description
sjg310100
sjg310790	Anthocyanidin 3-O-glucosyltransferase 5 Glycosyltransferase no description
sjg311410	Alanine--tRNA ligase TRNASYNTHALA
sjg311660	LRR receptor-like serine/threonine-protein kinase FEI 1 no description
sjg312200	ABC transporter B family member 4 no description
sjg312390	Ubiquitin carboxyl-terminal hydrolase 13 no description
sjg313040	Peroxidase 35 Peroxidase PEROXIDASE
sjg313530	coiled-coil
sjg313880	Branched-chain-amino-acid aminotransferase 3, chloroplastic Branched-chain-amino-acid aminotransferase no description
sjg313920	Glyoxylate/succinic semialdehyde reductase 2, chloroplastic Uncharacterized protein coiled-coil
sjg313970	Heat shock factor protein HSF24 Uncharacterized protein coiled-coil
sjg314750	Heterogeneous nuclear ribonucleoprotein 1 no description
sjg315250	MADS-box transcription factor 27 coiled-coil
sjg315770	Protein NUCLEAR FUSION DEFECTIVE 4 no description
sjg316140	F-box protein At5g67140 no description
sjg316630	Basic leucine zipper 43 coiled-coil
sjg318500	L-type lectin-domain containing receptor kinase IX.1 Uncharacterized protein no description
sjg318890	Peroxidase 21 Peroxidase PEROXIDASE
sjg319150	Long chain base biosynthesis protein 1 coiled-coil
sjg319450	G-box-binding factor 1 coiled-coil
sjg319480	Uncharacterized protein
sjg319620	Pentatricopeptide repeat-containing protein At2g17670 SUBFAMILY NOT NAMED
sjg319640	coiled-coil
sjg322100	Cytochrome P450 71A2 coiled-coil

## Sheet: MEdarkgreen_AS
modProbes
sjg000690
sjg005830	Transcription factor WER Uncharacterized protein no description
sjg007270	Annexin D4 coiled-coil
sjg008560
sjg010690	CYSTM
sjg010990	Potassium transporter 6 OSMOTIC STRESS POTASSIUM TRANSPORTER
sjg012350	SUBFAMILY NOT NAMED
sjg019240	Putative glutamine amidotransferase YLR126C no description
sjg025580	Callose synthase 5 no description
sjg028280
sjg031990	Gibberellin 2-beta-dioxygenase 1 no description
sjg033070	no description
sjg034940	Receptor protein kinase CLAVATA1 no description
sjg036270	Alcohol dehydrogenase-like 7 no description
sjg037380	CBS domain-containing protein CBSX3, mitochondrial Uncharacterized protein no description
sjg041830	Mediator of RNA polymerase II transcription subunit 13 Uncharacterized protein SUBFAMILY NOT NAMED
sjg049180	Squamosa promoter-binding protein 1 Squamosa promoter-binding-like protein no description
sjg051800	Callose synthase 5 no description
sjg056380	Mitogen-activated protein kinase kinase 9 no description
sjg056430	Putative protein PHLOEM PROTEIN 2-LIKE A3 coiled-coil
sjg058590
sjg058850	Protein S-acyltransferase 8 SUBFAMILY NOT NAMED
sjg060760	Fructose-1,6-bisphosphatase, cytosolic F16BPHPHTASE
sjg063780
sjg065970	Cysteine-rich receptor-like protein kinase 25 SUBFAMILY NOT NAMED
sjg072220	General transcription factor 3C polypeptide 2 ATHOOK
sjg072470	PAN domain-containing protein At5g03700 no description
sjg073610	DUF573
sjg073890	Dehydration-responsive element-binding protein 1D ETHRSPELEMNT
sjg077910	Uncharacterized protein
sjg079860	Uncharacterized protein
sjg087600	Protein ASPARTIC PROTEASE IN GUARD CELL 1 no description
sjg091600	WRC
sjg099810	E3 ubiquitin-protein ligase RNF115 Uncharacterized protein no description
sjg100240	Protein LYK2 no description
sjg103010	Caffeoyl-CoA O-methyltransferase no description
sjg104490	Ankyrin repeat-containing protein At3g12360 no description
sjg104800	LEA_3
sjg107550	Vinorine synthase no description
sjg118540	Inositol-tetrakisphosphate 1-kinase 2 SUBFAMILY NOT NAMED
sjg124040	Uncharacterized protein AWPM-19
sjg127090	PH-interacting protein coiled-coil
sjg128720	Uncharacterized protein
sjg128940	Ethylene-responsive transcription factor ERF098 ETHRSPELEMNT
sjg130870	UPF0481 protein At3g47200 SUBFAMILY NOT NAMED
sjg132480	Adenylate isopentenyltransferase 5, chloroplastic no description
sjg134430	no description
sjg136230	Receptor-like serine/threonine-protein kinase At1g78530 no description
sjg139980	LOB domain-containing protein 1 coiled-coil
sjg142790	Paired amphipathic helix protein Sin3-like 2 Uncharacterized protein coiled-coil
sjg146600	Inositol-tetrakisphosphate 1-kinase 1 SUBFAMILY NOT NAMED
sjg148180	Glutamate--tRNA ligase, cytoplasmic Uncharacterized protein (Fragment) TRNASYNTHGLU
sjg149080	MADS-box protein JOINTLESS Short vegetative phase 2 MADSDOMAIN
sjg151270
sjg151280	LRR receptor-like serine/threonine-protein kinase GSO1 no description
sjg151500	Potassium channel AKT1 ANKYRIN
sjg156370
sjg156880	Putative ATP-dependent RNA helicase rha-2 no description
sjg159460
sjg159570	U5 small nuclear ribonucleoprotein 200 kDa helicase coiled-coil
sjg161260	Metacaspase-1 no description
sjg162910	Receptor-like protein kinase HAIKU2 Uncharacterized protein no description
sjg163350	Metacaspase-1 Uncharacterized protein no description
sjg163720	Uncharacterized protein (Fragment)
sjg167440	F-box protein At5g07610 Uncharacterized protein no description
sjg167820	Protein PHLOEM PROTEIN 2-LIKE A5 Uncharacterized protein PP2
sjg168060	Protein PHLOEM PROTEIN 2-LIKE A1 Uncharacterized protein FAMILY NOT NAMED
sjg170020
sjg181250	coiled-coil
sjg183800	Receptor-like protein kinase HAIKU2 no description
sjg188410	Glycerophosphodiester phosphodiesterase GDPD6 no description
sjg188630	Uncharacterized protein coiled-coil
sjg191100	coiled-coil
sjg191930	Xanthine dehydrogenase 1 no description
sjg207450
sjg209230
sjg211490	Thioredoxin-like 3-1, chloroplastic Uncharacterized protein no description
sjg214120	SURNod19
sjg235750	Protein S-acyltransferase 8 S-acyltransferase (Fragment) ZINC FINGER DHHC DOMAIN CONTAINING PROTEIN
sjg237040	Protein NUCLEAR FUSION DEFECTIVE 4 Uncharacterized protein SUBFAMILY NOT NAMED
sjg239320	Protein DA1-related 2 no description
sjg241270	no description
sjg243870	Cysteine-rich repeat secretory protein 15 SUBFAMILY NOT NAMED
sjg251560	Ankyrin repeat-containing protein At3g12360 no description
sjg252880	Ankyrin repeat-containing protein At3g12360 no description
sjg259000	Auxin-responsive protein IAA30 SUBFAMILY NOT NAMED
sjg262380	RNA exonuclease 4 no description
sjg263790
sjg263830	Carbonic anhydrase, chloroplastic no description
sjg264710	Serine/threonine-protein kinase AFC2 Uncharacterized protein no description
sjg267660
sjg269750
sjg272690	PAN domain-containing protein At5g03700 no description
sjg276620	G-type lectin S-receptor-like serine/threonine-protein kinase At1g34300 no description
sjg277860	Haloacid dehalogenase-like hydrolase domain-containing protein 3 no description
sjg278650
sjg278840	Glutamate receptor 1.3 no description
sjg279280	Uncharacterized protein no description
sjg279460	Zinc transporter 5 Uncharacterized protein ZINC/IRON TRANSPORTER, PLANT AND YEAST
sjg282070	Uncharacterized protein FAMILY NOT NAMED
sjg283630	Putative transcription factor bHLH041 coiled-coil
sjg285920	F-box protein PP2-A13 no description
sjg286040	Putative ammonium transporter 4 member 1 no description
sjg286400	Expansin-B15 Uncharacterized protein LOLP1ALLERGN
sjg287810
sjg289730	Multidrug and toxin extrusion protein 2 MULTIDRUG RESISTANCE PROTEIN
sjg295280	Cysteine-rich repeat secretory protein 15 Uncharacterized protein (Fragment) SUBFAMILY NOT NAMED
sjg303440
sjg308580	Naringenin,2-oxoglutarate 3-dioxygenase no description
sjg311430
sjg311740	Ankyrin repeat-containing protein At3g12360 no description
sjg311800	Ankyrin repeat-containing protein At3g12360 no description
sjg311810	Ankyrin repeat-containing protein At3g12360 no description
sjg315610	Cytochrome P450 8100000000 P450
sjg316950
sjg317260
sjg317960	no description

## Sheet: MEroyalblue_AL
modProbes
sjg001730	SUBFAMILY NOT NAMED
sjg002560	Dynein light chain LC6, flagellar outer arm no description
sjg004080	Superoxide dismutase [Cu-Zn] 1 no description
sjg008000	Protein TRANSPARENT TESTA 12 MULTIDRUG RESISTANCE PROTEIN
sjg009690	Annexin D3 Annexin ANNEXIN
sjg010070	DNA-binding protein HEXBP no description
sjg011570	Chloroplast sensor kinase, chloroplastic Uncharacterized protein
sjg015970	Codeine O-demethylase no description
sjg016680	Acidic endochitinase SP2 Uncharacterized protein no description
sjg017280
sjg017770
sjg019060	Ankyrin repeat-containing protein At3g12360 Ankyrin repeat family protein no description
sjg019940	DNA-directed RNA polymerase 3, chloroplastic DNA-directed RNA polymerase coiled-coil
sjg020950	Alpha-aminoadipic semialdehyde synthase no description
sjg021790	Uncharacterized protein DUF4228
sjg023190	Uncharacterized protein Cbei_0202 ADXRDTASE
sjg026160	SUBFAMILY NOT NAMED
sjg027760	Transcription factor TCP20 FAMILY NOT NAMED
sjg030480	Probable transcription factor KAN4 no description
sjg031370	no description
sjg033320	Zinc finger CCCH domain-containing protein 5 U2AUXFACTOR
sjg034700	Endoglucanase 1 Endoglucanase no description
sjg035470	Probable transcription factor KAN4 no description
sjg036540	U-box domain-containing protein 5 no description
sjg037540	Isoflavone reductase-like protein no description
sjg040990	Senescence-specific cysteine protease SAG12 Uncharacterized protein PAPAIN
sjg042000
sjg042340	Senescence-specific cysteine protease SAG12 PAPAIN
sjg042770	Protochlorophyllide-dependent translocon component 52, chloroplastic Uncharacterized protein no description
sjg042870	Cytochrome P450 716B2 BP450
sjg046150	Probable LRR receptor-like serine/threonine-protein kinase At3g47570 Uncharacterized protein no description
sjg051170
sjg052710	EID1-like F-box protein 2 no description
sjg053620	Aspartic proteinase CDR1 coiled-coil
sjg054730	ELMO domain-containing protein A ENGULFMENT AND CELL MOTILITY
sjg057460	Putative leucine-rich repeat receptor-like protein kinase At2g19210 LEURICHRPT
sjg060170	5'-3' exonuclease Uncharacterized protein no description
sjg061820	coiled-coil
sjg065790	no description
sjg068190	EID1-like F-box protein 2 Uncharacterized protein no description
sjg070450	Ethylene-responsive transcription factor RAP2-11 ETHRSPELEMNT
sjg072160
sjg072920	ATP-dependent zinc metalloprotease FTSH 6, chloroplastic Uncharacterized protein ENDOLAPTASE
sjg077950	Wall-associated receptor kinase 2 Uncharacterized protein no description
sjg080140	Receptor-like protein 12 no description
sjg082940	Nucleolar pre-ribosomal-associated protein 1 Uncharacterized protein (Fragment) coiled-coil
sjg083200	Cellulose synthase-like protein E6 Uncharacterized protein coiled-coil
sjg087300	Glutamate receptor 2.7 no description
sjg087380	Histidine-containing phosphotransfer protein 4 no description
sjg088880	Probable glycerol-3-phosphate acyltransferase 3 Uncharacterized protein FAMILY NOT NAMED
sjg089300	Superoxide dismutase [Cu-Zn] 1 Cu/Zn superoxide dismutase (Fragment) no description
sjg092030	WAT1-related protein At5g40240 Uncharacterized protein FAMILY NOT NAMED
sjg092990	Polygalacturonase At1g48100 Uncharacterized protein no description
sjg097760
sjg098150	Uncharacterized RNA methyltransferase pc1998 Uncharacterized protein no description
sjg098610	NADH--cytochrome b5 reductase 1 CYTB5RDTASE
sjg098900	Pentatricopeptide repeat-containing protein At3g26630, chloroplastic SUBFAMILY NOT NAMED
sjg099780	Geranylgeranyl diphosphate reductase, chloroplastic RNGMNOXGNASE
sjg104200	Pentatricopeptide repeat-containing protein At1g10910, chloroplastic no description
sjg105920	Uncharacterized protein coiled-coil
sjg107930	E2F-associated phosphoprotein Uncharacterized protein UNCHARACTERIZED
sjg108860	Photosystem II protein D1 REACTNCENTRE
sjg109780	Receptor-like protein 12 no description
sjg111680	Probable mitochondrial chaperone bcs1 no description
sjg121710	Protein PHR1-LIKE 1 Uncharacterized protein coiled-coil
sjg122230	Transcription factor bHLH36 Uncharacterized protein coiled-coil
sjg122580	VQ motif-containing protein 10 Uncharacterized protein VQ
sjg127700	Tubby-like F-box protein 6 SUPERTUBBY
sjg130000	Primary amine oxidase no description
sjg137440	Putative RING-H2 finger protein ATL21A no description
sjg139570	Aminodeoxychorismate synthase, chloroplastic ANTSNTHASEII
sjg143520	Probable cinnamyl alcohol dehydrogenase no description
sjg144120	Subtilisin-like protease SBT1.7 SUBTILISIN
sjg146540	Snakin-1 GASA
sjg149660	Galactoside 2-alpha-L-fucosyltransferase XG_FTase
sjg149740	Putative pentatricopeptide repeat-containing protein At1g16830 no description
sjg150390	Receptor-like protein kinase FERONIA Uncharacterized protein no description
sjg152060	Putative GATA transcription factor 22 no description
sjg152760	Probable beta-1,3-galactosyltransferase 12 SUBFAMILY NOT NAMED
sjg155890	Ankyrin repeat-containing protein At5g02620 Uncharacterized protein no description
sjg156310
sjg162060
sjg162450	Protein CONTINUOUS VASCULAR RING 1 FAMILY NOT NAMED
sjg165670
sjg166580
sjg167240	UPF0695 membrane protein C977.11/PB8B6.06c Uncharacterized protein CrcB
sjg172120	Putative transactivator/viroplasmin protein Uncharacterized protein coiled-coil
sjg175700	Uncharacterized protein
sjg176190	Translocase of chloroplast 159, chloroplastic no description
sjg176410	Probable glycerol-3-phosphate acyltransferase 3 SUBFAMILY NOT NAMED
sjg180190	Copper transport protein ATX1 no description
sjg181150	Tyrosine-sulfated glycopeptide receptor 1 LEURICHRPT
sjg181450
sjg182020
sjg182960	MADS-box protein SVP coiled-coil
sjg185470	Chloroplastic group IIA intron splicing facilitator CRS1, chloroplastic coiled-coil
sjg185760	coiled-coil
sjg186520	Anaphase-promoting complex subunit 10 Anaphase-promoting complex subunit 10 no description
sjg187760	FAMILY NOT NAMED
sjg187970	Transcription factor PIF7 coiled-coil
sjg191120	Probable leucine-rich repeat receptor-like protein kinase At1g35710 no description
sjg192210	Probable LRR receptor-like serine/threonine-protein kinase At2g23950 no description
sjg192420	Disease resistance protein RPP13 DISEASERSIST
sjg193330	Probable LRR receptor-like serine/threonine-protein kinase At2g23950 no description
sjg193910	Chitinase-3-like protein 1 no description
sjg193990	Chitinase-3-like protein 1 no description
sjg199780	WRKY transcription factor 1 Uncharacterized protein no description
sjg200670	Receptor-like protein 12 no description
sjg200750	Probable plastidic glucose transporter 1 SUGRTRNSPORT
sjg204590	Putative receptor protein kinase ZmPK1 no description
sjg205860	Ribulose bisphosphate carboxylase/oxygenase activase 1, chloroplastic Uncharacterized protein no description
sjg206040	no description
sjg208340	no description
sjg208950	Uncharacterized protein no description
sjg212090	Protein O-glucosyltransferase 1 Uncharacterized protein coiled-coil
sjg212570	Heme-binding-like protein At3g10130, chloroplastic no description
sjg217030	Monosaccharide-sensing protein 2 Uncharacterized protein SUGRTRNSPORT
sjg217840
sjg219050	Superoxide dismutase [Cu-Zn] 1 no description
sjg219060	Superoxide dismutase [Cu-Zn] 1 no description
sjg235870	FAD-dependent urate hydroxylase RNGMNOXGNASE
sjg236870	Flavonoid 3'-monooxygenase P450
sjg238190
sjg238240	Cytosolic endo-beta-N-acetylglucosaminidase 1 SUBFAMILY NOT NAMED
sjg238970
sjg240190
sjg240940	WAT1-related protein At2g39510 SUBFAMILY NOT NAMED
sjg242060	Adenylate isopentenyltransferase 3, chloroplastic no description
sjg243950	coiled-coil
sjg246100	Potassium channel SKOR Uncharacterized protein ANKYRIN
sjg247960	Chitotriosidase-1 no description
sjg250020	Acidic mammalian chitinase Uncharacterized protein no description
sjg250470	Protein DAMAGED DNA-BINDING 2 Uncharacterized protein no description
sjg250870	Scarecrow-like protein 14 FAMILY NOT NAMED
sjg251140	Acidic mammalian chitinase no description
sjg251680	Phosphoinositide phospholipase C 4 Phosphoinositide phospholipase C PHPHLIPASEC
sjg254280	Peroxisomal membrane protein 2 SUBFAMILY NOT NAMED
sjg265190	Aspartic proteinase CDR1 no description
sjg265500	Uncharacterized protein coiled-coil
sjg266240	Aspartic proteinase CDR1 coiled-coil
sjg266260	Haloacid dehalogenase-like hydrolase domain-containing protein At3g48420 Uncharacterized protein HADHALOGNASE
sjg267960	Wall-associated receptor kinase 5 Uncharacterized protein no description
sjg268150	Vignain PAPAIN
sjg270350
sjg270570	Uncharacterized protein coiled-coil
sjg270640
sjg270830	Aspartic proteinase CDR1 coiled-coil
sjg270840
sjg274300	Receptor-like protein 12 LEURICHRPT
sjg274390	Putative UPF0481 protein At3g02645 SUBFAMILY NOT NAMED
sjg277900	Probable receptor-like protein kinase At1g67000 SUBFAMILY NOT NAMED
sjg278930	Uncharacterized protein no description
sjg279820	MLP-like protein 43 no description
sjg279900	Protein PLANT CADMIUM RESISTANCE 2 SUBFAMILY NOT NAMED
sjg281460	Uncharacterized protein GUB_WAK_bind
sjg281510	Probable receptor-like protein kinase At1g67000 SUBFAMILY NOT NAMED
sjg281760	Glycine-rich protein DC7.1 Uncharacterized protein GRP
sjg282040	Non-functional NADPH-dependent codeinone reductase 2 ALDKETRDTASE
sjg286310	Ribosomal RNA large subunit methyltransferase I no description
sjg286720	ABC transporter D family member 2, chloroplastic no description
sjg288170	Protein ROOT PRIMORDIUM DEFECTIVE 1 Uncharacterized protein coiled-coil
sjg288940	Cyclic nucleotide-gated ion channel 1 no description
sjg290210	Ceramide kinase GB DEF: HYPOTHETICAL PROTEIN C875ERIPDS
sjg293200	Quinone oxidoreductase-like protein At1g23740, chloroplastic no description
sjg294490	Protein O-glucosyltransferase 1 coiled-coil
sjg295590	Uncharacterized protein At5g05190 coiled-coil
sjg295600	Uncharacterized protein
sjg296150	Probable plastid-lipid-associated protein 11 PAP_fibrillin
sjg299010	ATP-dependent zinc metalloprotease FTSH 6, chloroplastic no description
sjg299740	Cysteine proteinases
sjg301640	Chloroplast envelope membrane protein coiled-coil
sjg304660
sjg305190	Probable ubiquitin-conjugating enzyme E2 25 no description
sjg307410	Protein CASP coiled-coil
sjg309460	G-type lectin S-receptor-like serine/threonine-protein kinase RLK1 no description
sjg310010	Uncharacterized protein At5g05190 Uncharacterized protein coiled-coil
sjg310530
sjg311350	no description
sjg312930	Aminopeptidase M1 PROTEASE M1 ZINC METALLOPROTEASE
sjg314680	Translation factor GUF1 homolog, chloroplastic ELONGATNFCT
sjg318200	Protein phosphatase 2C 16 no description
sjg320950	Glutamate receptor 3.6 Glutamate receptor GABABRECEPTR
sjg321590	Glycerate dehydrogenase HPR, peroxisomal no description

## Sheet: MEdarkturquoise_ST
modProbes
sjg004180	Non-specific lipid-transfer protein-like protein At2g13820 Uncharacterized protein no description
sjg011580	U-box domain-containing protein 19 no description
sjg012410
sjg013030	Delta-guaiene synthase 2 no description
sjg013230	Gibberellin 2-beta-dioxygenase 8 Uncharacterized protein no description
sjg020700	Pentatricopeptide repeat-containing protein At4g33170 no description
sjg023830	Ankyrin repeat-containing protein At3g12360 no description
sjg028450
sjg030770	Protein STRICTOSIDINE SYNTHASE-LIKE 10 no description
sjg034240	Wall-associated receptor kinase 3 GUB_WAK_bind
sjg039780	Protein STRICTOSIDINE SYNTHASE-LIKE 10 no description
sjg045730	Polyphenol oxidase, chloroplastic Uncharacterized protein TYROSINASE
sjg048030	DnaJ protein ERDJ3B SUBFAMILY NOT NAMED
sjg048980	Ras-related protein RABA2a RASTRNSFRMNG
sjg049410	Beta-amyrin synthase no description
sjg050660	Uncharacterized protein (Fragment) coiled-coil
sjg052050	Beta-Amyrin Synthase 1 Terpene cyclase/mutase family member no description
sjg052230	Programmed cell death protein 2-like PCDC2 (PROGRAMMED CELL DEATH PROTEIN 2)-RELATED
sjg052680
sjg068750	Isoflavone reductase-like protein no description
sjg068970	Condensin complex subunit 3 no description
sjg071010	40S ribosomal protein S19-3 Q67ZX8_ARATH_Q67ZX8
sjg074220	Uncharacterized protein LysM
sjg076920	Mechanosensitive ion channel protein 1, mitochondrial no description
sjg083490	coiled-coil
sjg085110	3-hydroxyisobutyryl-CoA hydrolase-like protein 2, mitochondrial Uncharacterized protein no description
sjg088130	Formin-like protein 6 no description
sjg088790
sjg088820	no description
sjg088870	Ankyrin repeat-containing protein At2g01680 no description
sjg090530	15-cis-phytoene desaturase no description
sjg091510	Uncharacterized protein no description
sjg091620	Protein CURVATURE THYLAKOID 1A, chloroplastic CAAD
sjg094990
sjg103350	Naringenin,2-oxoglutarate 3-dioxygenase no description
sjg103440	Naringenin,2-oxoglutarate 3-dioxygenase Uncharacterized protein no description
sjg112070
sjg118030	Histone deacetylase HDT1 no description
sjg124560	FAMILY NOT NAMED
sjg124990	Uncharacterized protein FAMILY NOT NAMED
sjg125960	General transcription factor 3C polypeptide 5 coiled-coil
sjg128960	coiled-coil
sjg133620	Glu S.griseus protease inhibitor Q6YEY6_VITVI_Q6YEY6
sjg133650
sjg134440	Protein SRG1 Uncharacterized protein coiled-coil
sjg135790	Non-specific lipid-transfer protein-like protein At2g13820 Uncharacterized protein LIPIDTRNSFER
sjg136650	Inhibitor of trypsin and hageman factor Q8GT64_CITPA_Q8GT64
sjg138890	6-phosphogluconate dehydrogenase, decarboxylating 1, chloroplastic 6PGDHDRGNASE
sjg142820	Transcription factor bHLH25 coiled-coil
sjg143140	Allene oxide synthase EP450IV
sjg145170	Probable protein S-acyltransferase 23 S-acyltransferase no description
sjg145820
sjg148950	IgA FC receptor Uncharacterized protein
sjg149820	Uncharacterized protein
sjg150320	Protein SYM1 Uncharacterized protein SUBFAMILY NOT NAMED
sjg153720
sjg154170	Cytochrome P450 71A1 Uncharacterized protein no description
sjg154780	Pre-mRNA-splicing factor syf2 Uncharacterized protein (Fragment) coiled-coil
sjg157650	Mitochondrial inner membrane protein OXA1 Uncharacterized protein LIPIDTRNSFER
sjg158930
sjg162420	Heat stress transcription factor C-1 coiled-coil
sjg163040	Peroxidase 4 PEROXIDASE
sjg163230
sjg166520
sjg173330	THO complex subunit 5B coiled-coil
sjg175770	Germanicol synthase Terpene cyclase/mutase family member no description
sjg176640	Stress-related protein Uncharacterized protein REF
sjg180310	Vacuolar protein sorting-associated protein 8 homolog no description
sjg180590	Mediator of RNA polymerase II transcription subunit 15a no description
sjg181180	T-complex protein 11-like protein 1 coiled-coil
sjg185180	Peroxidase 4 PEROXIDASE
sjg185290	G-type lectin S-receptor-like serine/threonine-protein kinase B120 Uncharacterized protein no description
sjg186670	Rho GTPase-activating protein 2 no description
sjg199230	Histone H3.2 HISTONEH3
sjg201180	Mitochondrial inner membrane protein OXA1 OXA1
sjg207120	Laccase-7 no description
sjg208320	Uncharacterized protein (Fragment) NUCLEOREDOXIN
sjg208420	36.4 kDa proline-rich protein PRICHEXTENSN
sjg209290	Rho GTPase-activating protein 2 no description
sjg211430	40S ribosomal protein S28 Coffea canephora DH200=94 genomic scaffold, scaffold_14 Q8LK53_HELAN_Q8LK53
sjg211450	Exocyst complex component EXO70A1 EXOCYST COMPLEX PROTEIN EXO70
sjg212870	coiled-coil
sjg215430	Uncharacterized protein (Fragment)
sjg243510	Programmed cell death protein 2-like PCDC2 (PROGRAMMED CELL DEATH PROTEIN 2)-RELATED
sjg255300	Alpha/beta hydrolase domain-containing protein 17C no description
sjg261080	Putative Myb family transcription factor At1g14600 no description
sjg262270	Aspartic proteinase CDR1 Uncharacterized protein coiled-coil
sjg265540	TBC1 domain family member 13 TBC1 DOMAIN FAMILY MEMBER GTPASE-ACTIVATING PROTEIN
sjg266250	Uncharacterized protein
sjg268580	Probable BOI-related E3 ubiquitin-protein ligase 3 Uncharacterized protein coiled-coil
sjg271470	no description
sjg272530	Polyphenol oxidase, chloroplastic TYROSINASE
sjg275060
sjg276900	MLP-like protein 43 no description
sjg278730	Protein TRANSPARENT TESTA 12 MULTIDRUG RESISTANCE PROTEIN
sjg282540	Lysophospholipid acyltransferase LPEAT2 Uncharacterized protein no description
sjg284540	Bifunctional L-3-cyanoalanine synthase/cysteine synthase D1 Cysteine synthase no description
sjg285170	no description
sjg289700	Mitogen-activated protein kinase kinase kinase YODA no description
sjg291800	Transcription factor MYB39 no description
sjg296430	Ubiquitin-related modifier 1 homolog 2 no description
sjg297380	WRKY transcription factor 22 Uncharacterized protein no description
sjg298220	Amino acid permease 2 Uncharacterized protein SUBFAMILY NOT NAMED
sjg298450	Nuclear pore complex protein NUP35 SUBFAMILY NOT NAMED
sjg303800	no description
sjg304320	SKP1-like protein 1A Uncharacterized protein no description
sjg305270	Flowering time control protein FCA no description
sjg306560	50S ribosomal protein L25 no description
sjg308330	Ankyrin repeat-containing protein At3g12360 no description
sjg311750	60S ribosomal protein L12 Uncharacterized protein no description
sjg313860	coiled-coil
sjg314980	Peroxidase 10 PLPEROXIDASE
sjg317700
sjg319840	Rhamnogalacturonate lyase no description

## Sheet: MEpink_FB-1_FB-2
modProbes
sjg000820	Uncharacterized protein
sjg000970	Xylosyltransferase 2 GLYCOSYLTRANSFERASE 14 FAMILY MEMBER
sjg001050	ABC transporter G family member 9 no description
sjg001200	Protein CUP-SHAPED COTYLEDON 2 SUBFAMILY NOT NAMED
sjg001270	Uncharacterized protein (Fragment) NOZZLE
sjg001700	NOZZLE
sjg002470	3-deoxy-manno-octulosonate cytidylyltransferase, mitochondrial no description
sjg002580	Probable disease resistance protein At1g12290 coiled-coil
sjg003740
sjg003780	VQ motif-containing protein 11 VQ
sjg005130	Uncharacterized WD repeat-containing protein alr3466 GPROTEINBRPT
sjg005660	Putative methyltransferase DDB_G0268948 no description
sjg006170	Uncharacterized protein
sjg007190	AT-rich interactive domain-containing protein 2 no description
sjg007330	AMSH-like ubiquitin thioesterase 2 no description
sjg007480	Putative calcium-transporting ATPase 11, plasma membrane-type Calcium-transporting ATPase coiled-coil
sjg008200	Glucan endo-1,3-beta-glucosidase, acidic isoform GI9 Uncharacterized protein no description
sjg008530	no description
sjg008720	Probable inactive poly [ADP-ribose] polymerase SRO2 no description
sjg008840	Very-long-chain 3-oxoacyl-CoA reductase-like protein At1g24470 GDHRDH
sjg010180	Heparanase-like protein 2 Uncharacterized protein (Fragment) no description
sjg010290	Eukaryotic translation initiation factor 3 subunit H eIF3h
sjg010710	Transcription factor MYB44 no description
sjg011130	no description
sjg012470	Indole-3-acetic acid-amido synthetase GH3.6 FAMILY NOT NAMED
sjg013430	DUF1218
sjg014100
sjg014190	Pleiotropic drug resistance protein 1
sjg014510
sjg014780	40S ribosomal protein S5-1 Uncharacterized protein no description
sjg014860	Probable nucleolar protein 43222 coiled-coil
sjg016090	Protein LONGIFOLIA 2 SUBFAMILY NOT NAMED
sjg016120	Protein STRICTOSIDINE SYNTHASE-LIKE 10 coiled-coil
sjg016310	Protein argonaute 4B Uncharacterized protein (Fragment) no description
sjg016630	Beta-galactosidase Beta-galactosidase (Fragment) GLHYDRLASE35
sjg017020	Glycine-rich RNA-binding protein 2, mitochondrial Uncharacterized protein no description
sjg017030	Probable F-box protein At1g60180 no description
sjg017610	Putative invertase inhibitor Uncharacterized protein no description
sjg017720	Truncated transcription factor CAULIFLOWER D coiled-coil
sjg017900	SUBFAMILY NOT NAMED
sjg018080	UDP-arabinopyranose mutase 1 Alpha-1,4-glucan-protein synthase [UDP-forming]
sjg018230	Protein SHOOT GRAVITROPISM 5 Uncharacterized protein coiled-coil
sjg018710
sjg018820	Auxin-responsive protein IAA33 AUX_IAA
sjg018840	RING-H2 finger protein ATL43 no description
sjg018880	UDP-N-acetylglucosamine/UDP-glucose/GDP-mannose transporter Uncharacterized protein SOLUTE CARRIER FAMILY 35
sjg018910	Uncharacterized protein Prolamin_like
sjg019470	Probable LRR receptor-like serine/threonine-protein kinase At2g23950 LEURICHRPT
sjg019730	Sugar transport protein 7 SUGRTRNSPORT
sjg019760	Cycloartenol synthase 2 Terpene cyclase/mutase family member no description
sjg019830	Aspartic proteinase CDR1 no description
sjg020520	UDP-glycosyltransferase 78D2 no description
sjg020760	Pentatricopeptide repeat-containing protein At4g31070, mitochondrial Uncharacterized protein no description
sjg020800	Protein RTF2 homolog coiled-coil
sjg020920	Transcription factor MYB3 MYB transcription factor no description
sjg021050	Spermidine hydroxycinnamoyl transferase Uncharacterized protein no description
sjg021080	Pentatricopeptide repeat-containing protein At2g34400 Uncharacterized protein (Fragment) no description
sjg021100	Glucan endo-1,3-beta-glucosidase 6 no description
sjg022000	DNA repair protein rhp7 DNA excision repair protein coiled-coil
sjg022240	NAC transcription factor 29 SUBFAMILY NOT NAMED
sjg022340	Uncharacterized protein
sjg022740	Oxysterol-binding protein-related protein 4B coiled-coil
sjg022910	Respiratory burst oxidase homolog protein E GP91PHOX
sjg022990	5'-nucleotidase domain-containing protein DDB_G0275467 Uncharacterized protein coiled-coil
sjg023550	Beta-galactosidase 7 GLHYDRLASE35
sjg023600	Serine carboxypeptidase II-2 (Fragment) Carboxypeptidase no description
sjg023900	3-ketoacyl-CoA synthase 10 coiled-coil
sjg024110
sjg024190	Aspartic proteinase nepenthesin-1 PEPSIN
sjg024790	Cyclin-dependent kinase C-2
sjg024800	Annexin D5 ANNEXIN
sjg025590	Callose synthase 5 no description
sjg026550	Zinc finger protein ZAT9 ZINC FINGER (C2H2 TYPE) FAMILY PROTEIN
sjg027090	ABHYDROLASE
sjg027100	Uridine-cytidine kinase C coiled-coil
sjg027320	F-box protein At1g30790 Uncharacterized protein SUBFAMILY NOT NAMED
sjg027390	Uncharacterized membrane protein YuiD SUBFAMILY NOT NAMED
sjg027410	NAC domain-containing protein 68 Uncharacterized protein FAMILY NOT NAMED
sjg027560	Fe(2+) transport protein 1 ZINC/IRON TRANSPORTER, PLANT AND YEAST
sjg027670	Adenylate kinase 4 ADENYLTKNASE
sjg027900	DUF3339
sjg027910	4-coumarate--CoA ligase-like 1 no description
sjg028240	Non-specific lipid-transfer protein A LIPIDTRNSFER
sjg028810
sjg028820	Cytochrome P450 78A5 Uncharacterized protein P450
sjg028880	Protein CRABS CLAW Uncharacterized protein no description
sjg029000	3-oxoacyl-[acyl-carrier-protein] reductase, chloroplastic GDHRDH
sjg029130	Floral homeotic protein APETALA 1 coiled-coil
sjg029810	Anthocyanidin 3-O-glucoside 2''-O-glucosyltransferase Glycosyltransferase no description
sjg029990	Sucrose synthase 5 no description
sjg030040	NAC domain-containing protein 86 FAMILY NOT NAMED
sjg030130	Non-specific phospholipase C4 Uncharacterized protein FAMILY NOT NAMED
sjg030300	Trans-resveratrol di-O-methyltransferase Uncharacterized protein no description
sjg031140	Probable calcium-binding protein CML17 no description
sjg031170	Indole-3-acetic acid-amido synthetase GH3.17 Uncharacterized protein SUBFAMILY NOT NAMED
sjg032450	Ethylene-responsive transcription factor CRF5 ETHRSPELEMNT
sjg032560	Zinc finger CCCH domain-containing protein 19 coiled-coil
sjg033200	ABC transporter G family member 9 no description
sjg034380	O-acyltransferase WSD1 FAMILY NOT NAMED
sjg034670	Phenylalanine ammonia-lyase no description
sjg035280	3-hydroxy-3-methylglutaryl-coenzyme A reductase 1 HMGCOARDTASE
sjg036280	CO(2)-response secreted protease no description
sjg036300	Probable BOI-related E3 ubiquitin-protein ligase 3 Uncharacterized protein coiled-coil
sjg036470	DUF21 domain-containing protein At1g47330 no description
sjg036660	UPF0496 protein At1g20180 DUF677
sjg036930	WD repeat-containing protein DWA2 Uncharacterized protein no description
sjg037410	Polyadenylate-binding protein RBP47C no description
sjg037420	Protein Simiate Uncharacterized protein no description
sjg037430	DeSI-like protein At4g17486 SUBFAMILY NOT NAMED
sjg037880	Pathogenesis-related protein 5 THAUMATIN
sjg037940	Myb_DNA-bind_3
sjg038440	Cinnamoyl-CoA reductase 2 no description
sjg038630	60S ribosomal protein L11 no description
sjg038680	Niemann-Pick C1 protein Uncharacterized protein no description
sjg039040	Lysophospholipid acyltransferase LPEAT1 coiled-coil
sjg039320	Peroxidase 64 PEROXIDASE
sjg039480	Auxin-induced protein 6B SUBFAMILY NOT NAMED
sjg039530	Vinorine synthase no description
sjg039880	Soluble inorganic pyrophosphatase 1 no description
sjg039940	Protein S-acyltransferase 18 SUBFAMILY NOT NAMED
sjg040850	Galactose oxidase Uncharacterized protein no description
sjg041190	Protein NRT1/ PTR FAMILY 7.1 Uncharacterized protein (Fragment) OLIGOPEPTIDE TRANSPORTER-RELATED
sjg041610	Pumilio homolog 12 Uncharacterized protein no description
sjg041770	Enoyl-[acyl-carrier-protein] reductase [NADH], chloroplastic GDHRDH
sjg042470	Casbene synthase, chloroplastic coiled-coil
sjg043320	coiled-coil
sjg043490	Floral homeotic protein APETALA 1 Uncharacterized protein coiled-coil
sjg043820	Caffeoylshikimate esterase ABHYDROLASE
sjg044020	Histidinol dehydrogenase, chloroplastic Uncharacterized protein HOLDHDRGNASE
sjg044290	Beta-amylase 7 FAMILY NOT NAMED
sjg045050	NAC transcription factor 25 SUBFAMILY NOT NAMED
sjg045340
sjg046120	Protein POLLENLESS 3 coiled-coil
sjg046530	F-box/kelch-repeat protein At1g16250 no description
sjg046610	Caffeoylshikimate esterase ABHYDROLASE
sjg046720	Protein RALF-like 33 Uncharacterized protein RALF
sjg047190	Cytochrome P450 CYP72A219 PROKAR_LIPOPROTEIN
sjg047500	Putative 12-oxophytodienoate reductase 11 no description
sjg047580	12-oxophytodienoate reductase 1 Uncharacterized protein no description
sjg049190	Mitochondrial arginine transporter BAC1 no description
sjg049540	Probable glucan endo-1,3-beta-glucosidase A6 Uncharacterized protein no description
sjg049910	Chalcone synthase 1 no description
sjg050380	Flavanone 7-O-glucoside 2''-O-beta-L-rhamnosyltransferase coiled-coil
sjg050470	Paired amphipathic helix protein Sin3-like 1 Uncharacterized protein no description
sjg051690	AT-rich interactive domain-containing protein 3 Uncharacterized protein no description
sjg051910	Chorismate mutase 1, chloroplastic no description
sjg052110	Putative ribonuclease H protein At1g65750 RVT_3
sjg052330	Chitinase 2 2SGLOBULIN
sjg053090	Proline dehydrogenase 2, mitochondrial Uncharacterized protein coiled-coil
sjg053120	Tryptophan synthase beta chain 2 Uncharacterized protein (Fragment) no description
sjg053650	AT-hook motif nuclear-localized protein 16 no description
sjg053950	Uncharacterized protein DBD_Tnp_Mut
sjg054160	GPCR-type G protein COLD1 coiled-coil
sjg054200	F-box/kelch-repeat protein At5g60570 no description
sjg054280	Probable folate-biopterin transporter 7 no description
sjg054390	Non-specific phospholipase C4 Uncharacterized protein SUBFAMILY NOT NAMED
sjg054400	Probable arabinosyltransferase ARAD1 EXOSTOSIN (HEPARAN SULFATE GLYCOSYLTRANSFERASE)-RELATED
sjg054540	YlmG homolog protein 1-2, chloroplastic Uncharacterized protein (Fragment) YGGT
sjg054980	Trifunctional UDP-glucose 4,6-dehydratase/UDP-4-keto-6-deoxy-D-glucose 3,5-epimerase/UDP-4-keto-L-rhamnose-reductase RHM1 no description
sjg055160	Glycerol-3-phosphate acyltransferase 1 SUBFAMILY NOT NAMED
sjg055390	Succinyl-CoA ligase [ADP-forming] subunit alpha-1, mitochondrial SCOASYNTHASE
sjg055690	Blue copper protein Q9LUM8_ARATH_Q9LUM8
sjg056390	UPF0415 protein C7orf25 homolog SUBFAMILY NOT NAMED
sjg056490	Transcription factor MYB44 no description
sjg057040	NAC domain-containing protein 86 Uncharacterized protein FAMILY NOT NAMED
sjg057270	Vinorine synthase no description
sjg057290	Pentatricopeptide repeat-containing protein DOT4, chloroplastic no description
sjg057600	MATE efflux family protein DTX1 MULTIDRUG RESISTANCE PROTEIN
sjg058390	Probable methyltransferase PMT15 Uncharacterized protein no description
sjg058780	RHOMBOID-like protein 1 no description
sjg059310	Ankyrin repeat-containing protein At3g12360 no description
sjg059620	Beta-galactosidase 16 GLHYDRLASE35
sjg061130	Uncharacterized aarF domain-containing protein kinase At1g71810, chloroplastic ABC1 FAMILY PROTEIN KINASE
sjg061440	Non-specific lipid-transfer protein-like protein At5g64080 PRICHEXTENSN
sjg061610	Putative DEAD-box ATP-dependent RNA helicase 29 O49289_ARATH_O49289
sjg062510	MATE efflux family protein 5 MULTIDRUG RESISTANCE PROTEIN
sjg062720
sjg062740	Dof zinc finger protein DOF1.2 Uncharacterized protein Q8LJC3_ORYSA_Q8LJC3
sjg063120	Esterase no description
sjg063130	Acetyl-CoA carboxylase 1 coiled-coil
sjg063600	Receptor-like cytosolic serine/threonine-protein kinase RBK2 no description
sjg064090	coiled-coil
sjg064120	ABSCISIC ACID-INSENSITIVE 5-like protein 2 no description
sjg064160	Floral homeotic protein PMADS 2 coiled-coil
sjg064480	Probable 6-phosphogluconolactonase 1 Uncharacterized protein no description
sjg064880	Fatty acyl-CoA reductase 2 Uncharacterized protein coiled-coil
sjg064890	Histone-lysine N-methyltransferase ATXR4 no description
sjg064910	Protein RRP5 homolog Uncharacterized protein no description
sjg065660	Probable LRR receptor-like serine/threonine-protein kinase At1g51880 no description
sjg066290	Cation/H(+) antiporter 15 SUBFAMILY NOT NAMED
sjg066590	Transcription factor IND Uncharacterized protein coiled-coil
sjg067520	AT-hook motif nuclear-localized protein 13 no description
sjg068050	Exocyst complex component EXO70A1 coiled-coil
sjg068610	Uncharacterized protein SUBFAMILY NOT NAMED
sjg069310	DUF4281
sjg069510	NAC domain-containing protein 100 SUBFAMILY NOT NAMED
sjg069700	Tryptophan synthase beta chain 2 no description
sjg070460	Cytokinin hydroxylase Uncharacterized protein coiled-coil
sjg070660	Beta-glucosidase 44 GLHYDRLASE1
sjg070760	Uncharacterized protein (Fragment)
sjg070820	40S ribosomal protein S9-2 no description
sjg071330	Germin-like protein subfamily 3 member 2 Uncharacterized protein GERMIN
sjg072030	Homeobox-leucine zipper protein HAT7 coiled-coil
sjg072940	40S ribosomal protein S28 RS28_SCHPO_Q10421
sjg072950	Chorismate mutase 1, chloroplastic Uncharacterized protein no description
sjg073000	Pentatricopeptide repeat-containing protein At5g66520 Uncharacterized protein FAMILY NOT NAMED
sjg073250	Probable F-box protein At1g60180 no description
sjg073450	Transcription factor PRE5 Uncharacterized protein coiled-coil
sjg073580
sjg073980	Beta-glucosidase 44 Uncharacterized protein GLHYDRLASE1
sjg074240	DAZ-associated protein 1 Uncharacterized protein coiled-coil
sjg074370	Protein argonaute 4A Uncharacterized protein no description
sjg074390	Nucleosome assembly protein 1
sjg074520	Chloroplastic group IIA intron splicing facilitator CRS1, chloroplastic coiled-coil
sjg074620	Beta-fructofuranosidase, insoluble isoenzyme 1 no description
sjg075030	Proline dehydrogenase 2, mitochondrial coiled-coil
sjg075290	Beta-glucosidase 44 Uncharacterized protein (Fragment) GLHYDRLASE1
sjg075740	Transcription factor DYT1 Uncharacterized protein (Fragment)
sjg075860	Biotin carboxyl carrier protein of acetyl-CoA carboxylase 2, chloroplastic DIHYDROLIPOAMIDE ACETYL/SUCCINYL-TRANSFERASE-RELATED
sjg075970	Probable aquaporin NIP-type MINTRINSICP
sjg076060	Uncharacterized protein
sjg076700	3-ketoacyl-CoA synthase 1 no description
sjg076950	Beta-glucosidase BoGH3B GLHYDRLASE3
sjg077900	Receptor-like kinase TMK3 no description
sjg078600	Protein STRICTOSIDINE SYNTHASE-LIKE 3 no description
sjg078660	coiled-coil
sjg079160	Auxin-responsive protein SAUR32 Auxin_inducible
sjg079540	CASP-like protein 1F1 CASP-like protein NITRATE, FROMATE, IRON DEHYDROGENASE
sjg079600	Probable arabinosyltransferase ARAD1 EXOSTOSIN (HEPARAN SULFATE GLYCOSYLTRANSFERASE)-RELATED
sjg080740	Heterodimeric geranylgeranyl pyrophosphate synthase small subunit, chloroplastic Uncharacterized protein no description
sjg081590	Transcription factor MYB35 no description
sjg081990	Endoglucanase 11 coiled-coil
sjg082280	Nicotinamide/nicotinic acid mononucleotide adenylyltransferase no description
sjg082900	Uncharacterized membrane protein At1g06890 SOLUTE CARRIER FAMILY 35
sjg083340	Indole-3-acetate O-methyltransferase 1 no description
sjg083460	Pectinesterase QRT1 no description
sjg083870	ABC transporter G family member 26 no description
sjg084650	Probable sarcosine oxidase no description
sjg085150	Protein ECERIFERUM 26-like no description
sjg085830	UPF0587 protein C1orf123 UNCHARACTERIZED
sjg085890	Protein ENHANCED DISEASE RESISTANCE 2-like SUBFAMILY NOT NAMED
sjg086270	Probable glycosyltransferase At5g11130 EXOSTOSIN FAMILY PROTEIN
sjg087160	Seed lectin Uncharacterized protein no description
sjg087210	Probable protein phosphatase 2C 12 Uncharacterized protein no description
sjg087310	FAMILY NOT NAMED
sjg088170
sjg088190	L-arabinokinase Uncharacterized protein MEVGALKINASE
sjg088360	EG45-like domain containing protein no description
sjg088580	Crooked neck-like protein 1 Uncharacterized protein no description
sjg088630	ER membrane protein complex subunit 1 no description
sjg089030	Protein neuralized coiled-coil
sjg089620	Bifunctional 3-dehydroquinate dehydratase/shikimate dehydrogenase, chloroplastic no description
sjg089810	Mechanosensitive ion channel protein 8 no description
sjg089850	Transcription factor ABORTED MICROSPORES coiled-coil
sjg091040	Auxin-responsive protein SAUR66 AUXIN-RESPONSIVE FAMILY PROTEIN
sjg091680	GDSL esterase/lipase At4g01130 no description
sjg092060	Syntaxin-81 Q9ATF4_CASSA_Q9ATF4
sjg092220	Bidirectional sugar transporter SWEET4 Uncharacterized protein RAG1-ACTIVATING PROTEIN 1
sjg093140	Mannose-1-phosphate guanyltransferase alpha Uncharacterized protein no description
sjg093280	Bidirectional sugar transporter SWEET6b Uncharacterized protein RAG1-ACTIVATING PROTEIN 1
sjg093480
sjg093520	Probable helicase MAGATAMA 3 no description
sjg094470	Type III polyketide synthase B Uncharacterized protein no description
sjg095700	Dirigent protein 23 Uncharacterized protein SUBFAMILY NOT NAMED
sjg095940	Dynamin-2B DYNAMIN
sjg096000	Probable non-specific lipid-transfer protein 2 LIPIDTRNSFER
sjg096150	Pleiotropic drug resistance protein 1 Uncharacterized protein
sjg096280	Protein ASPARTIC PROTEASE IN GUARD CELL 1 no description
sjg096380	WUSCHEL-related homeobox 1 no description
sjg096400	Phosphoethanolamine N-methyltransferase 1 Uncharacterized protein coiled-coil
sjg096420
sjg096710	EamA
sjg096740	Mitogen-activated protein kinase 8 no description
sjg097140	O-acyltransferase WSD1 Uncharacterized protein SUBFAMILY NOT NAMED
sjg097300	Probable xyloglucan endotransglucosylase/hydrolase protein 5 no description
sjg097350	High affinity nitrate transporter 2.7 JDOMAIN
sjg097400	Oryzain alpha chain PAPAIN
sjg097410	Glucose-6-phosphate 1-dehydrogenase, cytoplasmic isoform 2 G6PDHDRGNASE
sjg097630	DUF1298
sjg097870	Alpha-mannosidase no description
sjg097940	Nuclear cap-binding protein subunit 2 no description
sjg097960	Denticleless protein homolog GPROTEINBRPT
sjg098010	Protein trichome birefringence-like 1 SUBFAMILY NOT NAMED
sjg098130	Protein FAR1-RELATED SEQUENCE 5 FAMILY NOT NAMED
sjg098140
sjg098260	O-acyltransferase WSD1 SUBFAMILY NOT NAMED
sjg098730	Non-specific lipid-transfer protein 13 LIPIDTRNSFER
sjg099020	Putative fasciclin-like arabinogalactan protein 20 no description
sjg099060	F-box/WD-40 repeat-containing protein At5g21040 no description
sjg099070	Trans-resveratrol di-O-methyltransferase no description
sjg099340	Chalcone synthase 2 no description
sjg099670	RPM1-interacting protein 4 AvrRpt-cleavage
sjg099870	Uncharacterized protein FAMILY NOT NAMED
sjg100330	Trans-resveratrol di-O-methyltransferase no description
sjg100450	Plant UBX domain-containing protein 7 Uncharacterized protein no description
sjg101200	Nuclear pore complex protein GP210 no description
sjg101370	Golgin candidate 6 coiled-coil
sjg101970	DUF1298
sjg102050	Zinc finger CCHC domain-containing protein 10 ZCCHC10 PROTEIN
sjg102090	Uncharacterized protein SUBFAMILY NOT NAMED
sjg102120	Glucuronokinase 1 Uncharacterized protein MEVGALKINASE
sjg102170	O-acyltransferase WSD1 SUBFAMILY NOT NAMED
sjg102180	LOB domain-containing protein 2 Uncharacterized protein (Fragment) SUBFAMILY NOT NAMED
sjg102240	BAG family molecular chaperone regulator 2 no description
sjg102270	Acyltransferase-like protein At3g26840, chloroplastic no description
sjg102290	Ribulose-phosphate 3-epimerase, cytoplasmic isoform no description
sjg102440	Phospholipid-transporting ATPase 2 Phospholipid-transporting ATPase CATATPASE
sjg103060	DOG1
sjg103490	Ethylene-responsive transcription factor WIN1 ETHRSPELEMNT
sjg103870	no description
sjg104090	3-ketoacyl-CoA synthase 7 Uncharacterized protein (Fragment) no description
sjg104220	Protein RETICULATA-RELATED 6 FAMILY NOT NAMED
sjg104290	Probable S-adenosylmethionine-dependent methyltransferase At5g37990 11SGLOBULIN
sjg105510	Acid phosphatase 1 Uncharacterized protein no description
sjg105580	3-oxoacyl-[acyl-carrier-protein] synthase II, chloroplastic no description
sjg107800	Cation/H(+) antiporter 15 SUBFAMILY NOT NAMED
sjg108120	GEM-like protein 4 Uncharacterized protein FAMILY NOT NAMED
sjg108500	Serine carboxypeptidase-like 34 CRBOXYPTASEC
sjg108780	Protein ASPARTIC PROTEASE IN GUARD CELL 1 no description
sjg109220	Tetraketide alpha-pyrone reductase 2 no description
sjg109330	Peroxidase 65 PEROXIDASE
sjg109930	Sterol 3-beta-glucosyltransferase UGT80B1 no description
sjg110220	Probable acyl-activating enzyme 1, peroxisomal no description
sjg110260	Probable sarcosine oxidase no description
sjg110670	SUBFAMILY NOT NAMED
sjg111500	SWI/SNF complex subunit SWI3D Uncharacterized protein
sjg112120	Isoflavone reductase homolog coiled-coil
sjg114080	FAS1 domain-containing protein SELMODRAFT_448915 Uncharacterized protein no description
sjg114400	Zinc finger CCCH domain-containing protein 48 coiled-coil
sjg114440
sjg114450	no description
sjg114460	4-coumarate--CoA ligase 2 no description
sjg114690	THO complex subunit 7B coiled-coil
sjg115380	Pentatricopeptide repeat-containing protein At5g18390, mitochondrial SUBFAMILY NOT NAMED
sjg115400	Protein STRICTOSIDINE SYNTHASE-LIKE 13 no description
sjg115410	CMP-sialic acid transporter 3 Nucleotide-sugar transporter
sjg115760	Cytochrome P450 71A8 P450
sjg116210	Probable 4-coumarate--CoA ligase 2 no description
sjg116480
sjg116500	Endo-1,4-beta-xylanase F1 no description
sjg116730	Beta-galactosidase 16 GLHYDRLASE35
sjg116890	Cytochrome P450 734A1 P450
sjg117270	3,9-dihydroxypterocarpan 6A-monooxygenase P450
sjg118410	Probable mitochondrial-processing peptidase subunit beta coiled-coil
sjg118500	Pyruvate kinase isozyme A, chloroplastic Pyruvate kinase PYRUVTKNASE
sjg118510	Amino acid permease 6 SUBFAMILY NOT NAMED
sjg118720	Adenylate kinase 4 Uncharacterized protein ADENYLTKNASE
sjg119260	Translation initiation factor IF-2 no description
sjg119350	WUSCHEL-related homeobox 9 Uncharacterized protein no description
sjg119810
sjg120080	SUBFAMILY NOT NAMED
sjg120160	Isoflavone 4'-O-methyltransferase Uncharacterized protein no description
sjg120500	Uncharacterized protein
sjg120560
sjg120650	Anthocyanidin 3-O-glucoside 2''-O-glucosyltransferase GLUCOSYL/GLUCURONOSYL TRANSFERASES
sjg120760	Probable beta-D-xylosidase 5 no description
sjg121120	GDSL esterase/lipase At5g45960 no description
sjg121130	GDSL esterase/lipase At1g29660 no description
sjg121660
sjg122360	Uncharacterized protein coiled-coil
sjg122590	Glucan endo-1,3-beta-glucosidase Uncharacterized protein SUBFAMILY NOT NAMED
sjg122690	Pollen_Ole_e_I
sjg124070	GDSL esterase/lipase At1g71691 Uncharacterized protein no description
sjg124900	coiled-coil
sjg124970	Protein DOWNSTREAM OF FLC Pollen_Ole_e_I
sjg125090	MICOS complex subunit mic60 Uncharacterized protein coiled-coil
sjg125640	RNA-binding protein rsd1 coiled-coil
sjg125750	Mechanosensitive ion channel protein 10 coiled-coil
sjg126010
sjg126370	VIN3-like protein 2 VERNALIZATION-INSENSITIVE PROTEIN 3
sjg126790	Polygalacturonase Uncharacterized protein no description
sjg127180	Uncharacterized protein no description
sjg127490	GDSL esterase/lipase At4g16230 no description
sjg127530	Tyrosine--tRNA ligase 1, cytoplasmic no description
sjg129170	Pentatricopeptide repeat-containing protein At1g06145 FAMILY NOT NAMED
sjg129750	Dihydrolipoyl dehydrogenase 1, chloroplastic Uncharacterized protein FADPNR
sjg129830	Exopolygalacturonase (Fragment) Uncharacterized protein (Fragment) no description
sjg130530	Probable aquaporin NIP7-1 MINTRINSICP
sjg130880	Zinc finger CCCH domain-containing protein 58 no description
sjg131160	Phosphate transporter PHO1 XENOTROPIC AND POLYTROPIC RETROVIRUS RECEPTOR 1-RELATED
sjg131230	no description
sjg131650	Chaperone protein DnaJ JDOMAIN
sjg131780	Protein NETWORKED 1A coiled-coil
sjg133080	Probable membrane-associated kinase regulator 1
sjg133450	Cell wall / vacuolar inhibitor of fructosidase 1 no description
sjg133510	Phylloplanin Pollen_Ole_e_I
sjg133730	60S ribosome subunit biogenesis protein NIP7 homolog no description
sjg133960	Probable bifunctional TENA-E protein Uncharacterized protein no description
sjg134120	Probable ubiquitin-conjugating enzyme E2 25 no description
sjg134250	UPF0613 protein PB24D3.06c no description
sjg134820
sjg135210
sjg135430	DUF581
sjg135900	Sulfate transporter 3.1 Uncharacterized protein no description
sjg135980	Uncharacterized protein
sjg136490
sjg136610	Probable LRR receptor-like serine/threonine-protein kinase At1g53430 Uncharacterized protein no description
sjg136850	Protein argonaute 4B no description
sjg137170	F-box protein At4g00893 no description
sjg137370	Uncharacterized aarF domain-containing protein kinase At1g71810, chloroplastic ABC1 FAMILY PROTEIN KINASE
sjg137480	Serine/threonine-protein kinase PBS1 no description
sjg137810	Kinesin-like protein FRA1 Kinesin-like protein coiled-coil
sjg137940	coiled-coil
sjg138030	Bifunctional pinoresinol-lariciresinol reductase 2 no description
sjg138120	Uncharacterized protein SUBFAMILY NOT NAMED
sjg138670	Probable polygalacturonase no description
sjg139020	Arabinogalactan peptide 20 DUF1070
sjg139240	Probable GABA transporter 2 AMINO ACID TRANSPORTER
sjg139540	Auxin response factor 18 Auxin response factor no description
sjg139550	Mavicyanin Uncharacterized protein MAVI_CUCPE_P80728
sjg139640	SKP1-like protein 4 no description
sjg139910	Vacuolar amino acid transporter 1 SUBFAMILY NOT NAMED
sjg140050	BTB/POZ domain-containing protein At3g56230 no description
sjg140180	Protein NUCLEAR FUSION DEFECTIVE 4 Uncharacterized protein coiled-coil
sjg140300
sjg140800	Transcriptional activator DEMETER DEMETER no description
sjg140930
sjg141100	Serine carboxypeptidase-like 28 CRBOXYPTASEC
sjg141520	Chalcone--flavonone isomerase Uncharacterized protein (Fragment) no description
sjg141590	Aspartic proteinase CDR1 Uncharacterized protein (Fragment) no description
sjg141720	OTU domain-containing protein At3g57810 SUBFAMILY NOT NAMED
sjg141920	Serine/threonine protein phosphatase 2A 57 kDa regulatory subunit B' beta isoform Serine/threonine-protein phosphatase 2A, subunit B56
sjg142140	BTB/POZ domain-containing protein At5g03250 coiled-coil
sjg142490	Protein ZINC INDUCED FACILITATOR-LIKE 1 Uncharacterized protein
sjg143380	Endo-1,4-beta-xylanase F1 Uncharacterized protein no description
sjg143710	Probable inorganic phosphate transporter 43103 no description
sjg143980	Cysteine proteinase RD21a PAPAIN
sjg144960	Branched-chain-amino-acid aminotransferase 2, chloroplastic no description
sjg146390	Elicitor-responsive protein 3 no description
sjg146410	Putative serine carboxypeptidase-like 52 no description
sjg146460	ADP-ribosylation factor-like protein 8B-A SAR1GTPBP
sjg146490	Caffeoyl-CoA O-methyltransferase 1 Uncharacterized protein no description
sjg146630	LOB domain-containing protein 38 SUBFAMILY NOT NAMED
sjg146850	Basic secretory protease (Fragments) BSP
sjg148780	Coiled-coil domain-containing protein SCD2 coiled-coil
sjg149060	Sugar carrier protein C Uncharacterized protein SUGRTRNSPORT
sjg149070	Protein HLJ1 Uncharacterized protein no description
sjg149090	Probable aldo-keto reductase 2 coiled-coil
sjg150680	Probable GABA transporter 2 AMINO ACID TRANSPORTER
sjg150800	DNA polymerase V coiled-coil
sjg151030
sjg151370	Glucose-6-phosphate/phosphate translocator 2, chloroplastic SUBFAMILY NOT NAMED
sjg151390	Electron transfer flavoprotein subunit alpha, mitochondrial no description
sjg152370	EIN3-binding F-box protein 1 no description
sjg152520	Cytochrome P450 704B1 coiled-coil
sjg152850
sjg152900	Omega-hydroxypalmitate O-feruloyl transferase no description
sjg153400	no description
sjg153750	Kinesin KP1 coiled-coil
sjg154510	Uncharacterized protein
sjg154560	Uncharacterized protein coiled-coil
sjg154760	Aluminum-activated malate transporter 9 SUBFAMILY NOT NAMED
sjg155170
sjg155640	G patch domain-containing protein TGH Uncharacterized protein coiled-coil
sjg156210	Kinesin KP1 Kinesin-like protein (Fragment) coiled-coil
sjg156240	Piriformospora indica-insensitive protein 2 Q9ZNX8_TOBAC_Q9ZNX8
sjg156380	Isoaspartyl peptidase/L-asparaginase coiled-coil
sjg157220	Granule-bound starch synthase 1, chloroplastic/amyloplastic Starch synthase, chloroplastic/amyloplastic no description
sjg157590	Protein ABIL3 Uncharacterized protein SUBFAMILY NOT NAMED
sjg157760	ABC transporter F family member 3 coiled-coil
sjg158370	Probable UDP-arabinopyranose mutase 5 Alpha-1,4-glucan-protein synthase [UDP-forming]
sjg158970	Protein SRG1 no description
sjg159720	Putative auxin efflux carrier component 8 FAMILY NOT NAMED
sjg160100	Auxin-responsive protein SAUR32 Uncharacterized protein (Fragment) Auxin_inducible
sjg160480	Protein LUTEIN DEFICIENT 5, chloroplastic P450
sjg161360	Polyol transporter 5 Uncharacterized protein SUGRTRNSPORT
sjg161570	Cell division cycle protein 27 homolog B no description
sjg162790	Cytochrome P450 703A2 P450
sjg162890	Xylulose kinase Uncharacterized protein no description
sjg163190	Indole-3-acetic acid-amido synthetase GH3.17 SUBFAMILY NOT NAMED
sjg163820	DNA replication licensing factor MCM2 CALRETICULIN
sjg164080
sjg164140	CCR4-NOT transcription complex subunit 11 UNCHARACTERIZED
sjg164470	no description
sjg164950	RVT_3
sjg165260	TPR and ankyrin repeat-containing protein 1 coiled-coil
sjg165410	Outer envelope protein 64, mitochondrial Uncharacterized protein (Fragment) no description
sjg165780	Inositol oxygenase 1 Uncharacterized protein MYOINOSITOL OXYGENASE
sjg165810	GDSL esterase/lipase At1g71691 Uncharacterized protein no description
sjg166070	Profilin-4 Profilin PROFILIN
sjg166290	Mitochondrial-processing peptidase subunit alpha Uncharacterized protein no description
sjg166510	Histone acetyltransferase type B catalytic subunit no description
sjg166640	Inositol oxygenase 2 MYOINOSITOL OXYGENASE
sjg166720	Kinesin-1-like protein PSS1 coiled-coil
sjg167690	Probable WRKY transcription factor 14 Uncharacterized protein no description
sjg167730	Myb_DNA-bind_4
sjg167770	Transmembrane protein 56-B Uncharacterized protein CT120 PROTEIN
sjg167930	Putative lipase ROG1 no description
sjg168070	Non-specific lipid-transfer protein D, cotyledon-specific isoform LIPIDTRNSFER
sjg168240	Uncharacterized protein
sjg168590	Serine carboxypeptidase-like 18 CRBOXYPTASEC
sjg169420	3-ketoacyl-CoA synthase 7 no description
sjg169470	Uncharacterized protein
sjg169850	Putative UDP-glucuronate:xylan alpha-glucuronosyltransferase 4
sjg170000	UDP-N-acetylglucosamine transferase subunit ALG13 homolog no description
sjg170870	no description
sjg171720	Phenylalanine ammonia-lyase no description
sjg172770
sjg173570	Putative dihydroflavonol-4-reductase no description
sjg173610	Esterase Uncharacterized protein no description
sjg173890	Gibberellin 2-beta-dioxygenase 8 no description
sjg174470	Beta-galactosidase Beta-galactosidase (Fragment) GLHYDRLASE35
sjg174480	ABC transporter D family member 1 no description
sjg174790	Non-specific lipid-transfer protein A Uncharacterized protein LIPIDTRNSFER
sjg175230	Serine/threonine-protein kinase At5g01020 Uncharacterized protein no description
sjg175950	Transcription factor MYB12 no description
sjg176250	Probable WRKY transcription factor 23 no description
sjg176750	Protein RALF-like 33 Uncharacterized protein RALF
sjg176800	Uncharacterized protein no description
sjg177150	Uncharacterized protein coiled-coil
sjg177210	RRP12-like protein Uncharacterized protein UNCHARACTERIZED NODULIN-LIKE PROTEIN
sjg177220	coiled-coil
sjg177420	Glutathione S-transferase F13 no description
sjg177440	no description
sjg177510	Zinc finger protein 6 no description
sjg177570	Probable pectinesterase 53 no description
sjg177640	Uncharacterized protein At5g01610 no description
sjg177900	Uncharacterized protein TNF RECEPTOR ASSOCIATED FACTOR
sjg178150	Transcription factor MYB35 no description
sjg178220	Protein NRT1/ PTR FAMILY 4.6 no description
sjg178690	Cytochrome P450 98A2 P450
sjg178770	Protein QUIRKY Uncharacterized protein no description
sjg178850	Protein QUIRKY no description
sjg178890	Aldose 1-epimerase no description
sjg178960	Transcription factor PRE4 Uncharacterized protein (Fragment) coiled-coil
sjg179120	LOB domain-containing protein 27 FAMILY NOT NAMED
sjg179240	Probable methyltransferase PMT2 no description
sjg179400	DNA-directed RNA polymerases II, IV and V subunit 8B Uncharacterized protein no description
sjg179430	Probable E3 ubiquitin-protein ligase RNF217 no description
sjg179690	Probable E3 ubiquitin-protein ligase RNF217 Uncharacterized protein no description
sjg180030	F-box/kelch-repeat protein At5g60570 Uncharacterized protein no description
sjg180240	Ribonuclease 1 no description
sjg180930	MLO-like protein 4 SUBFAMILY NOT NAMED
sjg181340	Beta-glucosidase 44 GLHYDRLASE1
sjg181580	NAC domain-containing protein 68 SUBFAMILY NOT NAMED
sjg181930	Putative pumilio homolog 7, chloroplastic no description
sjg182090	1-aminocyclopropane-1-carboxylate synthase 8 Uncharacterized protein ACCSYNTHASE
sjg182870	Protein VERNALIZATION INSENSITIVE 3 VERNALIZATION-INSENSITIVE PROTEIN 3
sjg184410	Cytochrome B5 isoform D CYTOCHROMEB5
sjg184810	Ethylene-responsive transcription factor WIN1 ETHRSPELEMNT
sjg185600	Uncharacterized protein DUF3523
sjg185970	Uncharacterized protein no description
sjg186280	UDP-galactose/UDP-glucose transporter 2 SOLUTE CARRIER FAMILY 35 MEMBER B
sjg186360	Developmental protein SEPALLATA 1 MADSDOMAIN
sjg186420	Methylsterol monooxygenase 43102 SUBFAMILY NOT NAMED
sjg186680	Putative pre-mRNA-splicing factor ATP-dependent RNA helicase DHX16 coiled-coil
sjg186870	coiled-coil
sjg186970	Protein SIEVE ELEMENT OCCLUSION B coiled-coil
sjg187030	Primary amine oxidase Amine oxidase no description
sjg187080	Kelch domain-containing protein 3 no description
sjg187410	14 kDa proline-rich protein DC2.15 no description
sjg187450	Probable trehalose-phosphate phosphatase G no description
sjg187510
sjg187560
sjg187580	Cytochrome P450 78A5 P450
sjg187800	Vacuolar-processing enzyme HEMOGLOBNASE
sjg187990	Vesicle-associated protein 43102 coiled-coil
sjg188230	UDP-glucose 6-dehydrogenase 1 no description
sjg188420	Uncharacterized protein no description
sjg188620
sjg188850	Protein HAPLESS 2 FAMILY NOT NAMED
sjg188960	ATP synthase subunit gamma, mitochondrial ATPASEGAMMA
sjg189310	21 kDa protein coiled-coil
sjg189350	Hydroxymethylglutaryl-CoA synthase Uncharacterized protein no description
sjg190090	Protein PAM68, chloroplastic DUF3464
sjg190240	Protein ABIL3 SUBFAMILY NOT NAMED
sjg190820	GTP-binding protein YPTM2 Uncharacterized protein (Fragment) RASTRNSFRMNG
sjg190830	RING-H2 finger protein ATL64 Uncharacterized protein no description
sjg191200	Beta-amyrin 24-hydroxylase P450
sjg191370	Nuclear transcription factor Y subunit A-1 Uncharacterized protein CCAATSUBUNTB
sjg191380	NAC transcription factor 29 Uncharacterized protein FAMILY NOT NAMED
sjg191490	Heterogeneous nuclear ribonucleoprotein F no description
sjg191560	Zinc finger protein WIP2 no description
sjg191610	Protein GAST1 GASA
sjg192130	Uncharacterized protein
sjg192200
sjg192510	Uncharacterized protein FAMILY NOT NAMED
sjg192720	no description
sjg192830	E3 ubiquitin ligase BIG BROTHER no description
sjg192950	Histone-lysine N-methyltransferase, H3 lysine-9 specific SUVH5 Uncharacterized protein no description
sjg193060	Transcription factor DIVARICATA no description
sjg193230
sjg193580	Origin of replication complex subunit 1A no description
sjg194380	NAC domain-containing protein 21/22 Uncharacterized protein SUBFAMILY NOT NAMED
sjg194560	Ammonium transporter 1 member 2 no description
sjg194650	WD repeat-containing protein 55 no description
sjg194740	Probable myosin-binding protein 4 Uncharacterized protein coiled-coil
sjg195380	Histone acetyltransferase GCN5 Uncharacterized protein no description
sjg196360	ARM REPEAT PROTEIN INTERACTING WITH ABF2 Uncharacterized protein no description
sjg196500	WUSCHEL-related homeobox 11 no description
sjg196770	Non-specific lipid-transfer protein-like protein At2g13820 LIPIDTRNSFER
sjg197190	Polyribonucleotide nucleotidyltransferase 1, chloroplastic Uncharacterized protein no description
sjg197260	Cytochrome b5 Uncharacterized protein CYTOCHROMEB5
sjg197360	Beta-carotene isomerase D27, chloroplastic DUF4033
sjg197730	Protein PNS1 CTL TRANSPORTER
sjg197750	LOB domain-containing protein 20 coiled-coil
sjg197930	5-methyltetrahydropteroyltriglutamate--homocysteine methyltransferase Uncharacterized protein coiled-coil
sjg198020	Serine/threonine-protein kinase At3g07070 no description
sjg198270	NAC domain-containing protein 68 NAM
sjg198470	V-type proton ATPase subunit F no description
sjg198670
sjg198700	Ankyrin repeat-containing protein At3g12360 Uncharacterized protein no description
sjg198910	Probable pectate lyase 15 AMBALLERGEN
sjg199630	Pyrophosphate--fructose 6-phosphate 1-phosphotransferase subunit beta 1 coiled-coil
sjg200470
sjg200600	Uncharacterized protein
sjg200930	Acetyl-CoA acetyltransferase, cytosolic 1 Uncharacterized protein no description
sjg201030	GDSL esterase/lipase At2g42990 no description
sjg201390	Putative pentatricopeptide repeat-containing protein At3g15930 no description
sjg201510	Probable aquaporin NIP-type Uncharacterized protein MINTRINSICP
sjg201670	Serine/threonine-protein kinase CDL1 no description
sjg202130	41701 protein 6 coiled-coil
sjg203160	Probable serine/threonine-protein kinase At1g09600 coiled-coil
sjg203310	Zinc finger CCCH domain-containing protein 19 Uncharacterized protein coiled-coil
sjg203520	Glucose-1-phosphate adenylyltransferase large subunit 2, chloroplastic no description
sjg203700	Serine carboxypeptidase-like 34 CRBOXYPTASEC
sjg204250	Protein LURP-one-related 17 Uncharacterized protein Tub_2
sjg204440	Endoplasmic reticulum-Golgi intermediate compartment protein 3 SUBFAMILY NOT NAMED
sjg204710	Uncharacterized protein no description
sjg204840	Probable protein kinase At2g41970 no description
sjg205230	ATP-dependent zinc metalloprotease FTSH 8, mitochondrial Uncharacterized protein no description
sjg205300	Uncharacterized protein (Fragment)
sjg206320	DUF761
sjg206500	Acid phosphatase 1 Uncharacterized protein no description
sjg206850	Putative vacuolar protein sorting-associated protein 13A Uncharacterized protein (Fragment) coiled-coil
sjg207310	Ankyrin repeat-containing protein At3g12360 Uncharacterized protein no description
sjg207430	Dirigent protein 11 NUCLEOPORIN-RELATED
sjg207520	Aspartic proteinase PCS1 no description
sjg207710	Cell division control protein 2 homolog 2 no description
sjg207730	Exocyst complex component EXO70A1 coiled-coil
sjg207900	UDP-arabinose 4-epimerase 1 no description
sjg208330	Fatty acyl-CoA reductase 2 coiled-coil
sjg208380	TNF RECEPTOR ASSOCIATED FACTOR
sjg208470	40S ribosomal protein S5-1 no description
sjg208560	Probable protein phosphatase 2C 68 no description
sjg209380	RING-H2 finger protein ATL33 no description
sjg209520	Solute carrier family 40 member 2 Uncharacterized protein SUBFAMILY NOT NAMED
sjg209580	coiled-coil
sjg209590	Probable protein phosphatase 2C 65 Uncharacterized protein no description
sjg209940	Actin-97 Uncharacterized protein ACTIN
sjg210290	Cytokinin riboside 5'-monophosphate phosphoribohydrolase LOG7 Uncharacterized protein no description
sjg210530	Ribonuclease II, chloroplastic/mitochondrial coiled-coil
sjg210680	coiled-coil
sjg211150	VQ motif-containing protein 17 VQ
sjg211920	ATP-dependent zinc metalloprotease FTSH 8, mitochondrial Uncharacterized protein no description
sjg213660	Vesicle-associated protein 43103 no description
sjg213820	Peroxidase 60 no description
sjg214020	Transmembrane protein 135 coiled-coil
sjg214080	B3 domain-containing protein At4g01580 no description
sjg214180	Superoxide dismutase [Fe] 2, chloroplastic MNSODISMTASE
sjg214630	F-box/kelch-repeat protein At5g15710 no description
sjg215390	Putative UDP-glucuronate:xylan alpha-glucuronosyltransferase 4 Hexosyltransferase no description
sjg215480	Putative UDP-glucuronate:xylan alpha-glucuronosyltransferase 5 Hexosyltransferase
sjg215490	Putative UDP-glucuronate:xylan alpha-glucuronosyltransferase 5
sjg215680	Methyltransferase-like protein 17, mitochondrial Uncharacterized protein no description
sjg216390	Serine/threonine-protein kinase WNK1 Uncharacterized protein no description
sjg216560	Branched-chain-amino-acid aminotransferase 2, chloroplastic no description
sjg216600	ABC transporter D family member 1 no description
sjg217020	Exopolygalacturonase (Fragment) coiled-coil
sjg217080	Xylem cysteine proteinase 1 PAPAIN
sjg217360	Uncharacterized protein
sjg217540	Tetraketide alpha-pyrone reductase 1 no description
sjg217940	Methionine S-methyltransferase Uncharacterized protein coiled-coil
sjg218380	DUF3339
sjg234830	Nudix hydrolase 16, mitochondrial no description
sjg235180	Tetraketide alpha-pyrone reductase 2 no description
sjg235280	Phospholipase D delta no description
sjg235390	Beta-galactosidase 6 GLHYDRLASE35
sjg236060
sjg236150	DUF599
sjg236630	SUBFAMILY NOT NAMED
sjg237550	Syntaxin-binding protein 5 coiled-coil
sjg237590	coiled-coil
sjg238080	Rhodanese-like domain-containing protein 7 Uncharacterized protein no description
sjg238270	Arogenate dehydrogenase 1, chloroplastic coiled-coil
sjg238500	Methionine--tRNA ligase, chloroplastic/mitochondrial TRNASYNTHMET
sjg238780	Transcription factor MYB44 no description
sjg239110	coiled-coil
sjg239140
sjg239280	GDSL esterase/lipase CPRD49 no description
sjg240750	Uncharacterized protein
sjg240840	Ras-related protein RABE1a RASTRNSFRMNG
sjg241650
sjg242500	Uncharacterized protein no description
sjg242540	no description
sjg242840	EPIDERMAL PATTERNING FACTOR-like protein 8
sjg243540	Topless-related protein 1 Uncharacterized protein (Fragment)
sjg244120	Agamous-like MADS-box protein AGL93 coiled-coil
sjg244330	Glycosyltransferase-like KOBITO 1 SUBFAMILY NOT NAMED
sjg244530	Agamous-like MADS-box protein AGL18 coiled-coil
sjg244580
sjg244920
sjg246310
sjg246520	Protein yippee-like At4g27745 Protein yippee-like FAD NAD BINDING OXIDOREDUCTASES
sjg246700	F-box/kelch-repeat protein At1g51550 Uncharacterized protein no description
sjg246780	Histone H2B.3 (Fragment) HISTONEH2B
sjg246860	Putative Myb family transcription factor At1g14600 no description
sjg247370	3-ketoacyl-CoA synthase 12 no description
sjg247460	Sugar transport protein 8 SUGRTRNSPORT
sjg247490	Uncharacterized protein coiled-coil
sjg247930	Zinc finger protein ZAT5 Uncharacterized protein SUBFAMILY NOT NAMED
sjg248080	Beta-amyrin synthase no description
sjg248290	Probable anion transporter 4, chloroplastic Uncharacterized protein no description
sjg248440	SNF1-related protein kinase regulatory subunit beta-3 5'-AMP-ACTIVATED PROTEIN KINASE , BETA SUBUNIT
sjg248460	SUBFAMILY NOT NAMED
sjg248770	125 kDa kinesin-related protein Kinesin-like protein coiled-coil
sjg249210	Serine carboxypeptidase-like 48 CRBOXYPTASEC
sjg249650	Tropinone reductase homolog At2g29170 Uncharacterized protein GDHRDH
sjg249710	ABC transporter G family member 31 no description
sjg249810	Chitinase 2 Uncharacterized protein 2SGLOBULIN
sjg250000	RING finger protein 141 Uncharacterized protein no description
sjg250480	Beta-amyrin 28-oxidase P450
sjg250680	Potassium transporter 1 Potassium transporter coiled-coil
sjg251150	Pentatricopeptide repeat-containing protein At1g11290, chloroplastic no description
sjg251230	Transcription elongation factor B polypeptide 1 no description
sjg251470	Probable sugar phosphate/phosphate translocator At3g11320 Uncharacterized protein SOLUTE CARRIER FAMILY 35
sjg251930	Auxin-responsive protein SAUR32 Auxin_inducible
sjg252410	Phenylalanine ammonia-lyase 1 no description
sjg252850	Outer envelope pore protein 16-1, chloroplastic SUBFAMILY NOT NAMED
sjg252990	Dehydrodolichyl diphosphate synthase 6 no description
sjg253140	Omega-6 fatty acid desaturase, chloroplastic FATTY ACID DESATURASE 2
sjg253160	Uncharacterized protein
sjg253240	Malonyl-CoA-acyl carrier protein transacylase, mitochondrial no description
sjg253410	RHOMBOID-like protein 1 Uncharacterized protein no description
sjg254270	Putative secretory carrier-associated membrane protein 1 coiled-coil
sjg255450	Probable calcium-binding protein CML17 Uncharacterized protein no description
sjg256320	Beta-galactosidase 6 Beta-galactosidase GLHYDRLASE35
sjg256400	UNCHARACTERIZED
sjg256540	Uncharacterized protein coiled-coil
sjg257310	ABSCISIC ACID-INSENSITIVE 5-like protein 2 no description
sjg257670	Probable L-gulonolactone oxidase 6 Uncharacterized protein no description
sjg257780	Uncharacterized protein SUBFAMILY NOT NAMED
sjg257940	Transcription factor bHLH91 no description
sjg258160	Sister chromatid cohesion protein DCC1 SUBFAMILY NOT NAMED
sjg258810	Glucose-1-phosphate adenylyltransferase large subunit 2, chloroplastic no description
sjg259440	Protein S-acyltransferase 18 S-acyltransferase ZINC FINGER DHHC DOMAIN CONTAINING PROTEIN
sjg259460	Probably inactive receptor-like protein kinase At2g46850 coiled-coil
sjg259680	S-norcoclaurine synthase 1 no description
sjg259740	coiled-coil
sjg260600	3-ketoacyl-CoA synthase 12 no description
sjg260910	coiled-coil
sjg260970
sjg261660
sjg263160	Anaphase-promoting complex subunit 8 Uncharacterized protein no description
sjg263860	Histone-lysine N-methyltransferase, H3 lysine-9 specific SUVH6 no description
sjg264120	Lysine histidine transporter 1 SUBFAMILY NOT NAMED
sjg264180	Putative vacuolar protein sorting-associated protein 13A no description
sjg264280	Mannan endo-1,4-beta-mannosidase 5 no description
sjg264820	Probable myosin-binding protein 6 coiled-coil
sjg264900	Cell division cycle protein 48 homolog Uncharacterized protein no description
sjg265120	Probable alpha,alpha-trehalose-phosphate synthase [UDP-forming] 9 no description
sjg265160
sjg266560	Adenylate kinase 4 ADENYLTKNASE
sjg266930	Protein tipD coiled-coil
sjg267050	Homeobox protein knotted-1-like 6 no description
sjg267220	FAMILY NOT NAMED
sjg269050	LIM domain-containing protein WLIM1 Uncharacterized protein no description
sjg269230	Methylenetetrahydrofolate reductase 2 no description
sjg269530	Probable beta-1,3-galactosyltransferase 8 Uncharacterized protein coiled-coil
sjg269630	Subtilisin-like protease SBT2.5 SUBTILISIN
sjg270150	F-box protein SKIP23 DUF295
sjg270680	Probable fructokinase-5 RIBOKINASE
sjg270730	coiled-coil
sjg271520	Probable protein phosphatase 2C 60 no description
sjg272420	Isocitrate dehydrogenase [NADP] no description
sjg272520	NAC transcription factor 25 FAMILY NOT NAMED
sjg272710	FAMILY NOT NAMED
sjg273370	Probable aspartyl aminopeptidase AMINO1PTASE
sjg273750	Rhamnogalacturonate lyase no description
sjg273820	Acyl carrier protein 1, mitochondrial Acyl carrier protein ACPM_ARATH_P53665
sjg274400	Ethylene-responsive transcription factor ERF003 ETHRSPELEMNT
sjg275090	Bifunctional 3-dehydroquinate dehydratase/shikimate dehydrogenase, chloroplastic no description
sjg275600	Uncharacterized protein coiled-coil
sjg276110	Serine/threonine-protein kinase-like protein At5g23170 Uncharacterized protein no description
sjg276630	Probable sulfate transporter 3.3 no description
sjg276810	Transcription factor bHLH75 no description
sjg276930	Transcription factor MYB108 Uncharacterized protein no description
sjg277710	Protein TOO MANY MOUTHS LEURICHRPT
sjg278540	Alpha-galactosidase 1 GLHYDRLASE27
sjg279170	Elongator complex protein 2 GPROTEINBRPT
sjg279190	Putative pre-mRNA-splicing factor ATP-dependent RNA helicase DHX16 ATP-DEPENDENT RNA HELICASE
sjg279320	Cytochrome P450 724B1 no description
sjg279450	Adenylate isopentenyltransferase no description
sjg280360	LOB domain-containing protein 6 coiled-coil
sjg280490	Endonuclease 2 Uncharacterized protein no description
sjg280570	PHD finger protein MALE STERILITY 1 no description
sjg280780	66 kDa stress protein no description
sjg280840	Short-chain dehydrogenase reductase ATA1 GDHRDH
sjg281030	Lipoyl synthase, chloroplastic Lipoyl synthase, chloroplastic no description
sjg281220	Mannose-6-phosphate isomerase 1 coiled-coil
sjg281340
sjg281670	Polygalacturonase QRT3 Uncharacterized protein no description
sjg281850	Mitochondrial amidoxime reducing component 2 MOLYBDOPTERIN COFACTOR SULFURASE (MOSC)
sjg282120	LTP_2
sjg282230	Protein CRABS CLAW Uncharacterized protein no description
sjg283010	Signal peptidase complex catalytic subunit SEC11A Signal peptidase I SIGNALPTASE
sjg283770	PRA1 family protein F2 PRENYLATED RAB ACCEPTOR 1-RELATED
sjg283870	Cytidine deaminase 1 Cytidine deaminase no description
sjg284190	Beta-fructofuranosidase, insoluble isoenzyme 1 no description
sjg284250
sjg284360	SNF1-related protein kinase regulatory subunit beta-3 Uncharacterized protein 5'-AMP-ACTIVATED PROTEIN KINASE , BETA SUBUNIT
sjg285050	Exonuclease V, chloroplastic Uncharacterized protein SUBFAMILY NOT NAMED
sjg285310	Non-functional NADPH-dependent codeinone reductase 2 Uncharacterized protein ALDKETRDTASE
sjg285720	Transcription factor TCP19 FAMILY NOT NAMED
sjg286090	Hexose carrier protein HEX6 SUGRTRNSPORT
sjg286280	Probable serine/threonine protein kinase IRE no description
sjg286410	MADS-box transcription factor 6 Uncharacterized protein (Fragment) coiled-coil
sjg286440	Myb-related protein Zm1 no description
sjg286760	Protein ODORANT1 no description
sjg287230	Pectinesterase 2 no description
sjg287470	Methyltransferase-like protein 1 SUBFAMILY NOT NAMED
sjg287500	Zinc finger A20 and AN1 domain-containing stress-associated protein 1 no description
sjg287820	Stamen-specific protein FIL1 no description
sjg288010	Uncharacterized protein PHOSPHATIDYLINOSITOL N-ACETYLGLUCOSAMINYLTRANSFERASE SUBUNIT P (DOWN SYNDROME CRITICAL REGION PROTEIN 5)-RELATED
sjg288090	Metal tolerance protein 10 Uncharacterized protein no description
sjg288490
sjg288640	Peroxidase 66 PEROXIDASE
sjg288750	Protein O-glucosyltransferase 1 UNCHARACTERIZED
sjg288930	Spastin Uncharacterized protein coiled-coil
sjg288990	Hexose carrier protein HEX6 SUGRTRNSPORT
sjg289390	Anthocyanidin 5,3-O-glucosyltransferase no description
sjg289620	Ent-kaur-16-ene synthase, chloroplastic no description
sjg289650	Transcription factor bHLH91 coiled-coil
sjg289660	Protein HOTHEAD Uncharacterized protein no description
sjg291100	Transcription factor GAMYB no description
sjg291220	Blue copper protein Uncharacterized protein (Fragment) O82081_ARATH_O82081
sjg291250	Probable protein S-acyltransferase 7 SUBFAMILY NOT NAMED
sjg291640	Indole-3-acetic acid-amido synthetase GH3.6 SUBFAMILY NOT NAMED
sjg292120
sjg292360	BTB/POZ domain-containing protein At3g22104 Uncharacterized protein coiled-coil
sjg292730	High mobility group B protein 3 coiled-coil
sjg293330	Uncharacterized protein At1g28695 Uncharacterized protein SUBFAMILY NOT NAMED
sjg293370
sjg293430	Beclin-1-like protein coiled-coil
sjg293640	GDSL esterase/lipase At4g01130 no description
sjg293700	Protein FAR1-RELATED SEQUENCE 12 Uncharacterized protein SUBFAMILY NOT NAMED
sjg293720	Ethylene-responsive transcription factor CRF5 Uncharacterized protein ETHRSPELEMNT
sjg293840	Probable non-specific lipid-transfer protein 2 LIPIDTRNSFER
sjg294150	Type III polyketide synthase A coiled-coil
sjg294300	Ferric reduction oxidase 2 Uncharacterized protein no description
sjg294380	Elicitor-responsive protein 3 Uncharacterized protein no description
sjg294400	Uclacyanin-3 Q6H8G6_ORYSA_Q6H8G6
sjg294580	Acyl carrier protein 1, mitochondrial ACPM_ARATH_P53665
sjg294650	Malate dehydrogenase, cytoplasmic Malate dehydrogenase no description
sjg295050	Alkaline/neutral invertase CINV2 Uncharacterized protein SUBFAMILY NOT NAMED
sjg295090	Cell number regulator 6 Uncharacterized protein SUBFAMILY NOT NAMED
sjg295340	Cytochrome P450 703A2 P450
sjg295620	DnaJ protein homolog ANJ1 Uncharacterized protein no description
sjg295660	Eukaryotic translation initiation factor 1A Q7Y1V3_ORYSA_Q7Y1V3
sjg295740	Vesicle-associated protein 43103 coiled-coil
sjg295880	Protein REVEILLE 3 no description
sjg296520	Axial regulator YABBY 1 Uncharacterized protein SUBFAMILY NOT NAMED
sjg296860	Putative dual specificity protein phosphatase DSP8 no description
sjg297070	Uncharacterized protein WRC
sjg297230	Zinc finger protein ZAT9 ZINC FINGER (C2H2 TYPE) FAMILY PROTEIN
sjg297300	GTP-binding protein YPTM2 Uncharacterized protein RASTRNSFRMNG
sjg297720	Tetraketide alpha-pyrone reductase 1 no description
sjg298020	Uncharacterized protein (Fragment)
sjg298060	Gibberellin 2-beta-dioxygenase 8 no description
sjg298120	Actin-depolymerizing factor 5 Uncharacterized protein no description
sjg298780	Acid phosphatase 1 no description
sjg299750	Chitobiosyldiphosphodolichol beta-mannosyltransferase Uncharacterized protein BETA1,4 MANNOSYLTRANSFERASE
sjg299920	Galactose oxidase no description
sjg301870	Boron transporter 4 Uncharacterized protein coiled-coil
sjg302480	Hexokinase-1 Hexokinase HEXOKINASE
sjg302850	PROKAR_LIPOPROTEIN
sjg303100	Myosin heavy chain kinase B no description
sjg303200	Peroxidase 29 PEROXIDASE
sjg303840	Uncharacterized protein At2g38710 no description
sjg303870	Uncharacterized protein SUBFAMILY NOT NAMED
sjg304170	Apoptosis-inducing factor homolog A Uncharacterized protein FADPNR
sjg304210	Nudix hydrolase 26, chloroplastic NUDIXFAMILY
sjg304620	Transcription repressor OFP13 Uncharacterized protein Ovate
sjg304890	Probable 6-phosphogluconolactonase 1 no description
sjg305240	Probable WRKY transcription factor 23 no description
sjg305650	Cytokinin hydroxylase coiled-coil
sjg305930	EPIDERMAL PATTERNING FACTOR-like protein 8
sjg305990	Cytochrome B5 isoform D Uncharacterized protein CYTOCHROMEB5
sjg306100	Receptor-like cytosolic serine/threonine-protein kinase RBK2 no description
sjg306120	Transcription factor WER no description
sjg307210	Dehydrodolichyl diphosphate synthase 6 no description
sjg307280	Bifunctional 3-dehydroquinate dehydratase/shikimate dehydrogenase, chloroplastic no description
sjg308020	Transcription factor MYB44 no description
sjg308250	12-oxophytodienoate reductase 2 no description
sjg308550	U11/U12 small nuclear ribonucleoprotein 25 kDa protein no description
sjg308610	DOG1
sjg309120	RING-H2 finger protein ATL10 no description
sjg309190	Transcription factor IND Uncharacterized protein coiled-coil
sjg309470	U-box domain-containing protein 27 Uncharacterized protein no description
sjg309890	F-box protein At1g30790 Uncharacterized protein SUBFAMILY NOT NAMED
sjg309970	Hydroquinone glucosyltransferase UDP-GLUCOSYLTRANSFERASE
sjg310330	Glycine-rich domain-containing protein 1 DUF1399
sjg310460	Bifunctional epoxide hydrolase 2 EPOXHYDRLASE
sjg310600	Asp_protease_2
sjg311560	E3 ubiquitin-protein ligase RNF181 no description
sjg311940	Probable acyl-activating enzyme 10 no description
sjg312050	Boron transporter 4 no description
sjg312090	no description
sjg312130	Cytochrome c oxidase subunit 5b-2, mitochondrial Q8LBW7_ARATH_Q8LBW7
sjg312320	Probable LRR receptor-like serine/threonine-protein kinase At1g53430 Uncharacterized protein no description
sjg312440	Peroxidase 51 Peroxidase PEROXIDASE
sjg312480	Pentatricopeptide repeat-containing protein At3g49710 Uncharacterized protein no description
sjg312790	Serine/threonine protein phosphatase 2A 55 kDa regulatory subunit B beta isoform PP2APR55
sjg312810	Nuclear transcription factor Y subunit A-3 CCAATSUBUNTB
sjg312940	General transcription factor 3C polypeptide 3 no description
sjg313410	Transcription repressor OFP7 Ovate
sjg314050	Acidic leucine-rich nuclear phosphoprotein 32-related protein no description
sjg314270
sjg315640
sjg315900	Extracellular ribonuclease LE no description
sjg316020	Transcription factor GTE2 coiled-coil
sjg316250	no description
sjg316480	EPIDERMAL PATTERNING FACTOR-like protein 1
sjg316500	F-box/LRR-repeat MAX2 homolog A Uncharacterized protein (Fragment) no description
sjg316520	Rac-like GTP-binding protein RHO1 RASTRNSFRMNG
sjg317390	Cold-regulated 413 plasma membrane protein 2 Uncharacterized protein WCOR413
sjg317410	Cyclin-D4-1 no description
sjg317420	Floral homeotic protein DEFICIENS coiled-coil
sjg317470	Histone-lysine N-methyltransferase CLF no description
sjg317540	Glycine-rich domain-containing protein 1 coiled-coil
sjg317600	Cytochrome P450 84A1 P450
sjg317780	ATP-dependent 6-phosphofructokinase 5, chloroplastic PHFRCTKINASE
sjg317970	Agamous-like MADS-box protein AGL61 Uncharacterized protein coiled-coil
sjg318050	Cytokinin riboside 5'-monophosphate phosphoribohydrolase LOG1 no description
sjg318720	Kinesin-like protein NACK1 coiled-coil
sjg318930
sjg319070	Purple acid phosphatase 10 Purple acid phosphatase no description
sjg319140	Protein Brevis radix-like 2 Uncharacterized protein coiled-coil
sjg319510	Protein WUSCHEL no description
sjg319800	Uncharacterized protein
sjg319960	Abscisic acid 8'-hydroxylase 4 P450
sjg320110	Small RNA degrading nuclease 3 coiled-coil
sjg320190	Probable LRR receptor-like serine/threonine-protein kinase At1g51880 no description
sjg320490	Transcription factor bHLH96 no description
sjg320510	Indole-3-pyruvate monooxygenase YUCCA2 FADPNR
sjg320520	Putative pentatricopeptide repeat-containing protein At5g08490 SUBFAMILY NOT NAMED
sjg321170
sjg321210	Transcription factor MYB108 no description
sjg321440	Zinc finger protein 6 no description
sjg321610	Transcription factor ABORTED MICROSPORES coiled-coil
sjg321820	Beta-glucosidase 44 Uncharacterized protein GLHYDRLASE1
sjg321870	Beta-glucosidase 44 Uncharacterized protein (Fragment) GLHYDRLASE1
sjg321880	Beta-glucosidase 44 Uncharacterized protein GLHYDRLASE1
sjg322170	Omega-6 fatty acid desaturase, chloroplastic FATTY ACID DESATURASE 2

## Sheet: MEmagenta_BF
modProbes
sjg001560	Expansin-A12 Uncharacterized protein EXPANSNFAMLY
sjg001590	Vacuolar calcium ion transporter no description
sjg002160
sjg002170
sjg002240	DUF1223
sjg002390	CBS domain-containing protein CBSX5 Uncharacterized protein no description
sjg004040	Xyloglucan endotransglucosylase/hydrolase protein 24 Xyloglucan endotransglucosylase/hydrolase no description
sjg005700	Citrate synthase, mitochondrial coiled-coil
sjg006060	Probable xyloglucan endotransglucosylase/hydrolase protein 33 Xyloglucan endotransglucosylase/hydrolase no description
sjg006230	coiled-coil
sjg006830	Mitochondrial uncoupling protein 3 MITOCARRIER
sjg006880	Vacuolar amino acid transporter 1 SUBFAMILY NOT NAMED
sjg007440	Exocyst complex component EXO84A coiled-coil
sjg007690	Polygalacturonase no description
sjg008520	Alpha-galactosidase GLHYDRLASE27
sjg008660	Transcription factor BPE coiled-coil
sjg009010	Polyamine oxidase 1 Uncharacterized protein coiled-coil
sjg009040	Polyvinylalcohol dehydrogenase no description
sjg009390	Proline-rich receptor-like protein kinase PERK13 no description
sjg009830
sjg010040	Protein IQ-DOMAIN 31 SUBFAMILY NOT NAMED
sjg010110	GDSL esterase/lipase At3g48460 no description
sjg010240	Protein EMSY-LIKE 3 Uncharacterized protein coiled-coil
sjg010480	Exocyst complex component EXO70B1 EXOCYST COMPLEX PROTEIN EXO70
sjg011010	Cation/H(+) antiporter 28 SUBFAMILY NOT NAMED
sjg011260	Putative SNAP25 homologous protein SNAP30 coiled-coil
sjg011430	FAMILY NOT NAMED
sjg011520
sjg011560	Probable inactive purple acid phosphatase 27 no description
sjg012590	COBRA-like protein 10 Uncharacterized protein CBL10_ARATH_Q9LJU0
sjg012640	(-)-germacrene D synthase no description
sjg014740	Myosin-binding protein 7 coiled-coil
sjg015340	Nuclear transcription factor Y subunit B-7 CCAATSUBUNTA
sjg015520	DNA polymerase delta catalytic subunit DNA polymerase DNAPOLB
sjg015660
sjg016880	Putative F-box protein At3g10430 no description
sjg017140	Nuclear pore complex protein NUP98A no description
sjg017180	Internal alternative NAD(P)H-ubiquinone oxidoreductase A1, mitochondrial Uncharacterized protein FADPNR
sjg018500	Putative clathrin assembly protein At4g25940 coiled-coil
sjg018580
sjg018780	Putative F-box/LRR-repeat protein At4g15060 Uncharacterized protein no description
sjg018790
sjg019390	Calcium uptake protein 1, mitochondrial no description
sjg019420	Eukaryotic translation initiation factor isoform 4G-1 no description
sjg019660	Putative leucine-rich repeat receptor-like serine/threonine-protein kinase At2g24130 LEURICHRPT
sjg019800	E3 ubiquitin-protein ligase RBBP6 Uncharacterized protein coiled-coil
sjg020040	Zinc finger protein CONSTANS-LIKE 5 SUBFAMILY NOT NAMED
sjg020070	Endoglucanase 16 no description
sjg020930	Plant intracellular Ras-group-related LRR protein 6 no description
sjg020970	Probable pectinesterase/pectinesterase inhibitor 13 no description
sjg021130	Beta-amyrin 28-oxidase Uncharacterized protein no description
sjg021330	Beta-galactosidase 7 GLHYDRLASE35
sjg021490	Vacuolar protein sorting-associated protein 51 homolog coiled-coil
sjg021530	Tetraspanin-15 FAMILY NOT NAMED
sjg021550	Pollen receptor-like kinase 1 Uncharacterized protein coiled-coil
sjg021680	Chitotriosidase-1 Uncharacterized protein no description
sjg021820	ATPase 8, plasma membrane-type coiled-coil
sjg021890	Cation/H(+) antiporter 27 Uncharacterized protein (Fragment) SUBFAMILY NOT NAMED
sjg021980	no description
sjg022040	U-box domain-containing protein 35 Serine threonine kinase coiled-coil
sjg022110	Uncharacterized protein At4g15970 SUBFAMILY NOT NAMED
sjg022380	Vesicle-associated membrane protein 711 no description
sjg023000	Uncharacterized protein At4g15970 no description
sjg023090	Probable pectinesterase/pectinesterase inhibitor 13 no description
sjg024040	Glycerophosphodiester phosphodiesterase GDPDL7 no description
sjg024750	Monoglyceride lipase no description
sjg025330	Putative pectinesterase/pectinesterase inhibitor 28 Uncharacterized protein no description
sjg025890	Uncharacterized protein FAMILY NOT NAMED
sjg026440
sjg026470
sjg026480	T-complex protein 1 subunit alpha T-complex protein 1 subunit alpha no description
sjg026790	Transcription factor bHLH49 BASIC HELIX-LOOP-HELIX (BHLH) FAMILY PROTEIN
sjg027200
sjg027220	UDP-glycosyltransferase 89A2 no description
sjg027500	MRG-BINDING PROTEIN
sjg027770	no description
sjg027960	B12D
sjg028200	14-3-3-like protein GF14 iota coiled-coil
sjg028420	Lysine histidine transporter 1 SUBFAMILY NOT NAMED
sjg029300	HVA22-like protein i HVA22-like protein HVA22-LIKE PROTEIN
sjg029890	SUBFAMILY NOT NAMED
sjg030160	Werner syndrome ATP-dependent helicase homolog no description
sjg030400	coiled-coil
sjg030680	Alpha-galactosidase Alpha-galactosidase GLHYDRLASE27
sjg031460	Phosphatidylinositol 4-phosphate 5-kinase 6 no description
sjg031600	Putative clathrin assembly protein At1g03050 no description
sjg032520
sjg032760	ATPase 9, plasma membrane-type HATPASE
sjg033290	Calumenin-B no description
sjg034250	Serine/arginine-rich splicing factor SR45 no description
sjg034470
sjg034660	Putative cyclic nucleotide-gated ion channel 15 Uncharacterized protein no description
sjg034840	Probable E3 ubiquitin-protein ligase ARI2 no description
sjg035030	MLO-like protein 5 FAMILY NOT NAMED
sjg035090	Probable RNA-binding protein ARP1 no description
sjg035240	Lysine histidine transporter-like 8 Uncharacterized protein AMINO ACID TRANSPORTER
sjg036200
sjg036480	Proton pump-interactor 1 coiled-coil
sjg036590	Synaptotagmin-2 C2DOMAIN
sjg036830	Elongation of fatty acids protein 3-like Uncharacterized protein FATTY ACID ACYL TRANSFERASE-RELATED
sjg037270	FAMILY NOT NAMED
sjg037520	Mitogen-activated protein kinase homolog NTF3 no description
sjg037660	Protein S-acyltransferase 21 ZINC FINGER DHHC DOMAIN CONTAINING PROTEIN
sjg038040	Glucan endo-1,3-beta-glucosidase 7 no description
sjg038090	Uncharacterized protein
sjg038130	Dipeptidyl aminopeptidase BIII no description
sjg038170	PI-PLC X domain-containing protein At5g67130 no description
sjg038270	SUBFAMILY NOT NAMED
sjg038640	DEAD-box ATP-dependent RNA helicase 28 coiled-coil
sjg039090	1,4-alpha-glucan-branching enzyme 1, chloroplastic/amyloplastic (Fragment) Uncharacterized protein no description
sjg039350
sjg039580	Cytoplasmic tRNA 2-thiolation protein 1 no description
sjg039870	Soluble inorganic pyrophosphatase 1 no description
sjg040090	Actin ACTIN
sjg040290	Receptor-like cytosolic serine/threonine-protein kinase RBK2 Uncharacterized protein no description
sjg040880	Late embryogenesis abundant protein D-34 SEED MATURATION FAMILY PROTEIN
sjg041940	Ketol-acid reductoisomerase, chloroplastic no description
sjg043020	Uncharacterized protein coiled-coil
sjg043160	Uncharacterized protein coiled-coil
sjg043240	coiled-coil
sjg043300	no description
sjg043340	Trifunctional UDP-glucose 4,6-dehydratase/UDP-4-keto-6-deoxy-D-glucose 3,5-epimerase/UDP-4-keto-L-rhamnose-reductase RHM3 Uncharacterized protein no description
sjg043430	Transcription factor bHLH49 no description
sjg043640	Uncharacterized calcium-binding protein At1g02270 Uncharacterized protein no description
sjg043780	CRIB domain-containing protein RIC11 no description
sjg044100
sjg044150	E3 ubiquitin-protein ligase RHF2A no description
sjg044260	Uncharacterized protein coiled-coil
sjg044540	Putative germin-like protein 43132 GERMIN
sjg044750	Nuclear transcription factor Y subunit A-7 Uncharacterized protein TRANSCRIPTION FACTOR NF-Y ALPHA-RELATED
sjg045230	Syntaxin-124 coiled-coil
sjg045300	50S ribosomal protein HLP, mitochondrial no description
sjg045360	F-box protein SKIP19 no description
sjg045370	G-type lectin S-receptor-like serine/threonine-protein kinase RKS1 Serine/threonine-protein kinase no description
sjg045720	Serine/threonine-protein kinase PBS1 no description
sjg045740	Equilibrative nucleotide transporter 3 DERENTRNSPRT
sjg046040	Uncharacterized protein At4g04980 Uncharacterized protein coiled-coil
sjg046580	(3S,6E)-nerolidol synthase 2, chloroplastic/mitochondrial Uncharacterized protein no description
sjg047220	Cytochrome P450 CYP72A219 P450
sjg047240
sjg048780	tRNA pseudouridine synthase A tRNA pseudouridine synthase no description
sjg049430	Uncharacterized protein
sjg050210	Methyltransferase-like protein 13 no description
sjg051030	Serine/threonine-protein kinase CTR1 no description
sjg051340	Cellulose synthase-like protein D1 coiled-coil
sjg051420	Ubiquinone biosynthesis monooxygenase COQ6, mitochondrial Uncharacterized protein RNGMNOXGNASE
sjg051930	Probable serine/threonine-protein kinase At1g54610 no description
sjg052380	Vestitone reductase Uncharacterized protein no description
sjg052500	Pectinesterase 3 no description
sjg052740	Phosphatidylinositol 3,4,5-trisphosphate 3-phosphatase and dual-specificity protein phosphatase PTEN no description
sjg053020
sjg053100
sjg053110	Uncharacterized protein At1g32220, chloroplastic Uncharacterized protein no description
sjg053140
sjg053380	Mitogen-activated protein kinase 10 no description
sjg053740
sjg054040	Probable xyloglucan glycosyltransferase 6 no description
sjg054150	Self-incomp_S1
sjg054380	T-complex protein 1 subunit alpha no description
sjg054460
sjg054520
sjg055030
sjg055350	Agamous-like MADS-box protein AGL11 coiled-coil
sjg055570	Protein YLS9 FAMILY NOT NAMED
sjg057310	Protein BOLA1, chloroplastic no description
sjg057800	T-complex protein 1 subunit delta T-complex protein 1 subunit delta TCOMPLEXTCP1
sjg057840	ATP-dependent RNA helicase DHX36 Uncharacterized protein coiled-coil
sjg058000	Pollen-specific leucine-rich repeat extensin-like protein 4 PRICHEXTENSN
sjg058030	Uncharacterized protein coiled-coil
sjg058250	Uncharacterized protein no description
sjg058330	coiled-coil
sjg059450	Beta-galactosidase 14 Beta-galactosidase GLHYDRLASE35
sjg059460	Probable receptor-like protein kinase At1g11050 no description
sjg059880	Flavonol synthase/flavanone 3-hydroxylase Uncharacterized protein no description
sjg060230	coiled-coil
sjg060570	Auxin response factor 17 no description
sjg060800	V-type proton ATPase subunit G Uncharacterized protein VACUOLAR ATP SYNTHASE SUBUNIT G PLANT
sjg061320	DnaJ homolog subfamily B member 13 no description
sjg061400	RVT_3
sjg061670	Polypyrimidine tract-binding protein homolog 3 no description
sjg061750	Uncharacterized WD repeat-containing protein all2124 Uncharacterized protein (Fragment) no description
sjg061770	UDP-sugar pyrophosphorylase no description
sjg061860	Transcriptional corepressor SEUSS SUBFAMILY NOT NAMED
sjg062550	Citrate-binding protein no description
sjg062650	Cell wall / vacuolar inhibitor of fructosidase 2 Uncharacterized protein no description
sjg062840	Histone-lysine N-methyltransferase 2D no description
sjg062940	no description
sjg063350	Transcription repressor MYB6 no description
sjg063620	Programmed cell death protein 4 Uncharacterized protein no description
sjg064030	UPF0496 protein At1g20180 coiled-coil
sjg064270
sjg064390	Agamous-like MADS-box protein AGL11 coiled-coil
sjg064940	Uncharacterized protein coiled-coil
sjg065310	Myosin-binding protein 7 coiled-coil
sjg065390	RHOMBOID-like protein 2 no description
sjg065520	Uncharacterized protein At1g04910 FAMILY NOT NAMED
sjg067130	Transcription factor VIP1 coiled-coil
sjg067560	Magnesium transporter MRS2-F SUBFAMILY NOT NAMED
sjg067710	Exocyst complex component EXO70A1 Uncharacterized protein EXOCYST COMPLEX PROTEIN EXO70
sjg067890	Dof zinc finger protein DOF1.2 Q8LJC3_ORYSA_Q8LJC3
sjg068210
sjg068990	Probable pectate lyase P59 AMBALLERGEN
sjg069100	Phosphatidylinositol 4-kinase gamma 1 Uncharacterized protein FAMILY NOT NAMED
sjg069220
sjg069430	Probable pectate lyase P59 AMBALLERGEN
sjg069560	IAA-amino acid hydrolase ILR1 Uncharacterized protein no description
sjg069590	Phosphatidylinositol 3,4,5-trisphosphate 3-phosphatase and dual-specificity protein phosphatase PTEN no description
sjg070550	Aldose 1-epimerase no description
sjg070670	Probable serine/threonine-protein kinase At1g54610 no description
sjg070800	Aldose 1-epimerase Aldose 1-epimerase no description
sjg070850	Polyadenylate-binding protein 7 Polyadenylate-binding protein no description
sjg071050
sjg072650	Probable carboxylesterase 17 no description
sjg072790	Polcalcin Ole e 3 no description
sjg072840	Protein trichome birefringence-like 9 SUBFAMILY NOT NAMED
sjg073470
sjg073700
sjg074830	no description
sjg074990	Probable pectate lyase 7 Uncharacterized protein (Fragment) AMBALLERGEN
sjg075350
sjg075600	UDP-arabinopyranose mutase 1 Alpha-1,4-glucan-protein synthase [UDP-forming]
sjg075780	Subtilisin-like protease SBT4.14 PROPROTEIN CONVERTASE SUBTILISIN/KEXIN
sjg075960	Xyloglucan endotransglucosylase/hydrolase protein 24 no description
sjg076080	Probable protein S-acyltransferase 3 SUBFAMILY NOT NAMED
sjg076140	Probable pectate lyase P59 Pectate lyase AMBALLERGEN
sjg076450
sjg076520	Protein RALF-like 4 RALF
sjg076780	Receptor-like protein kinase ANXUR2 Uncharacterized protein no description
sjg076800	Ankyrin-1 ANKYRIN
sjg076870	GTPase LSG1-2 coiled-coil
sjg077630	Uncharacterized protein At2g34160 no description
sjg077660
sjg077670	Uncharacterized protein SUBFAMILY NOT NAMED
sjg077780	B3 domain-containing transcription factor VRN1 no description
sjg077980	Myosin-11 coiled-coil
sjg078030	Protein RALF-like 4 RALF
sjg078100	Protein RALF-like 4 Uncharacterized protein RALF
sjg079020	Probable serine/threonine-protein kinase WNK4 Uncharacterized protein coiled-coil
sjg079530	Mitochondrial phosphate carrier protein 3, mitochondrial no description
sjg080670	Oligopeptide transporter 5 ISP4 LIKE PROTEIN
sjg081010
sjg082380	Serine/threonine-protein kinase PBS1 Uncharacterized protein no description
sjg082570	Subtilisin-like protease SBT5.3 Uncharacterized protein SUBTILISIN
sjg082810	Subtilisin-like protease SBT5.4 Uncharacterized protein SUBTILISIN
sjg083080	Protein ENHANCED DOWNY MILDEW 2 Uncharacterized protein no description
sjg083480
sjg083510	Altered inheritance of mitochondria protein 32 no description
sjg083770	Protein LURP-one-related 6 Uncharacterized protein Tub_2
sjg084000	Transcription initiation factor TFIID subunit 10 no description
sjg084080	Uncharacterized protein coiled-coil
sjg084120	ACT domain-containing protein ACR2 no description
sjg085750	Potassium channel AKT6 ANKYRIN
sjg086090	Selenoprotein H Uncharacterized protein coiled-coil
sjg086740	U-box domain-containing protein 52 coiled-coil
sjg087260	DNA-directed RNA polymerases IV and V subunit 2 no description
sjg087370	Putative peptidyl-tRNA hydrolase PTRHD1 no description
sjg087660	Synaptotagmin-4 Uncharacterized protein coiled-coil
sjg088660	E3 ubiquitin-protein ligase KEG no description
sjg088690	Trifunctional UDP-glucose 4,6-dehydratase/UDP-4-keto-6-deoxy-D-glucose 3,5-epimerase/UDP-4-keto-L-rhamnose-reductase RHM1 Uncharacterized protein no description
sjg089130	no description
sjg089220	Uncharacterized protein SLR1-BP
sjg089360	Coiled-coil domain-containing protein SCD2 coiled-coil
sjg090340	Beta-galactosidase 13 GLHYDRLASE35
sjg090450	DUF4228
sjg090840	Lysine histidine transporter-like 8 Aa_trans
sjg091550	Equilibrative nucleotide transporter 3 Uncharacterized protein (Fragment) EQUILIBRATIVE NUCLEOSIDE TRANSPORTER
sjg091580	Equilibrative nucleotide transporter 3 no description
sjg091590	Equilibrative nucleotide transporter 3 coiled-coil
sjg091630	Eukaryotic translation initiation factor 1A Uncharacterized protein Q7Y1V3_ORYSA_Q7Y1V3
sjg091750	Linoleate 13S-lipoxygenase 3-1, chloroplastic no description
sjg091910	DnaJ homolog subfamily B member 13 Uncharacterized protein no description
sjg092040	Alpha-dioxygenase 1 no description
sjg092120	Myb-related protein 305 no description
sjg092200	Hyccin Uncharacterized protein Hyccin
sjg092210	Nuclear control of ATPase protein 2 coiled-coil
sjg092240	La-related protein 1A no description
sjg092480	Putative cyclic nucleotide-gated ion channel 18 Uncharacterized protein no description
sjg093360	GDSL esterase/lipase At1g33811 no description
sjg093730	Phosphate transporter PHO1 homolog 7 coiled-coil
sjg094410
sjg094510	coiled-coil
sjg094900
sjg095180	Auxin-induced protein X10A SUBFAMILY NOT NAMED
sjg095260
sjg095380
sjg095430	Dirigent protein 23 SUBFAMILY NOT NAMED
sjg095610	Amidophosphoribosyltransferase 2, chloroplastic Uncharacterized protein no description
sjg095980	DNA (cytosine-5)-methyltransferase 1 Uncharacterized protein (Fragment)
sjg096560	Protein C2-DOMAIN ABA-RELATED 4 no description
sjg097970	Glucuronoxylan 4-O-methyltransferase 1 Uncharacterized protein FAMILY NOT NAMED
sjg098110
sjg098210	Uridine kinase-like protein 5 URIDINKINASE
sjg098290
sjg098310	50S ribosomal protein L1 no description
sjg098370	coiled-coil
sjg098450	UPF0481 protein At3g47200 FAMILY NOT NAMED
sjg098860	Succinate dehydrogenase [ubiquinone] iron-sulfur subunit 2, mitochondrial no description
sjg099320	Membrane-anchored ubiquitin-fold protein 4 no description
sjg099360	Exocyst complex component EXO70B1 coiled-coil
sjg099760	Early nodulin-like protein 1 Q8H997_TOBAC_Q8H997
sjg100060	WD repeat-containing protein 82 GPROTEINBRPT
sjg100150	Callose synthase 12 FAMILY NOT NAMED
sjg100320	Retinoblastoma-related protein no description
sjg100720
sjg100740
sjg100780
sjg101180	Uncharacterized protein SUBFAMILY NOT NAMED
sjg101220
sjg102190	Serine/threonine protein phosphatase 2A 59 kDa regulatory subunit B' eta isoform Serine/threonine-protein phosphatase 2A, subunit B56
sjg102230	Glutamate receptor 3.2 Uncharacterized protein no description
sjg102420	Protoporphyrinogen oxidase, chloroplastic/mitochondrial ADXRDTASE
sjg102710	CSC1-like protein At4g02900 PROBABLE MEMBRANE PROTEIN DUF221-RELATED
sjg103540	RHOMBOID-like protein 5 Uncharacterized protein no description
sjg103670	Probable pectate lyase P59 AMBALLERGEN
sjg103680	Probable pectate lyase P59 Pectate lyase AMBALLERGEN
sjg104210	Alpha-galactosidase Alpha-galactosidase GLHYDRLASE27
sjg104600	Lipoxygenase 3, chloroplastic Uncharacterized protein (Fragment) PLTLPOXGNASE
sjg104670	Pollen receptor-like kinase 3 no description
sjg105910	Superoxide dismutase [Cu-Zn] 4A CUZNDISMTASE
sjg106330	Exportin-7 Uncharacterized protein (Fragment) coiled-coil
sjg106820	coiled-coil
sjg107290
sjg107310	Probable glucan 1,3-beta-glucosidase A Uncharacterized protein no description
sjg107980	Sugar transport protein 10 SUGRTRNSPORT
sjg108060	RING-H2 finger protein ATL29 no description
sjg108560	Sugar transport protein 10 Uncharacterized protein SUGRTRNSPORT
sjg109670
sjg109690	Mitogen-activated protein kinase kinase 10 Uncharacterized protein no description
sjg109760	Uncharacterized protein coiled-coil
sjg109810	no description
sjg110310	Trifunctional UDP-glucose 4,6-dehydratase/UDP-4-keto-6-deoxy-D-glucose 3,5-epimerase/UDP-4-keto-L-rhamnose-reductase RHM1 Uncharacterized protein no description
sjg110500	Protein MIZU-KUSSEI 1 FAMILY NOT NAMED
sjg110740	SUBFAMILY NOT NAMED
sjg111070	Probable receptor-like protein kinase At4g39110 no description
sjg111280	Beta-galactosidase 3 GLHYDRLASE35
sjg111320	30S ribosomal protein S31, mitochondrial
sjg111380	Phosphatidylinositol/phosphatidylcholine transfer protein SFH3 coiled-coil
sjg111470	Uncharacterized protein
sjg111520
sjg111600	Cytochrome P450 84A1 P450
sjg111700	Proline-rich receptor-like protein kinase PERK7 no description
sjg111790	DNA-binding protein HEXBP Uncharacterized protein no description
sjg112580	GDSL esterase/lipase At1g54790 Kinesin-like protein no description
sjg112810	Putative cyclic nucleotide-gated ion channel 8 no description
sjg112850	Putative cyclic nucleotide-gated ion channel 8 no description
sjg113140	SUBFAMILY NOT NAMED
sjg113870	Protein GPR107 Uncharacterized protein (Fragment) LUNG SEVEN TRANSMEMBRANE RECEPTOR
sjg114590	Bidirectional sugar transporter NEC1 Sugar transporter SWEET RAG1-ACTIVATING PROTEIN 1
sjg115020	B3 domain-containing protein At1g05920 Uncharacterized protein no description
sjg115580	Calcium-dependent protein kinase 24 no description
sjg115650	Soluble inorganic pyrophosphatase 3 no description
sjg115690	Uncharacterized protein (Fragment) no description
sjg116330	COBRA-like protein 11 CBL11_ARATH_Q9T045
sjg116900	Putative cyclic nucleotide-gated ion channel 8 Uncharacterized protein no description
sjg117050	Putative cyclic nucleotide-gated ion channel 8 no description
sjg117340	Cinnamoyl-CoA reductase 1 Uncharacterized protein no description
sjg117650	ATPase family AAA domain-containing protein 1-A no description
sjg118100	Cell wall / vacuolar inhibitor of fructosidase 2 Uncharacterized protein no description
sjg118120	no description
sjg118170	SUBFAMILY NOT NAMED
sjg118680
sjg119270	Calmodulin-like protein 11 Uncharacterized protein no description
sjg119710	Uncharacterized WD repeat-containing protein C2A9.03 no description
sjg119860	Probable LRR receptor-like serine/threonine-protein kinase At5g45840 Uncharacterized protein no description
sjg119980	Inositol transporter 4 coiled-coil
sjg120550	Putative protein FAR1-RELATED SEQUENCE 10 SUBFAMILY NOT NAMED
sjg120660	Auxin-repressed 12.5 kDa protein Auxin_repressed
sjg120750	WEB family protein At1g12150 coiled-coil
sjg121240
sjg121340	Glucan endo-1,3-beta-D-glucosidase SUBFAMILY NOT NAMED
sjg121570	Prefoldin subunit 6 coiled-coil
sjg121590	Uncharacterized protein At4g28440 Uncharacterized protein no description
sjg121690	Probable F-box protein At4g22030 Uncharacterized protein FAMILY NOT NAMED
sjg121760	Protein RALF-like 33 RALF
sjg121930	coiled-coil
sjg121970	Probable ATP-dependent RNA helicase DHX35 no description
sjg122020	Probable inactive dual specificity protein phosphatase-like At4g18593 SUBFAMILY NOT NAMED
sjg122110	Alkaline ceramidase 3 ALKALINE CERAMIDASE-RELATED
sjg122250	Protein RALF-like 33 RALF
sjg122750	Cytochrome b561 and DOMON domain-containing protein At5g47530 Uncharacterised conserved protein, UCP037471 type
sjg123040	Uncharacterized protein SUBFAMILY NOT NAMED
sjg123230	DNA-directed RNA polymerases IV and V subunit 4 DNA-DIRECTED RNA POLYMERASE II
sjg123630	Probable beta-D-xylosidase 5 GLHYDRLASE3
sjg124380	Type I inositol polyphosphate 5-phosphatase 5 no description
sjg124500	TPR repeat-containing thioredoxin TTL4 no description
sjg124550	Probable glucan 1,3-beta-glucosidase A no description
sjg125140	SUBFAMILY NOT NAMED
sjg125450	Prolamin_like
sjg125880	Glucan endo-1,3-beta-glucosidase 8 Uncharacterized protein (Fragment) no description
sjg126380	Uncharacterized protein DUF3511
sjg126870	Pre-rRNA-processing protein TSR2 homolog UNCHARACTERIZED
sjg127000
sjg127720	Universal stress protein A-like protein UNVRSLSTRESS
sjg127750	Pentatricopeptide repeat-containing protein At5g18950 no description
sjg127990	SUBFAMILY NOT NAMED
sjg128000	no description
sjg128100	Probable E3 ubiquitin-protein ligase HERC1 Uncharacterized protein coiled-coil
sjg128140	Ethylene-responsive transcription factor RAP2-3 ETHRSPELEMNT
sjg128450	Pentatricopeptide repeat-containing protein At4g14820 no description
sjg128730	Probable pectinesterase 67 no description
sjg128820	Tuberculostearic acid methyltransferase UfaA1 Uncharacterized protein no description
sjg129030	Uncharacterized protein no description
sjg129210	Zinc finger protein CONSTANS-LIKE 4 CCT
sjg129680	Outer envelope pore protein 16-2, chloroplastic Tim17
sjg129940	Stem-specific protein TSJT1 no description
sjg129990	DNA repair protein XRCC4 no description
sjg130340	Cryptochrome-2 Uncharacterized protein DNAPHOTLYASE
sjg130690	Probable inorganic phosphate transporter 43107 coiled-coil
sjg131640	Uncharacterized protein no description
sjg131760	Myosin-8 coiled-coil
sjg131790
sjg132170	coiled-coil
sjg132670	MATE efflux family protein 5 MULTIDRUG RESISTANCE PROTEIN
sjg132710	Uncharacterized protein no description
sjg132860	Endo-1,3
sjg133250	Receptor-like cytosolic serine/threonine-protein kinase RBK2 coiled-coil
sjg133320	DUF3511
sjg133380	Translocator protein homolog PERIPHERAL-TYPE BENZODIAZEPINE RECEPTOR
sjg133980	SUBFAMILY NOT NAMED
sjg134060	Exonuclease DPD1, chloroplastic/mitochondrial Uncharacterized protein (Fragment) no description
sjg134140	Desiccation-related protein PCC13-62 Uncharacterized protein (Fragment) SUBFAMILY NOT NAMED
sjg134920	Epsin-2 Uncharacterized protein no description
sjg134960	PRICHEXTENSN
sjg135000	Sugar transport protein 8 SUGRTRNSPORT
sjg135020	no description
sjg135070
sjg135140	coiled-coil
sjg135420	Major allergen Pru ar 1 BETALLERGEN
sjg135960	Kynurenine formamidase no description
sjg136690	Cytochrome P450 CYP72A219 P450
sjg137150	Uncharacterized protein
sjg137700	Sugar transporter ERD6-like 7 SUGRTRNSPORT
sjg138280	DUF3593
sjg138360	coiled-coil
sjg138530	Beta-carotene 3-hydroxylase 2, chloroplastic SUBFAMILY NOT NAMED
sjg138970	Actin-depolymerizing factor 1 no description
sjg139990	Lactotransferrin TRANSFERRIN
sjg140720	Putative serine/threonine-protein kinase (Fragment) no description
sjg140890	LOB domain-containing protein 1 coiled-coil
sjg141200	Caffeoylshikimate esterase ABHYDROLASE
sjg141400	U4/U6 small nuclear ribonucleoprotein Prp3 coiled-coil
sjg141470
sjg141480	Cation/H(+) antiporter 2 SUBFAMILY NOT NAMED
sjg141580	Zinc finger protein ZAT5 SUBFAMILY NOT NAMED
sjg141750	NAC domain-containing protein 78 coiled-coil
sjg141980
sjg142050	Uncharacterized protein
sjg143400	Pollen-specific leucine-rich repeat extensin-like protein 1 PRICHEXTENSN
sjg143570	Pathogenesis-related protein 1 V5TPXLIKE
sjg143630	2-hydroxyisoflavanone dehydratase no description
sjg143670	SUBFAMILY NOT NAMED
sjg143730	Serine/threonine-protein kinase SMG1 coiled-coil
sjg143740	Probable inactive receptor kinase At1g48480 no description
sjg144240	Putative leucine-rich repeat receptor-like serine/threonine-protein kinase At2g14440 no description
sjg144620	Basic form of pathogenesis-related protein 1 V5TPXLIKE
sjg144810	LOB domain-containing protein 27 coiled-coil
sjg144860	Protein DA1-related 1 FAMILY NOT NAMED
sjg144870	SUBFAMILY NOT NAMED
sjg145180	Pollen-specific leucine-rich repeat extensin-like protein 1 PSTLEXTENSIN
sjg145270
sjg145370	F-box protein At3g07870 no description
sjg145410	Amino acid permease 6 SUBFAMILY NOT NAMED
sjg145550	Pathogenesis-related protein 1B Uncharacterized protein V5TPXLIKE
sjg145620	Basic form of pathogenesis-related protein 1 V5TPXLIKE
sjg145740	Pollen-specific leucine-rich repeat extensin-like protein 4 PRICHEXTENSN
sjg145760	PI-PLC X domain-containing protein At5g67130 no description
sjg145810	coiled-coil
sjg146030	UPF0496 protein At4g34320 Uncharacterized protein coiled-coil
sjg146700	La-related protein 6C LUPUSLA
sjg146770	Probable xyloglucan endotransglucosylase/hydrolase protein 10 Xyloglucan endotransglucosylase/hydrolase no description
sjg148210	Probable serine/threonine-protein kinase At1g09600 no description
sjg148340	Amino acid transporter ANTL1 Uncharacterized protein AMINO ACID TRANSPORTER
sjg148430	Phosphatidylinositol 4-phosphate 5-kinase 4 no description
sjg148530	Phosphatidylinositol 4-kinase gamma 1 FAMILY NOT NAMED
sjg148620
sjg149180	Guanosine nucleotide diphosphate dissociation inhibitor At5g09550 RABGDI
sjg149210	Probable magnesium transporter NIPA4 Uncharacterized protein UNCHARACTERIZED
sjg149550	Uncharacterized protein FAMILY NOT NAMED
sjg149880	Plasma membrane ATPase 4 Uncharacterized protein no description
sjg150920	no description
sjg151190	COBRA-like protein 10 Uncharacterized protein CBL10_ARATH_Q9LJU0
sjg151320	Aspartic proteinase nepenthesin-1 no description
sjg152120	ARF guanine-nucleotide exchange factor GNL2 Uncharacterized protein (Fragment) coiled-coil
sjg152810	Probable sulfate transporter 3.4 Uncharacterized protein no description
sjg153060	Probable sulfate transporter 3.5 no description
sjg153780	Probable calcium-binding protein CML15 no description
sjg154130	Pathogen-related protein SUBFAMILY NOT NAMED
sjg154220	G-type lectin S-receptor-like serine/threonine-protein kinase SD2-5 Serine/threonine-protein kinase no description
sjg154970	no description
sjg155270	Uncharacterized protein coiled-coil
sjg155280	Olee1-like protein Uncharacterized protein Pollen_Ole_e_I
sjg155320	Cell division cycle protein 48 homolog no description
sjg155360	VQ motif-containing protein 20 VQ
sjg155460	VQ motif-containing protein 20 Uncharacterized protein VQ
sjg156550	Tetraspanin-11 SUBFAMILY NOT NAMED
sjg156820	Phosphatidylinositol 4-kinase gamma 2 Uncharacterized protein no description
sjg157180	Uncharacterized protein slp1 coiled-coil
sjg157800	Polyadenylate-binding protein-interacting protein 12 no description
sjg157860	Molybdate-anion transporter no description
sjg158450	ALA-interacting subunit 3 Lem3/Cdc50
sjg158530	RING-H2 finger protein ATL1 Uncharacterized protein no description
sjg158680	DNA-directed RNA polymerase III subunit RPC4 Uncharacterized protein SUBFAMILY NOT NAMED
sjg158830	Ethanolamine-phosphate cytidylyltransferase Uncharacterized protein no description
sjg158920
sjg159040	Putative RNA-binding protein Luc7-like 1 Uncharacterized protein coiled-coil
sjg159250	Putative auxin efflux carrier component 8 SUBFAMILY NOT NAMED
sjg159350	Protein NUCLEAR FUSION DEFECTIVE 4 no description
sjg159410	Expansin-A9 EXPANSNFAMLY
sjg159580	Serine/threonine-protein kinase At3g07070 Uncharacterized protein no description
sjg159780
sjg160050	Ras GTPase-activating protein-binding protein 1 Uncharacterized protein no description
sjg160090	Zinc finger protein ZAT5 Uncharacterized protein SUBFAMILY NOT NAMED
sjg160750	Nuclear poly(A) polymerase 1 coiled-coil
sjg160810	Phosphatidylinositol 4-phosphate 5-kinase 9 no description
sjg160860	coiled-coil
sjg160960	Splicing factor 3A subunit 2 SPLICING FACTOR 3A SUBUNIT 2
sjg160970	Putative pentatricopeptide repeat-containing protein At1g31840 no description
sjg161320	Uncharacterized protein no description
sjg161510
sjg161630	Hexokinase-2 HEXOKINASE
sjg161940	Sugar transport protein 14 SUGRTRNSPORT
sjg162040	Galactose oxidase no description
sjg162140	Galactose oxidase no description
sjg162230	Polyol transporter 5 Uncharacterized protein SUGRTRNSPORT
sjg162320	Rho guanine nucleotide exchange factor 8 SUBFAMILY NOT NAMED
sjg162340	Galactose oxidase Uncharacterized protein no description
sjg162570	Probable lactoylglutathione lyase, chloroplast Lactoylglutathione lyase no description
sjg162650	E3 ubiquitin-protein ligase RING1 no description
sjg163340	coiled-coil
sjg163590
sjg163750	Monoacylglycerol lipase ABHD6 ABHYDROLASE
sjg165200	Protein ACCUMULATION AND REPLICATION OF CHLOROPLASTS 3 CELLDVISFTSZ
sjg165280	Peroxygenase FAMILY NOT NAMED
sjg165430	THUMP
sjg167180	Flavonol synthase/flavanone 3-hydroxylase no description
sjg167250	ATPase family AAA domain-containing protein 1-A Uncharacterized protein no description
sjg168250	Mavicyanin MAVI_CUCPE_P80728
sjg168280	Mavicyanin O48787_ARATH_O48787
sjg168530	UDP-glycosyltransferase 89A2 no description
sjg168870	Cation/H(+) antiporter 14 Uncharacterized protein (Fragment) SUBFAMILY NOT NAMED
sjg169210	Early nodulin-like protein 1 Q9SQN9_ARATH_Q9SQN9
sjg169620
sjg170290	Glucose and ribitol dehydrogenase homolog 1 Uncharacterized protein GDHRDH
sjg170340	no description
sjg170440	Probable protein phosphatase 2C 38 Uncharacterized protein no description
sjg170810	DUF1685
sjg171080
sjg171230	BTB/POZ domain-containing protein At5g03250 Uncharacterized protein no description
sjg173110	Probable carboxylesterase 2 Uncharacterized protein no description
sjg173860	no description
sjg173990	Probable pectate lyase 7 AMBALLERGEN
sjg174250	SART-1 family protein DOT2 coiled-coil
sjg174430	Cation/H(+) antiporter 14 Na_H_Exchanger
sjg175410	Probable aspartic protease At2g35615 no description
sjg175440
sjg175620	Phosphatidylinositol 4-kinase gamma 2 no description
sjg175920	Pollen receptor-like kinase 4 no description
sjg176560	Glutathione S-transferase PARB coiled-coil
sjg176670	coiled-coil
sjg176700	Nuclear transcription factor Y subunit B-5 CCAATSUBUNTA
sjg176780	Uncharacterized protein no description
sjg177350	DUF761
sjg178190	Xyloglucan galactosyltransferase KATAMARI1 Xyloglucan galactosyltransferase KATAMARI1, putative EXOSTOSIN FAMILY PROTEIN
sjg178270	Protein NRT1/ PTR FAMILY 2.8 no description
sjg178300	Actin-depolymerizing factor 1 no description
sjg178460	LIM domain-containing protein PLIM2c no description
sjg179170	Probable pectate lyase 7 AMBALLERGEN
sjg179860	Uncharacterized GPI-anchored protein At1g61900 Uncharacterized protein
sjg180220	Ribonuclease 1 no description
sjg180740	NAC domain-containing protein 72 Uncharacterized protein NAM
sjg181040	DnaJ homolog subfamily B member 13 no description
sjg181940	Rhamnogalacturonate lyase no description
sjg182140	Activating signal cointegrator 1 complex subunit 2 ACTIVATING SIGNAL COINTEGRATOR 1 COMPLEX SUBUNIT 2 (ASC-1 COMPLEX SUBUNIT P100)
sjg182520	Rhamnogalacturonate lyase coiled-coil
sjg182560	Oligopeptide transporter 2 SUBFAMILY NOT NAMED
sjg183230	14-3-3-like protein B (Fragment) coiled-coil
sjg183240
sjg183410	Transcription factor bHLH85 Uncharacterized protein no description
sjg184120	Neuroguidin Uncharacterized protein coiled-coil
sjg185140	Protein TIC110, chloroplastic coiled-coil
sjg185670	Auxin-induced protein 15A FAMILY NOT NAMED
sjg185680	Pollen receptor-like kinase 4 no description
sjg185690	U-box domain-containing protein 35 coiled-coil
sjg185870	Probable E3 ubiquitin-protein ligase ARI2 no description
sjg186190	Protein transport protein SEC16B homolog SUBFAMILY NOT NAMED
sjg186560
sjg187000	Subtilisin-like protease SBT1.2 PROPROTEIN CONVERTASE SUBTILISIN/KEXIN
sjg187230	C2 domain-containing protein At1g63220 Uncharacterized protein no description
sjg187590	Cucumisin PROPROTEIN CONVERTASE SUBTILISIN/KEXIN
sjg187670	NAC domain-containing protein 100 SUBFAMILY NOT NAMED
sjg187900	Chaperone protein dnaJ 13 coiled-coil
sjg188680	NAC domain-containing protein 67 NAM
sjg189060	Putative uncharacterized protein coiled-coil
sjg189390	Pentatricopeptide repeat-containing protein At5g66520 SUBFAMILY NOT NAMED
sjg189670	Ethylene-responsive transcription factor ERF025 no description
sjg190480	Uncharacterized protein
sjg190560	Methanol O-anthraniloyltransferase Uncharacterized protein no description
sjg190570	PROKAR_LIPOPROTEIN
sjg190800	Uncharacterized protein
sjg191260	1-acyl-sn-glycerol-3-phosphate acyltransferase 2 Uncharacterized protein 1-ACYLGLYCEROL-3-PHOSPHATE ACYLTRANSFERASE-RELATED
sjg191570	Methanol O-anthraniloyltransferase no description
sjg191580	Calcium-dependent protein kinase 17 coiled-coil
sjg192360	Polygalacturonase no description
sjg192500	Uncharacterized protein AvrRpt-cleavage
sjg192630	THUMP domain-containing protein 1 Uncharacterized protein THUMP DOMAIN CONTAINING PROTEIN 1-RELATED
sjg192740	PRICHEXTENSN
sjg192990	tRNA (guanine(10)-N2)-methyltransferase homolog no description
sjg193210	Methanol O-anthraniloyltransferase no description
sjg193240	DUF1138
sjg193500
sjg193600
sjg193630	ADP,ATP carrier protein, mitochondrial ADPTRNSLCASE
sjg194100	Late embryogenesis abundant protein D-34 SEED MATURATION FAMILY PROTEIN
sjg194220	E3 ubiquitin-protein ligase RING1-like no description
sjg194440	Glucan endo-1,3-beta-glucosidase 8 no description
sjg194790	Self-incomp_S1
sjg195400	BRCA1-associated RING domain protein 1 no description
sjg195940	Myosin-11 coiled-coil
sjg196040	no description
sjg196100	Putative H/ACA ribonucleoprotein complex subunit 1-like protein 1 NLAL1_ARATH_Q8VZT0
sjg196110	Self-incomp_S1
sjg196930	Late embryogenesis abundant protein D-34 SEED MATURATION FAMILY PROTEIN
sjg197070	Glutathione gamma-glutamylcysteinyltransferase 1 SUBFAMILY NOT NAMED
sjg197590	CRIB domain-containing protein RIC7 no description
sjg197670	Transmembrane emp24 domain-containing protein p24beta3 coiled-coil
sjg197970	Succinyl-CoA ligase [ADP-forming] subunit beta, mitochondrial no description
sjg198120	Probable WRKY transcription factor 21 no description
sjg198220	Patellin-4 Uncharacterized protein no description
sjg198990	Probable small nuclear ribonucleoprotein Sm D1 no description
sjg200010	Serine/threonine-protein phosphatase 7 long form homolog Uncharacterized protein SERINE/THREONINE PROTEIN PHOSPHATASE
sjg200020	Polygalacturonase no description
sjg200160	7-methylxanthosine synthase 1 Uncharacterized protein no description
sjg200180	Uncharacterized protein FAMILY NOT NAMED
sjg200330	Fimbrin-5 no description
sjg200800	Clathrin coat assembly protein AP180 no description
sjg200910	Protein RALF-like 20 Uncharacterized protein RALF
sjg201110	BTB/POZ domain-containing protein At2g04740 no description
sjg201610	Probable fructokinase-6, chloroplastic Uncharacterized protein RIBOKINASE
sjg201980	UDP-glycosyltransferase 73C2 Glycosyltransferase no description
sjg202070	Transcription initiation factor TFIID subunit 1 no description
sjg202190	coiled-coil
sjg202960	SUBFAMILY NOT NAMED
sjg203460	Mannan endo-1,4-beta-mannosidase 4 no description
sjg203550	E3 ubiquitin-protein ligase RGLG1 no description
sjg204070	Uncharacterized protein
sjg204780	Calcium-dependent protein kinase 20 Uncharacterized protein no description
sjg205460	UDP-glycosyltransferase 82A1 Uncharacterized protein no description
sjg206250	Aspartic proteinase nepenthesin-1 PEPSIN
sjg206640	Aldose reductase Uncharacterized protein ALDKETRDTASE
sjg206700	Protein NRT1/ PTR FAMILY 2.8 NITRATE TRANSPORTER (NRT1)
sjg206780	Cation/H(+) antiporter 26 Uncharacterized protein SUBFAMILY NOT NAMED
sjg207140	Uncharacterized protein no description
sjg207470	Protein LURP-one-related 15 Uncharacterized protein FAMILY NOT NAMED
sjg207740	Myosin-binding protein 7 coiled-coil
sjg207890	Cation/H(+) antiporter 27 SUBFAMILY NOT NAMED
sjg208550	V-type proton ATPase subunit E coiled-coil
sjg209050	coiled-coil
sjg209970	Probable acyl-activating enzyme 5, peroxisomal Uncharacterized protein no description
sjg210250	Probable pectate lyase 7 AMBALLERGEN
sjg210280	Calcium-dependent protein kinase 2 no description
sjg210310	Serine/threonine-protein phosphatase PP1 STPHPHTASE
sjg210470	Importin-11 no description
sjg210910	FBD
sjg211110	PLASMODESMATA CALLOSE-BINDING PROTEIN 3 Uncharacterized protein (Fragment) SUBFAMILY NOT NAMED
sjg211930	coiled-coil
sjg212040	Actin-depolymerizing factor 10 no description
sjg213110
sjg213270	Clathrin light chain 1 coiled-coil
sjg213330	GPI-anchored protein LORELEI FAMILY NOT NAMED
sjg213620	Uncharacterized protein
sjg213850	Heavy metal-associated isoprenylated plant protein 26 no description
sjg213880	Pectinesterase PPME1 no description
sjg214880	Protein SPIRAL1-like 1 Uncharacterized protein
sjg215160	Probable polygalacturonase no description
sjg215810	Uncharacterized protein SUBFAMILY NOT NAMED
sjg216540	Pathogenesis-related protein 1B V5TPXLIKE
sjg216950	EC protein homolog 2 Uncharacterized protein MTPLANTPEC
sjg217240	Cellulose synthase-like protein D4 no description
sjg217480	Amino acid transporter ANTL2 AMINO ACID TRANSPORTER
sjg217660	Rop guanine nucleotide exchange factor 12 coiled-coil
sjg217670	ATP-DEPENDENT PROTEASE (CEREBLON)
sjg218910
sjg235090	Uncharacterized protein Prolamin_like
sjg236140
sjg236200	no description
sjg236570	Uncharacterized protein coiled-coil
sjg236850
sjg237090	no description
sjg237210	U-box domain-containing protein 52 coiled-coil
sjg237440	Glucan endo-1,3-beta-glucosidase Uncharacterized protein no description
sjg237780	BTB/POZ and MATH domain-containing protein 3 no description
sjg237880	Sister chromatid cohesion 1 protein 1 Uncharacterized protein no description
sjg238350	Protein NUCLEAR FUSION DEFECTIVE 4 Uncharacterized protein SUBFAMILY NOT NAMED
sjg238410	Putative ABC1 protein At2g40090 UNCHARACTERIZED AARF DOMAIN-CONTAINING PROTEIN KINASE 1 PRECURSOR (EC 2.7.11.-) [SOURCE:UNIPROTKB/SWISS-PROT,ACC:Q86TW2]
sjg238420	LOB domain-containing protein 15 Uncharacterized protein coiled-coil
sjg239470	Pentatricopeptide repeat-containing protein At3g56030 Uncharacterized protein FAMILY NOT NAMED
sjg239880	60S acidic ribosomal protein P0 Uncharacterized protein 60S ACIDIC RIBOSOMAL PROTEIN FAMILY MEMBER
sjg240250	PLASMODESMATA CALLOSE-BINDING PROTEIN 5 Uncharacterized protein X8
sjg240270	Ras-related protein Rab11C Uncharacterized protein RASTRNSFRMNG
sjg240720	no description
sjg240980	Thioredoxin H-type Uncharacterized protein THIOREDOXIN
sjg241040	Cation/H(+) antiporter 15 Uncharacterized protein (Fragment) SUBFAMILY NOT NAMED
sjg241530	DNA-directed RNA polymerases IV and V subunit 4
sjg241730	Uncharacterized protein
sjg241970	CSC1-like protein At4g02900 coiled-coil
sjg242000	Sugar transporter ERD6-like 7 SUGRTRNSPORT
sjg243180	UDP-glucuronic acid decarboxylase 3 no description
sjg243780
sjg243790	Uncharacterized protein
sjg244040	Nuclear pore complex protein NUP93A Uncharacterized protein SUBFAMILY NOT NAMED
sjg244210	Formin-like protein 18 FORMIN-RELATED
sjg245010	tRNA-splicing endonuclease subunit Sen54 Uncharacterized protein SUBFAMILY NOT NAMED
sjg246170	Cytoplasmic tRNA 2-thiolation protein 2 no description
sjg246560	U-box domain-containing protein 27 no description
sjg246850	Putative respiratory burst oxidase homolog protein H GP91PHOX
sjg246920
sjg247180	Cation/H(+) antiporter 25 Uncharacterized protein (Fragment) SUBFAMILY NOT NAMED
sjg247510	Transcription initiation factor TFIID subunit 15b Uncharacterized protein no description
sjg247630	Putative cyclic nucleotide-gated ion channel 15 no description
sjg247900
sjg247910	Actin ACTIN
sjg248780	U-box domain-containing protein 43 Uncharacterized protein coiled-coil
sjg249440	SUBFAMILY NOT NAMED
sjg250110	50S ribosomal protein L20 50S ribosomal protein L20 Q65XC7_ORYSA_Q65XC7
sjg250760
sjg250830	Syntaxin-71 no description
sjg251490	coiled-coil
sjg252710	Phagocyte signaling-impaired protein coiled-coil
sjg253540	Uncharacterized protein
sjg253890	V-type proton ATPase subunit G Uncharacterized protein coiled-coil
sjg253910	Patellin-5 no description
sjg254600	Cellulose synthase-like protein D4 Uncharacterized protein no description
sjg256120	Calcium uniporter protein 6, mitochondrial SUBFAMILY NOT NAMED
sjg256190	no description
sjg256460	Protein NETWORKED 4A coiled-coil
sjg256510	coiled-coil
sjg256760	GATA transcription factor 24 coiled-coil
sjg256890	65-kDa microtubule-associated protein 3 coiled-coil
sjg257120	Vestitone reductase no description
sjg258320	Uncharacterized protein coiled-coil
sjg258480	Zinc finger AN1 domain-containing stress-associated protein 12 Uncharacterized protein no description
sjg258490	Uncharacterized protein
sjg258750	WD repeat-containing protein 6 Uncharacterized protein no description
sjg258780	no description
sjg259250	Mannan endo-1,4-beta-mannosidase 4 no description
sjg259840	Auxin-responsive protein SAUR32 Uncharacterized protein Auxin_inducible
sjg259960	Aldose 1-epimerase no description
sjg260550	coiled-coil
sjg260680	3,9-dihydroxypterocarpan 6A-monooxygenase P450
sjg261150	Putative methyltransferase NSUN6 Uncharacterized protein RCMTFAMILY
sjg261520	Phytochrome A coiled-coil
sjg262320	14-3-3-like protein GF14 iota coiled-coil
sjg262410
sjg262790	Beta-glucosidase 24 GLHYDRLASE1
sjg262990	coiled-coil
sjg263870	Protein NUCLEAR FUSION DEFECTIVE 2 Uncharacterized protein no description
sjg264020	Lysine histidine transporter-like 5 SUBFAMILY NOT NAMED
sjg264140	no description
sjg264440	Peroxidase 65 PEROXIDASE
sjg265790	CCR4-NOT transcription complex subunit 4 no description
sjg266030	Uncharacterized protein
sjg266450	Putative exosome complex component rrp40 PNAS-3 RELATED
sjg266460	Self-incomp_S1
sjg267330	Probable serine/threonine-protein kinase At1g09600 Uncharacterized protein coiled-coil
sjg267570	DNA mismatch repair protein MLH1 coiled-coil
sjg267900	MLO-like protein 1 Mlo
sjg268460	MATE efflux family protein DTX1 MATE efflux family protein MULTIDRUG RESISTANCE PROTEIN
sjg269020	WD repeat-containing protein 74 Uncharacterized protein coiled-coil
sjg269110	Cation/H(+) antiporter 19 SUBFAMILY NOT NAMED
sjg269770	Zeaxanthin epoxidase, chloroplastic RNGMNOXGNASE
sjg269800	Probable cyclic nucleotide-gated ion channel 16 Uncharacterized protein no description
sjg270010	Scopoletin glucosyltransferase Glycosyltransferase coiled-coil
sjg270090	RING-H2 finger protein ATL56 no description
sjg270720	Vesicle-associated protein 43132 Uncharacterized protein coiled-coil
sjg272040	CCR4-NOT transcription complex subunit 4 Uncharacterized protein no description
sjg272560	Uncharacterized protein At4g04980 Uncharacterized protein
sjg273660	UDP-N-acetylglucosamine transferase subunit ALG13 homolog no description
sjg273740	Rhamnogalacturonate lyase coiled-coil
sjg274130	ATPase 9, plasma membrane-type Uncharacterized protein coiled-coil
sjg274710	Cinnamoyl-CoA reductase 1 no description
sjg274790	Histone-lysine N-methyltransferase, H3 lysine-9 specific SUVH3 Histone-lysine N-methyltransferase no description
sjg274860	Endonuclease 1 no description
sjg274990	Glucose and ribitol dehydrogenase GDHRDH
sjg275610	Protein RALF-like 33 Uncharacterized protein RALF
sjg275710	Protein RALF-like 33 RALF
sjg276170	SART-1 family protein DOT2 coiled-coil
sjg276450	Probable aquaporin NIP-type MINTRINSICP
sjg277280	Putative clathrin assembly protein At1g25240 coiled-coil
sjg277290	Anthranilate synthase beta subunit 1, chloroplastic Uncharacterized protein ANTSNTHASEII
sjg278000	Thioredoxin-like 43162 no description
sjg278060	CDP-diacylglycerol--serine O-phosphatidyltransferase 1 SUBFAMILY NOT NAMED
sjg278310	Probable potassium transporter 17 Potassium transporter OSMOTIC STRESS POTASSIUM TRANSPORTER
sjg278600	Protein BCCIP homolog CDK INHIBITOR P21 BINDING PROTEIN
sjg278920	Uncharacterized protein
sjg279530	Phosphoglucomutase, cytoplasmic PGMPMM
sjg280220	Uncharacterized protein coiled-coil
sjg281270	Protein C2-DOMAIN ABA-RELATED 10 no description
sjg281820	coiled-coil
sjg282410	Aldose 1-epimerase Aldose 1-epimerase no description
sjg283680	Beta-galactosidase GLHYDRLASE35
sjg283720	Zinc finger CCCH domain-containing protein 64 no description
sjg283850	DNA repair protein recA homolog 3, mitochondrial RECA
sjg284740	Probable xyloglucan endotransglucosylase/hydrolase protein 10 no description
sjg284760	Basic form of pathogenesis-related protein 1 V5TPXLIKE
sjg284810	Pathogenesis-related protein 1 V5TPXLIKE
sjg285370	Probable polygalacturonase no description
sjg285400	Plastid division protein PDV1 coiled-coil
sjg285490	Protein TPX2 TPX2_importin
sjg285580	Endoglucanase 4 no description
sjg285960	Endoglucanase 4 no description
sjg286320	Probable serine/threonine-protein kinase At1g01540 no description
sjg286620	21 kDa protein coiled-coil
sjg287080	no description
sjg287260	Homeobox-leucine zipper protein ANTHOCYANINLESS 2 coiled-coil
sjg287510	Nucleolar complex protein 3 homolog NUCLEOLAR COMPLEX PROTEIN 3
sjg287570	Probable plastid-lipid-associated protein 14, chloroplastic no description
sjg288060	Pentatricopeptide repeat-containing protein At4g25270, chloroplastic Uncharacterized protein no description
sjg288210	Cyclic nucleotide-gated ion channel 1 no description
sjg288680	coiled-coil
sjg288700	Putative glucan endo-1,3-beta-glucosidase GVI (Fragment) no description
sjg288740	UPF0496 protein At3g49070 coiled-coil
sjg288970	21 kDa protein Uncharacterized protein no description
sjg289850	SKP1-like protein 14 no description
sjg289910	Putative F-box protein At1g67623 no description
sjg290160	21 kDa protein no description
sjg290400	Serine/threonine-protein kinase AGC1-7 no description
sjg290500	DNA mismatch repair protein MSH3 coiled-coil
sjg290700	Actin-depolymerizing factor 7 Uncharacterized protein no description
sjg290900	Transmembrane protein 97 Uncharacterized protein Predicted transmembrane protein 97
sjg290940	Ribonuclease 3-like protein 3 coiled-coil
sjg290960
sjg291020	Formin-like protein 3 Formin-like protein PRICHEXTENSN
sjg291030	Septum-promoting GTP-binding protein 1 RASTRNSFRMNG
sjg291190	Peroxidase 27 PEROXIDASE
sjg291630
sjg292320	Exosome complex exonuclease rrp6 no description
sjg292640	Syntaxin-124 coiled-coil
sjg292650	Probable terpene synthase 11 no description
sjg293310	Uncharacterized protein
sjg293540	no description
sjg293620	Shaggy-related protein kinase theta no description
sjg294010	Desiccation protectant protein Lea14 homolog LEA14_SOYBN_P46519
sjg294030	no description
sjg294230	Zinc finger protein ZAT3 ZINC FINGER (C2H2 TYPE) FAMILY PROTEIN
sjg294480	Actin-depolymerizing factor 10 Uncharacterized protein (Fragment) no description
sjg294880	Probable carboxylesterase 9 no description
sjg295410	Dynamin-related protein 1B DYNAMIN
sjg295930	LIM domain-containing protein PLIM2b no description
sjg296170	Light-sensor Protein kinase no description
sjg296390	SUBFAMILY NOT NAMED
sjg296820	Gibberellin 20 oxidase 2 IPNSYNTHASE
sjg297200	Probable serine/threonine-protein kinase WNK4 coiled-coil
sjg297350	50S ribosomal protein L17 Uncharacterized protein no description
sjg297920	no description
sjg298560	TPR repeat-containing thioredoxin TTL4 no description
sjg298600	RNA polymerase II transcriptional coactivator KIWI no description
sjg298900	Probable carboxylesterase 9 no description
sjg299130	Xyloglucan endotransglucosylase/hydrolase 2 no description
sjg299210
sjg299430
sjg300000	Phosphatidylinositol 3,4,5-trisphosphate 3-phosphatase and dual-specificity protein phosphatase PTEN Uncharacterized protein no description
sjg300150
sjg300740	coiled-coil
sjg300770	Uncharacterized protein no description
sjg300780	coiled-coil
sjg300800	Pollen-specific leucine-rich repeat extensin-like protein 4 PRICHEXTENSN
sjg301210	Uncharacterized protein (Fragment) no description
sjg301360	DUF177
sjg301840	Uncharacterized protein
sjg302040	SUBFAMILY NOT NAMED
sjg302170
sjg302560	LysM domain receptor-like kinase 3 no description
sjg302940	Early nodulin-like protein 1 Uncharacterized protein Q9SQN9_ARATH_Q9SQN9
sjg303190	Rop guanine nucleotide exchange factor 12 coiled-coil
sjg303730	Protein MIZU-KUSSEI 1 Uncharacterized protein SUBFAMILY NOT NAMED
sjg304060	Beta-glucosidase BoGH3B GLHYDRLASE3
sjg304270	Beta-glucosidase BoGH3B GLHYDRLASE3
sjg304810	AT-rich interactive domain-containing protein 2 Uncharacterized protein no description
sjg305410
sjg305530	coiled-coil
sjg306050	Uncharacterized protein At1g21580
sjg306180	FAMILY NOT NAMED
sjg307220	SUBFAMILY NOT NAMED
sjg307500	D-lactate dehydrogenase [cytochrome], mitochondrial no description
sjg308790	tRNA pseudouridine synthase A tRNA pseudouridine synthase no description
sjg308930	Probable carboxylesterase 17 Uncharacterized protein no description
sjg309090
sjg310260	Histidine kinase CKI1 Uncharacterized protein UNVRSLSTRESS
sjg310490	DUF3511
sjg310760	Putative invertase inhibitor no description
sjg310860	Probable pectinesterase/pectinesterase inhibitor 21 coiled-coil
sjg310940	Pentatricopeptide repeat-containing protein At1g09190 Uncharacterized protein no description
sjg311050	Kinesin-4 Kinesin-like protein coiled-coil
sjg311100	Transcription factor bHLH85 no description
sjg311590	Nuclear transcription factor Y subunit B-7 CCAATSUBUNTA
sjg311610	Putative F-box protein At3g10430 no description
sjg311720	F-box/kelch-repeat protein SKIP25 coiled-coil
sjg311830
sjg312800	Probable protein phosphatase 2C 47 no description
sjg312990	Beta-galactosidase 13 Beta-galactosidase GLHYDRLASE35
sjg313790	Protease 2 PROLIGOPTASE
sjg313990	Mitogen-activated protein kinase 7 coiled-coil
sjg314200	Uncharacterized protein no description
sjg314250	Protein NETWORKED 2D coiled-coil
sjg314300	Coatomer subunit zeta-2 no description
sjg314570	NEDD8-conjugating enzyme Ubc12 Uncharacterized protein (Fragment) no description
sjg314760	Proline-rich receptor-like protein kinase PERK5 no description
sjg314850
sjg315190	SUBFAMILY NOT NAMED
sjg315440	Probable methyltransferase PMT27 no description
sjg315560	Uncharacterized protein
sjg315660	1-aminocyclopropane-1-carboxylate synthase 8 ACCSYNTHASE
sjg315860	Peroxisome biogenesis factor 10 PEROXISOME ASSEMBLY PROTEIN 10
sjg315980	Mitogen-activated protein kinase kinase kinase YODA Uncharacterized protein no description
sjg316310	Probable RNA-binding protein 46 coiled-coil
sjg316440	UPF0183 protein At3g51130 SUBFAMILY NOT NAMED
sjg317320	RING-H2 finger protein ATL34 Uncharacterized protein no description
sjg318040	Auxin-induced protein X15 Uncharacterized protein SUBFAMILY NOT NAMED
sjg318170	Hexokinase-1 HEXOKINASE
sjg318390	Myb-related protein 330 no description
sjg318400	Pathogenesis-related protein 1 no description
sjg318750	Magnesium-dependent phosphatase 1 no description
sjg318830	Probable polyol transporter 6 SUGRTRNSPORT
sjg319000	LOB domain-containing protein 36 Uncharacterized protein FAMILY NOT NAMED
sjg319250	DUF21 domain-containing protein At2g14520 Uncharacterized protein (Fragment) no description
sjg319260	Uncharacterized protein SUBFAMILY NOT NAMED
sjg319880	LOB domain-containing protein 22 coiled-coil
sjg320530	GDSL esterase/lipase 4 coiled-coil
sjg320980	Vegetative incompatibility protein HET-E-1 GPROTEINBRPT
sjg321220	Calcium uniporter protein 2, mitochondrial coiled-coil
sjg321480	DUF761
sjg322320	Calmodulin-like protein 11 Uncharacterized protein no description

## Sheet: MEgreenyellow_IF-1_IF-2
modProbes
sjg000920	Protein ULTRAPETALA 1 Uncharacterized protein ULT1_ARATH_Q8GZA8
sjg001260	Calcium-binding protein PBP1 Uncharacterized protein no description
sjg002600	Disease resistance protein At4g27190 coiled-coil
sjg003560	MBD
sjg004160	Septin and tuftelin-interacting protein 1 homolog 1 coiled-coil
sjg006440	Galactose oxidase no description
sjg007050	coiled-coil
sjg007850	Chaperone protein dnaJ 1, mitochondrial Uncharacterized protein JDOMAIN
sjg008150	Protein O-linked-mannose beta-1,4-N-acetylglucosaminyltransferase 2 SUBFAMILY NOT NAMED
sjg008670	GEM-like protein 5 FAMILY NOT NAMED
sjg008730	Probable inactive purple acid phosphatase 2 no description
sjg008890	Phosphate transporter PHO1 homolog 10 coiled-coil
sjg008980	Cytochrome P450 86B1 P450
sjg009190	Mediator of RNA polymerase II transcription subunit 28 coiled-coil
sjg009460	Protein UXT homolog Uncharacterized protein no description
sjg009980	Cinnamoyl-CoA reductase 2 no description
sjg010200	Vignain PAPAIN
sjg010410	Heme-binding protein 2 Uncharacterized protein HEME-BINDING PROTEIN-RELATED
sjg010940	25.3 kDa heat shock protein, chloroplastic no description
sjg011140	Ubiquitin-conjugating enzyme E2 2 Uncharacterized protein no description
sjg011210	Peptidyl-prolyl cis-trans isomerase FKBP42 no description
sjg011470	50S ribosomal protein L18, chloroplastic no description
sjg012080	Pentatricopeptide repeat-containing protein At1g77360, mitochondrial no description
sjg012180	Codeine O-demethylase no description
sjg012330	Protein SRG1 no description
sjg013760
sjg013900
sjg013970	Uncharacterized protein PROKAR_LIPOPROTEIN
sjg014060	Heat shock 70 kDa protein 14 HEATSHOCK70
sjg014120	Aspartate aminotransferase no description
sjg014350
sjg014410
sjg014450	Uncharacterized protein PROKAR_LIPOPROTEIN
sjg014530	PROKAR_LIPOPROTEIN
sjg014560
sjg014760	Probable carboxylesterase 15 coiled-coil
sjg015050	Uncharacterized protein OsI_027940 no description
sjg015790	Protein SCAI coiled-coil
sjg015990	Codeine O-demethylase Uncharacterized protein no description
sjg016010	Codeine O-demethylase Uncharacterized protein no description
sjg016020	Codeine O-demethylase no description
sjg016250	3-oxo-Delta(4,5)-steroid 5-beta-reductase Uncharacterized protein no description
sjg016710
sjg017250	F-box/LRR-repeat protein At5g63520 no description
sjg018940	18.5 kDa class IV heat shock protein no description
sjg019050	Putative uncharacterized protein ORF48 G3DSA:1.20.5.510
sjg019130	Xyloglucan endotransglucosylase/hydrolase protein 22 GLHYDRLASE16
sjg019560	17.9 kDa class II heat shock protein no description
sjg019700
sjg020180	20 kDa chaperonin, chloroplastic CHAPERONIN10
sjg020710	Triphosphate tunel metalloenzyme 3 no description
sjg020990	Zinc finger protein 2 ZINC FINGER PROTEIN WITH KRAB AND SCAN DOMAINS
sjg021150	Outer membrane lipoprotein Blc Uncharacterized protein BCTLIPOCALIN
sjg021410	Zinc finger CCCH domain-containing protein 16 no description
sjg021650	Protein ROOT PRIMORDIUM DEFECTIVE 1 coiled-coil
sjg021670	Early nodulin-like protein 3 Q9M0A1_ARATH_Q9M0A1
sjg022670	17.7 kDa class II heat shock protein no description
sjg022970	WAT1-related protein At4g30420 SUBFAMILY NOT NAMED
sjg023080	Probable flavin-containing monooxygenase 1 no description
sjg023580	Protein GLUTAMINE DUMPER 3
sjg023670	DNA ligase 4 DNA ligase coiled-coil
sjg023690	Uncharacterized protein coiled-coil
sjg024850	3-oxo-Delta(4,5)-steroid 5-beta-reductase Uncharacterized protein (Fragment) SUBFAMILY NOT NAMED
sjg025120	Decapping 5-like protein Uncharacterized protein (Fragment) SCD6 PROTEIN-RELATED
sjg025800	Pyridoxal 5'-phosphate synthase-like subunit PDX1.2 no description
sjg025910	Stromal 70 kDa heat shock-related protein, chloroplastic Uncharacterized protein coiled-coil
sjg026880
sjg026900	Putative pentatricopeptide repeat-containing protein At1g26500 SUBFAMILY NOT NAMED
sjg026980	Expansin-A23 EXPANSNFAMLY
sjg027060	Cytochrome P450 CYP749A22 P450
sjg027740
sjg028150	Heat shock cognate 90 kDa protein HEATSHOCK90
sjg028500	Transcription factor BIM2 no description
sjg029010	Phosphatidylinositol 4-kinase gamma 7 Uncharacterized protein coiled-coil
sjg029180	Asparagine synthetase domain-containing protein 1 no description
sjg029690	DnaJ homolog subfamily B member 3 JDOMAIN
sjg029730	17.4 kDa class III heat shock protein Uncharacterized protein no description
sjg030200	Glutamate--cysteine ligase, chloroplastic Uncharacterized protein GCS2
sjg031870
sjg032810	Splicing factor U2af small subunit A Uncharacterized protein coiled-coil
sjg032950	Endoplasmic reticulum oxidoreductin-1 Endoplasmic oxidoreductin
sjg033250	Protein BOBBER 1 no description
sjg033400	E3 ubiquitin-protein ligase ORTHRUS 2 no description
sjg033630	PRICHEXTENSN
sjg033760	PRICHEXTENSN
sjg033770	Probable VAMP-like protein At1g33475 no description
sjg034110	PRICHEXTENSN
sjg034500	PRICHEXTENSN
sjg034800	EamA
sjg035770	Deoxyuridine 5'-triphosphate nucleotidohydrolase no description
sjg035970	Endoplasmin homolog HEATSHOCK90
sjg036350	Protein RADIALIS-like 6 Uncharacterized protein no description
sjg036730
sjg036880	PERQ amino acid-rich with GYF domain-containing protein 2 Uncharacterized protein coiled-coil
sjg037160	Snakin-2 GASA
sjg037620	Bifunctional dihydroflavonol 4-reductase/flavanone 4-reductase Uncharacterized protein no description
sjg038080	Methyltransferase-like protein 2 SUBFAMILY NOT NAMED
sjg039620
sjg040080	17.6 kDa class I heat shock protein 3 Uncharacterized protein no description
sjg040210	Auxin-binding protein T85 AUXINBINDNGP
sjg041850	Chaperonin 60 subunit beta 1, chloroplastic coiled-coil
sjg042080
sjg042360
sjg042670	Metal tolerance protein 4 no description
sjg042740	Transmembrane protein 45A SUBFAMILY NOT NAMED
sjg042760	17.5 kDa class I heat shock protein no description
sjg042990
sjg043500	Cytochrome P450 CYP749A22 P450
sjg043900	Splicing factor U2af large subunit A no description
sjg044860	Derlin-2.2 DER1-LIKE PROTEIN, DERLIN
sjg044940	Calcium-binding protein PBP1 no description
sjg045910	Cysteine-rich repeat secretory protein 38 SUBFAMILY NOT NAMED
sjg046230	Endoplasmic reticulum oxidoreductin-2 Uncharacterized protein Endoplasmic oxidoreductin
sjg046900	Biotin--protein ligase 1, chloroplastic no description
sjg048000	DnaJ protein ERDJ3B JDOMAIN
sjg048450
sjg048470
sjg049750	Diacylglycerol O-acyltransferase 2 SUBFAMILY NOT NAMED
sjg049760	Peptidyl-prolyl cis-trans isomerase FKBP65 coiled-coil
sjg050460
sjg051260	Protein Hikeshi Uncharacterized protein UNCHARACTERIZED
sjg051400	Anthranilate N-methyltransferase Uncharacterized protein no description
sjg051770	Uridine 5'-monophosphate synthase no description
sjg051940	Probable WRKY transcription factor 4 Uncharacterized protein no description
sjg052060
sjg052670	Chaperone protein ClpB3, chloroplastic coiled-coil
sjg052910	PROKAR_LIPOPROTEIN
sjg052930	Thionin-like protein 2 To encode a PR protein, Belongs to the plant thionin family with the following members:, putative
sjg052950
sjg053260	Protein SCAI coiled-coil
sjg053430	Peptidyl-prolyl cis-trans isomerase FKBP62 coiled-coil
sjg053680	Septin and tuftelin-interacting protein 1 homolog 1 coiled-coil
sjg054480	Probable ADP-ribosylation factor GTPase-activating protein AGD14 REVINTRACTNG
sjg055930	Uncharacterized protein
sjg056270	Protein REVEILLE 7 Uncharacterized protein no description
sjg057240	Cytochrome c1 2, heme protein, mitochondrial CYTOCHROMEC1
sjg058920	Aspartate aminotransferase no description
sjg059940
sjg060320	Transcription factor MYB44 Uncharacterized protein no description
sjg060510	Protein SET DOMAIN GROUP 41 no description
sjg060540
sjg060710	no description
sjg061060	2-hydroxy-6-oxononadienedioate/2-hydroxy-6-oxononatrienedioate hydrolase no description
sjg061720	Acyl-[acyl-carrier-protein] desaturase 6, chloroplastic no description
sjg062400	Glucan endo-1,3-beta-glucosidase no description
sjg062930	BTB/POZ domain-containing protein At1g21780 Uncharacterized protein no description
sjg063000
sjg063530	CCA tRNA nucleotidyltransferase, mitochondrial no description
sjg063560	Probable indole-3-pyruvate monooxygenase YUCCA11 FADPNR
sjg063740
sjg064460	Uncharacterized protein Mb2734 no description
sjg064810	Inositol-3-phosphate synthase coiled-coil
sjg064860	Serine/arginine-rich SC35-like splicing factor SCL33 no description
sjg065720
sjg065910
sjg066920	Ubiquitin carboxyl-terminal hydrolase 22 Ubiquitinyl hydrolase 1 no description
sjg066940	Zinc finger CCCH domain-containing protein 18 coiled-coil
sjg067250	BI1-like protein
sjg067300	SUBFAMILY NOT NAMED
sjg069420	Decapping 5-like protein SUBFAMILY NOT NAMED
sjg069540	WAT1-related protein At4g19185 FAMILY NOT NAMED
sjg069730	Microsomal glutathione S-transferase 3 no description
sjg069860	Expansin-A23 EXPANSNFAMLY
sjg072590	Chaperone protein ClpB3, chloroplastic Uncharacterized protein coiled-coil
sjg072730	Probable WRKY transcription factor 4 no description
sjg074840	Nuclear transcription factor Y subunit C-2 no description
sjg074850	RNA-binding protein 5 no description
sjg075150	coiled-coil
sjg075650
sjg077970	RNA-binding protein 42 no description
sjg078790	DnaJ protein homolog ANJ1 Uncharacterized protein JDOMAIN
sjg079000	Protein yippee-like At4g27745 PUTATIVE UNCHARACTERIZED PROTEIN
sjg080540	Probable folate-biopterin transporter 4 no description
sjg081670	GDSL esterase/lipase At4g26790 no description
sjg081950	Glucan endo-1,3-beta-glucosidase 7 FAMILY NOT NAMED
sjg081960	Stigma-specific STIG1-like protein 4 Stig1
sjg082010	Uncharacterized protein At4g26450
sjg082120	Cellulose synthase-like protein E1 Uncharacterized protein coiled-coil
sjg082800	Nuclear transcription factor Y subunit B-9 CCAATSUBUNTA
sjg083170	HAUS augmin-like complex subunit 4 Q8GYM3_ARATH_Q8GYM3
sjg083670	Glucan endo-1,3-beta-glucosidase 7 Uncharacterized protein SUBFAMILY NOT NAMED
sjg083750	F-box protein SKIP23 no description
sjg084510	Helicase and polymerase-containing protein TEBICHI DNAPOLI
sjg084880	Pentatricopeptide repeat-containing protein At5g24830 Uncharacterized protein no description
sjg085540	E3 ubiquitin-protein ligase MBR2 no description
sjg085950	Stromal cell-derived factor 2-like protein Uncharacterized protein no description
sjg086080	Calcium uptake protein 1, mitochondrial coiled-coil
sjg086950	Uncharacterized protein At1g05835 GLYCOSYLTRANSFERASE FAMILY 31-RELATED
sjg086980	Calcineurin-binding protein cabin-1 coiled-coil
sjg087150
sjg087750	Abscisic acid receptor PYL2 no description
sjg087940	DnaJ homolog subfamily B member 4 Uncharacterized protein JDOMAIN
sjg087970	Probable 2-oxoglutarate-dependent dioxygenase AOP1.2 no description
sjg088240	Homogentisate geranylgeranyltransferase Uncharacterized protein BACTERIOCHLOROPHYLL SYNTHASE
sjg088290	Serine/threonine-protein kinase EDR1 Q9LYI9_ARATH_Q9LYI9
sjg088470	FAMILY NOT NAMED
sjg088480	Protein EARLY FLOWERING 3 Uncharacterized protein
sjg089280
sjg089490	Nodulin_late
sjg089550	DnaJ homolog subfamily B member 12 JDOMAIN
sjg089640
sjg091670
sjg091960
sjg093090	Potassium transporter 8 OSMOTIC STRESS POTASSIUM TRANSPORTER
sjg093430
sjg093560	PROKAR_LIPOPROTEIN
sjg093590	Uncharacterized protein PROKAR_LIPOPROTEIN
sjg093870	Lipase no description
sjg094070
sjg094150	Dirigent protein 4 Uncharacterized protein NUCLEOPORIN-RELATED
sjg095160	Auxin-responsive protein SAUR19 FAMILY NOT NAMED
sjg096200	ATP-dependent Clp protease adapter protein ClpS no description
sjg097520	25.3 kDa heat shock protein, chloroplastic Uncharacterized protein no description
sjg098040	Transcription factor VOZ1 coiled-coil
sjg098050	Autolysin no description
sjg098400	Transcription factor MYB98 no description
sjg098850	Fatty-acid-binding protein 1 Chalcone
sjg098910	Cytochrome P450 724B1 P450
sjg098920	Non-specific lipid-transfer protein 1 LIPIDTRNSFER
sjg099410	DnaJ homolog subfamily B member 13 Uncharacterized protein no description
sjg099650	ZINC FINGER PROTEIN-RELATED
sjg100820	Putative cytochrome c oxidase subunit 5C-4 Uncharacterized protein CX5C4_ARATH_Q9FNE0
sjg101810	Protein-lysine methyltransferase METTL21D no description
sjg102130	Protein TRANSPARENT TESTA 12 MULTIDRUG RESISTANCE PROTEIN
sjg102390	Early nodulin-like protein 2 Q3E9V0_ARATH_Q3E9V0
sjg102850	26.5 kDa heat shock protein, mitochondrial Uncharacterized protein no description
sjg105250	17.4 kDa class III heat shock protein no description
sjg105770	GDSL esterase/lipase 5 no description
sjg105870	Nodulin_late
sjg105960
sjg106150	DELLA protein GAI coiled-coil
sjg107500
sjg107520	CGI-141-RELATED/LIPASE CONTAINING PROTEIN
sjg107570	NAC transcription factor 29 FAMILY NOT NAMED
sjg107660	SAL1 phosphatase no description
sjg107870	SAL1 phosphatase no description
sjg107960	Probable RNA helicase SDE3 no description
sjg108310
sjg108850	GEM-like protein 4 SUBFAMILY NOT NAMED
sjg108990	Thioredoxin-like protein YLS8 no description
sjg109580	Nicotinamidase 2 no description
sjg109650	Protein TRANSPARENT TESTA 16 coiled-coil
sjg112280	Probable mitochondrial chaperone bcs1 coiled-coil
sjg113340	UMP-CMP kinase 3 ADENYLTKNASE
sjg113650	Pectinesterase 2 no description
sjg113720	Uncharacterized protein At1g51745 Uncharacterized protein
sjg114200	ERAD-associated E3 ubiquitin-protein ligase HRD1A coiled-coil
sjg114750
sjg115160	Tetraketide alpha-pyrone reductase 1 no description
sjg115630	Pentatricopeptide repeat-containing protein At5g15010, mitochondrial FAMILY NOT NAMED
sjg115660	Uncharacterized protein
sjg115750
sjg117290	Heat shock 70 kDa protein 5 Uncharacterized protein coiled-coil
sjg117720	Probable metal-nicotianamine transporter YSL7 FAMILY NOT NAMED
sjg118420	Expansin-A23 EXPANSNFAMLY
sjg118640
sjg118950	DnaJ protein ERDJ3B
sjg119040	DnaJ protein ERDJ3B no description
sjg119180	Uncharacterized protein Epidermal growth factor-like domain.
sjg119400	F-box protein CPR30 F_box_assoc_1: F-box protein interaction domain
sjg119560	Rho GDP-dissociation inhibitor 1 Uncharacterized protein RHOGDI
sjg119910	Protein IQ-DOMAIN 1 SUBFAMILY NOT NAMED
sjg120020	DUF761
sjg120090	Glucan endo-1,3-beta-D-glucosidase SUBFAMILY NOT NAMED
sjg120140	Putative Myb family transcription factor At1g14600 no description
sjg120490	B3 domain-containing transcription factor LEC2 coiled-coil
sjg121270	Peroxidase 19 Peroxidase (Fragment) PEROXIDASE
sjg121520	Putative transcription factor bHLH107 Uncharacterized protein no description
sjg121650
sjg121750	Non-specific lipid-transfer protein AP10 LIPIDTRNSFER
sjg122810	Cysteine proteinase inhibitor 1 Uncharacterized protein Q9FQ13_CITPA_Q9FQ13
sjg124450	Vesicle transport protein GOT1A Uncharacterized protein (Fragment) CGI-141-RELATED/LIPASE CONTAINING PROTEIN
sjg124510	Phenylalanine N-monooxygenase EP450I
sjg124830	Phenylalanine N-monooxygenase EP450I
sjg124840	Uncharacterized protein coiled-coil
sjg124930	Heavy metal-associated isoprenylated plant protein 26 no description
sjg124950	Phenylalanine N-monooxygenase EP450I
sjg125130	Inositol-3-phosphate synthase coiled-coil
sjg125520	Acridone synthase 2 Uncharacterized protein no description
sjg125680	Acridone synthase 2 no description
sjg126330	Uncharacterized protein no description
sjg127300	Tuberculostearic acid methyltransferase UfaA1 no description
sjg128300	Non-specific lipid-transfer protein-like protein At2g13820 LIPIDTRNSFER
sjg128350
sjg128580	1-aminocyclopropane-1-carboxylate oxidase homolog 1 no description
sjg128680	ATP-dependent (S)-NAD(P)H-hydrate dehydratase no description
sjg128740	3-ketoacyl-CoA synthase 17 no description
sjg129480	Heat shock 70 kDa protein 8 Uncharacterized protein HEATSHOCK70
sjg130020
sjg130680	Acetate/butyrate--CoA ligase AAE7, peroxisomal Uncharacterized protein no description
sjg130750	Chaperone protein dnaJ 49 JDOMAIN
sjg130960	Putative protein phosphatase 2C-like protein 44 no description
sjg131490	Pre-mRNA-splicing factor SLU7 coiled-coil
sjg132040	Glucan endo-1,3-beta-glucosidase no description
sjg132280	Uncharacterized protein
sjg132440	Uncharacterized protein SUBFAMILY NOT NAMED
sjg132760	Two-component response regulator ARR22 no description
sjg132960	Uncharacterized protein ZINC_FINGER_C2H2_1
sjg133010	Beta-D-xylosidase 1 GLHYDRLASE3
sjg133350	Leucine-rich repeat extensin-like protein 6 Uncharacterized protein no description
sjg134300
sjg134730	Protein trichome birefringence-like 4 Uncharacterized protein SUBFAMILY NOT NAMED
sjg135220	ZINC ION BINDING
sjg135640	no description
sjg136530	Mitogen-activated protein kinase 19 no description
sjg137120	U1 small nuclear ribonucleoprotein C U1 small nuclear ribonucleoprotein C U1_C
sjg137270	Auxin response factor 23 Auxin response factor SUBFAMILY NOT NAMED
sjg137460	Derlin-2.2 DER1-LIKE PROTEIN, DERLIN
sjg138730	no description
sjg138840	Heat shock protein 83 AGAP006959-PA HEATSHOCK90
sjg138900	Probable WRKY transcription factor 19 Uncharacterized protein FAMILY NOT NAMED
sjg139390	Probable mitochondrial adenine nucleotide transporter BTL1 Uncharacterized protein MITOCARRIER
sjg140200	4-coumarate--CoA ligase-like 5 no description
sjg141510	Probable protein phosphatase 2C 38 no description
sjg141660	Methylesterase 1 no description
sjg141690	Zinc finger CCCH domain-containing protein 11 Uncharacterized protein ZINC FINGER-CONTAINING PROTEIN P48ZNF
sjg142230	Protein RNA-directed DNA methylation 3 SUBFAMILY NOT NAMED
sjg142980	Putative lipid-transfer protein DIR1 Uncharacterized protein no description
sjg143420	Transcription factor bHLH95 coiled-coil
sjg143490	PXMP2/4 family protein 4 Uncharacterized protein SUBFAMILY NOT NAMED
sjg144320	Beta-glucosidase 11 no description
sjg144760	Peptidyl-prolyl cis-trans isomerase CYP40 CSAPPISMRASE
sjg145070	Probable zinc metallopeptidase EGY3, chloroplastic coiled-coil
sjg145290	Ferredoxin--nitrite reductase, chloroplastic Uncharacterized protein SIROHAEM
sjg145440	Cytochrome P450 CYP82H23 (Fragment) coiled-coil
sjg145960	4-hydroxy-3-methylbut-2-enyl diphosphate reductase, chloroplastic IspH
sjg146790	F-box/kelch-repeat protein At3g06240 FBA_1
sjg147050	BTB/POZ domain-containing protein POB1 no description
sjg147100
sjg147390	Serine/threonine-protein kinase CTR1 TYRKINASE
sjg147910
sjg148000	Phytosulfokines 5 PSK
sjg148810
sjg149110	Probable aldo-keto reductase 2 no description
sjg149430	Pectinesterase 2 no description
sjg150420	Homeobox protein knotted-1-like 1 Uncharacterized protein no description
sjg150730	Vacuolar-processing enzyme Delta vacuolar processing enzyme, putative VACUOLAR PROCESSING ENZYME-RELATED
sjg150860	Uncharacterized protein coiled-coil
sjg150930	Luminal-binding protein 5 coiled-coil
sjg151020	Pleiotropic drug resistance protein 1
sjg151110	Aspartic proteinase nepenthesin-1 no description
sjg151340	Aspartic proteinase nepenthesin-1 no description
sjg152050	Heat shock factor protein HSF30 Uncharacterized protein coiled-coil
sjg152160	Pentatricopeptide repeat-containing protein At1g08070, chloroplastic no description
sjg153360	Signal peptidase complex catalytic subunit SEC11C Signal peptidase I SIGNALPTASE
sjg154740	Basic leucine zipper 43 coiled-coil
sjg154930	NF-X1-type zinc finger protein NFXL1 NUCLEAR TRANSCRIPTION FACTOR, X-BOX BINDING 1 (NFX1)
sjg155140	FAMILY NOT NAMED
sjg155450	ATP-dependent DNA helicase 2 subunit KU70 no description
sjg157230	Luminal-binding protein 5 coiled-coil
sjg158230	Probable tyrosine-protein phosphatase At1g05000 PFDSPHPHTASE
sjg158290
sjg159380	Quinone-oxidoreductase homolog, chloroplastic no description
sjg159950	UDP-glycosyltransferase 86A1 coiled-coil
sjg159960	Serine carboxypeptidase-like 20 CRBOXYPTASEC
sjg160930	Thaumatin-like protein 1 THAUMATIN
sjg161280	General transcription factor IIH subunit 4 TFIIH, POLYPEPTIDE 4
sjg161790	DNA-directed RNA polymerases II and IV subunit 5A O81098_ARATH_O81098
sjg162590	Histidine-containing phosphotransfer protein 4 coiled-coil
sjg163320	Transcription factor MYB44 Uncharacterized protein no description
sjg163800	Serine/arginine-rich splicing factor SC35 no description
sjg165060
sjg166340	Putative dual specificity protein phosphatase DSP8 no description
sjg166840	Purine permease 3 SUBFAMILY NOT NAMED
sjg166910	CCA tRNA nucleotidyltransferase, mitochondrial no description
sjg167260	Probable metal-nicotianamine transporter YSL7 SUBFAMILY NOT NAMED
sjg167660	Protein argonaute 2 no description
sjg168560	Phosphatidylinositol 4-kinase gamma 5 Uncharacterized protein coiled-coil
sjg168670
sjg169070	Phenylalanine N-monooxygenase EP450I
sjg169300	Alpha-crystallin domain-containing protein 22.3 no description
sjg169760
sjg170280	Uncharacterized protein coiled-coil
sjg170730	Two-component response regulator-like APRR7 no description
sjg171100	coiled-coil
sjg171200	ABC transporter G family member 2 no description
sjg171270	Self-incomp_S1
sjg171390	Mitochondrial import inner membrane translocase subunit TIM14-1 Uncharacterized protein no description
sjg171650	DnaJ protein P58IPK homolog no description
sjg171980	Protein ECERIFERUM 1 STEROL DESATURASE
sjg172090	Polyubiquitin Polyubiquitin-A UBIQUITIN
sjg172100	Chaperonin CPN60-2, mitochondrial coiled-coil
sjg172440	Nuclear transcription factor Y subunit B-8 Uncharacterized protein CCAATSUBUNTA
sjg172590	Serine/threonine-protein kinase fray2 Uncharacterized protein coiled-coil
sjg172700	17.6 kDa class I heat shock protein 3 Uncharacterized protein no description
sjg172940	Vacuolar-processing enzyme alpha-isozyme HEMOGLOBNASE
sjg173310	DNA excision repair protein ERCC-8 Uncharacterized protein GPROTEINBRPT
sjg173380
sjg173410	Lipase no description
sjg173920	Transcription initiation factor TFIID subunit 15 coiled-coil
sjg174370	Alpha-crystallin domain-containing protein 22.3 Uncharacterized protein no description
sjg174860
sjg174900
sjg176110	Uncharacterized protein Os08g0359500 coiled-coil
sjg176340	Dol-P-Man:Man(5)GlcNAc(2)-PP-Dol alpha-1,3-mannosyltransferase SUBFAMILY NOT NAMED
sjg176960	FAMILY NOT NAMED
sjg177520	EGGSHELL
sjg178540	Lysine-specific demethylase 5C coiled-coil
sjg180130
sjg180540	Putative ribonuclease H protein At1g65750 RVT_3
sjg181600	Expansin-A23 EXPANSNFAMLY
sjg181640	BAG family molecular chaperone regulator 5, mitochondrial coiled-coil
sjg182060	Uncharacterized protein no description
sjg182510	Transcription factor bHLH93 coiled-coil
sjg182610	Phytosulfokines 5 PSK
sjg182730
sjg182820	Purine permease 3 FAMILY NOT NAMED
sjg182990	Homeobox protein knotted-1-like 1 no description
sjg183500
sjg184350	Cytochrome P450 8100000000 coiled-coil
sjg184390	Branched-chain-amino-acid aminotransferase 2, chloroplastic no description
sjg184400
sjg185350	ERAD-associated E3 ubiquitin-protein ligase component HRD3A Uncharacterized protein no description
sjg185790	Vacuolar-processing enzyme alpha-isozyme HEMOGLOBNASE
sjg186050	Vacuolar-processing enzyme alpha-isozyme Uncharacterized protein HEMOGLOBNASE
sjg186060	Vacuolar-processing enzyme delta-isozyme Uncharacterized protein HEMOGLOBNASE
sjg186430	Leucoanthocyanidin dioxygenase no description
sjg186580	DnaJ homolog subfamily C member 21 coiled-coil
sjg186900	Phosphatidylinositol glycan anchor biosynthesis class U protein GPI TRANSAMIDASE COMPONENT PIG-U
sjg187170	Chaperone protein ClpB1 coiled-coil
sjg187570	SUBFAMILY NOT NAMED
sjg188040	TPR repeat-containing thioredoxin TDX coiled-coil
sjg188640	Uncharacterized protein FAMILY NOT NAMED
sjg188800	14 kDa proline-rich protein DC2.15 no description
sjg188910	36.4 kDa proline-rich protein PRICHEXTENSN
sjg188990	Heat stress transcription factor B-2b coiled-coil
sjg189210	Hsp70-Hsp90 organizing protein 3 coiled-coil
sjg189420	HAT transposon superfamily SUBFAMILY NOT NAMED
sjg190190	Luminal-binding protein 5 coiled-coil
sjg190870	3,9-dihydroxypterocarpan 6A-monooxygenase P450
sjg192250	no description
sjg192530	no description
sjg192700	Uncharacterized protein coiled-coil
sjg192790	Flavonoid 3',5'-hydroxylase 2 coiled-coil
sjg193110	AT-hook motif nuclear-localized protein 17 no description
sjg193120	coiled-coil
sjg193150	coiled-coil
sjg193190	no description
sjg193850	ERAD-associated E3 ubiquitin-protein ligase component HRD3A no description
sjg194570
sjg194580	Ubiquitin-conjugating enzyme E2 2 no description
sjg194710
sjg195240	BI1-like protein BAX INHIBITOR-RELATED
sjg195450	Microfibrillar-associated protein 1 coiled-coil
sjg195500	Pentatricopeptide repeat-containing protein At4g13650 Uncharacterized protein no description
sjg196130	Tubulin alpha-3 chain coiled-coil
sjg196150
sjg196270
sjg196840	Uncharacterized protein Self-incomp_S1
sjg197380	Transcription factor IIIB 90 kDa subunit coiled-coil
sjg197570	Putative G3BP-like protein no description
sjg197900	NHL repeat-containing protein 2 no description
sjg198400
sjg198940	no description
sjg198980	Self-incomp_S1
sjg199950	Triacylglycerol lipase 2 Uncharacterized protein no description
sjg200120	Heat shock protein 90 HEATSHOCK90
sjg200170	coiled-coil
sjg200210	Transcriptional adapter ADA2 no description
sjg200970	Protein disulfide isomerase-like 43134 Uncharacterized protein THIOREDOXIN
sjg201540
sjg202340	coiled-coil
sjg202540	Serine/threonine-protein kinase SRPK no description
sjg203670	Nicotinamidase 2 no description
sjg204580	AMP deaminase Uncharacterized protein no description
sjg204760	Nudix hydrolase 27, chloroplastic NUDIXFAMILY
sjg205030	Probable receptor-like protein kinase At5g15080 no description
sjg205250	7-deoxyloganetin glucosyltransferase no description
sjg205340	Expansin-A8 Uncharacterized protein EXPANSNFAMLY
sjg205450	36.4 kDa proline-rich protein PRICHEXTENSN
sjg206170	PRICHEXTENSN
sjg206180	Tropinone reductase homolog GDHRDH
sjg206360
sjg206630	DnaJ protein ERDJ3A Uncharacterized protein coiled-coil
sjg207010	Macrophage migration inhibitory factor homolog Q9M011_ARATH_Q9M011
sjg207260	Serine/arginine-rich SC35-like splicing factor SCL33 Uncharacterized protein no description
sjg207600	Protein EMSY-LIKE 3 coiled-coil
sjg207670	Heat shock 70 kDa protein 17 Uncharacterized protein coiled-coil
sjg208370
sjg208390	Activator of 90 kDa heat shock protein ATPase homolog 1 no description
sjg208980	17.3 kDa class I heat shock protein Uncharacterized protein no description
sjg209020	ZINC_FINGER_C2H2_1
sjg209250	Gamma-interferon-inducible lysosomal thiol reductase GAMMA-INTERFERON INDUCIBLE LYSOSOMAL THIOL REDUCTASE (GILT)
sjg210120	coiled-coil
sjg210300	Gamma-interferon-inducible lysosomal thiol reductase GAMMA-INTERFERON INDUCIBLE LYSOSOMAL THIOL REDUCTASE (GILT)
sjg210460	Probable carboxylesterase 15 coiled-coil
sjg210960	RHOMBOID-like protein 1 no description
sjg211060	Ammonium transporter 2 RHESUSRHD
sjg211580
sjg213000	Self-incomp_S1
sjg213050	Uncharacterized protein
sjg213910	Malonyl-CoA:anthocyanidin 5-O-glucoside-6''-O-malonyltransferase coiled-coil
sjg213930	Calnexin homolog 1 CALRETICULIN
sjg214350
sjg215230	Heat shock protein 83 HEATSHOCK90
sjg215720	Luminal-binding protein 5 coiled-coil
sjg216140	Vacuolar cation/proton exchanger 2 FAMILY NOT NAMED
sjg216180	Serine/threonine-protein kinase fray2 Uncharacterized protein coiled-coil
sjg216380	5'-3' exoribonuclease 4 coiled-coil
sjg217140	MATE efflux family protein 3, chloroplastic MATE efflux family protein no description
sjg219490	PRICHEXTENSN
sjg219530	Uncharacterized protein PRICHEXTENSN
sjg220080	Serine/arginine-rich splicing factor SR30 Uncharacterized protein no description
sjg234910	Vacuolar amino acid transporter 1 SUBFAMILY NOT NAMED
sjg236280	UDP-glycosyltransferase 92A1 Glycosyltransferase no description
sjg236460	Long-chain-fatty-acid--AMP ligase FadD28 ADXRDTASE
sjg238220	WAT1-related protein At2g39510 Uncharacterized protein (Fragment) FAMILY NOT NAMED
sjg238740	Transcription factor bHLH123 no description
sjg238800	Uncharacterized protein At5g39865 no description
sjg239700	Zinc finger protein ZAT11 SUBFAMILY NOT NAMED
sjg240280	Protein LURP-one-related 14 SUBFAMILY NOT NAMED
sjg240860	Adenine/guanine permease AZG1 XANTHINE-URACIL / VITAMIN C PERMEASE FAMILY MEMBER
sjg241050	Protein MID1-COMPLEMENTING ACTIVITY 1 coiled-coil
sjg241600	Auxin-binding protein T92 Uncharacterized protein AUXINBINDNGP
sjg242650
sjg242700	Acyltransferase-like protein At1g54570, chloroplastic Uncharacterized protein no description
sjg242820	Thaumatin-like protein 1 Uncharacterized protein THAUMATIN
sjg242860	26.5 kDa heat shock protein, mitochondrial Uncharacterized protein no description
sjg243220	Heat shock cognate 70 kDa protein HEATSHOCK70
sjg243430
sjg246130	Alpha carbonic anhydrase 4 no description
sjg246360	Heavy metal-associated isoprenylated plant protein 26 Uncharacterized protein no description
sjg247010	Protein transport protein SEC24 no description
sjg247120	Epsin-2 Uncharacterized protein no description
sjg247520
sjg247750	Serine/arginine-rich splicing factor SR45a no description
sjg248020	Probable N-acetyltransferase HLS1-like Uncharacterized protein no description
sjg248040	Probable mediator of RNA polymerase II transcription subunit 37c Uncharacterized protein coiled-coil
sjg248110
sjg248660	18.2 kDa class I heat shock protein no description
sjg249180	Cinnamoyl-CoA reductase 1 no description
sjg249190	17.6 kDa class I heat shock protein 3 no description
sjg249290	Uncharacterized protein coiled-coil
sjg249740
sjg249840	18.2 kDa class I heat shock protein no description
sjg250090	Splicing factor U2af small subunit A coiled-coil
sjg250390
sjg250410	18.2 kDa class I heat shock protein Uncharacterized protein no description
sjg250450	Putative E3 ubiquitin-protein ligase XBAT35 no description
sjg250860	Shikimate O-hydroxycinnamoyltransferase no description
sjg250990	17.6 kDa class I heat shock protein 3 Uncharacterized protein no description
sjg251430	18.2 kDa class I heat shock protein Uncharacterized protein no description
sjg251460	LOB domain-containing protein 11 coiled-coil
sjg251770
sjg252030	Probable mediator of RNA polymerase II transcription subunit 37c coiled-coil
sjg252290	Alpha-L-fucosidase 1 GLHYDRLASE29
sjg252450	coiled-coil
sjg252900	E3 ubiquitin-protein ligase SDIR1 Uncharacterized protein no description
sjg253010	Telomere repeat-binding protein 5 coiled-coil
sjg254450	Glucan endo-1,3-beta-glucosidase no description
sjg254590	WAT1-related protein At5g07050 SUBFAMILY NOT NAMED
sjg256770	Histidine-containing phosphotransfer protein 4 no description
sjg257240	Histidine-containing phosphotransfer protein 4 no description
sjg259130	Glucan endo-1,3-beta-D-glucosidase SUBFAMILY NOT NAMED
sjg259140	Pectin acetylesterase 6 NOTUM-RELATED
sjg259880	Protein transport protein Sec23B no description
sjg259910	Uncharacterized protein C24B11.05 no description
sjg260820	Probable polyamine oxidase 2 AMINEOXDASEF
sjg260830	3,9-dihydroxypterocarpan 6A-monooxygenase P450
sjg261120	coiled-coil
sjg261420	SET and MYND domain-containing protein 4 Uncharacterized protein coiled-coil
sjg262310	Protein TOPLESS SUBFAMILY NOT NAMED
sjg263080	Probable polyamine aminopropyl transferase no description
sjg263400
sjg263650	ZINC FINGER PROTEIN-RELATED
sjg264030	Endochitinase PR4 Q7XB39_VITVI_Q7XB39
sjg264190	GDSL esterase/lipase At1g71250 Uncharacterized protein no description
sjg264250	Uncharacterized protein
sjg264410	Bax inhibitor 1 Uncharacterized protein BAX INHIBITOR-RELATED
sjg264490	Uncharacterized protein no description
sjg264790	Rhomboid-like protein 14, mitochondrial Uncharacterized protein no description
sjg264990	Histidine--tRNA ligase, cytoplasmic no description
sjg265550	(-)-germacrene D synthase no description
sjg266600	Acyl-[acyl-carrier-protein] desaturase, chloroplastic no description
sjg266890	Wall-associated receptor kinase 3 Uncharacterized protein no description
sjg266950	ZINC_FINGER_C2H2_1
sjg268190	Probable adenylate kinase 7, mitochondrial no description
sjg268260
sjg268530	Eukaryotic translation initiation factor 2D no description
sjg268820	Cytochrome P450 71A1 P450
sjg268880	22 kDa heat shock protein no description
sjg268920	60S ribosomal protein L2, mitochondrial no description
sjg269400
sjg271430	Zinc finger protein ZPR1 homolog Uncharacterized protein ZINC FINGER PROTEIN ZPR1
sjg271940	Cystathionine gamma-synthase 1, chloroplastic no description
sjg272250	WAT1-related protein At5g07050 SUBFAMILY NOT NAMED
sjg273530	Acyl-[acyl-carrier-protein] desaturase 6, chloroplastic EP450I
sjg273590	T-complex protein 1 subunit alpha no description
sjg274820	Pectinesterase 2 no description
sjg275120	DnaJ homolog subfamily B member 12 JDOMAIN
sjg275420	Agamous-like MADS-box protein AGL80 MADSDOMAIN
sjg275500
sjg275830	Zinc-finger homeodomain protein 2 Q8LEN6_ARATH_Q8LEN6
sjg276270
sjg277070	Nuclear pore complex protein NUP155 Uncharacterized protein coiled-coil
sjg277090	GDSL esterase/lipase 6 no description
sjg277330	Purple acid phosphatase 8 no description
sjg277520	Protein POLLEN DEFECTIVE IN GUIDANCE 1 SUBFAMILY NOT NAMED
sjg277630	LOB domain-containing protein 41 Uncharacterized protein FAMILY NOT NAMED
sjg278040	Two-component response regulator ARR22 no description
sjg278360	LRR receptor-like serine/threonine-protein kinase GSO2 Uncharacterized protein LEURICHRPT
sjg278640	Probable purine permease 4 coiled-coil
sjg279020	10 kDa chaperonin CHAPERONIN10
sjg279540	Transcription repressor MYB4 Uncharacterized protein no description
sjg280020	Uncharacterized protein coiled-coil
sjg280120	Probable peroxygenase 4 FAMILY NOT NAMED
sjg280590	Uncharacterized PKHD-type hydroxylase At1g22950 Uncharacterized protein coiled-coil
sjg280620	no description
sjg280980	MADS-box protein FBP24 Uncharacterized protein coiled-coil
sjg282000	Chaperone protein DnaJ JDOMAIN
sjg282250	LOB domain-containing protein 11 Uncharacterized protein coiled-coil
sjg283320	Cysteine proteinase inhibitor 5 Q9FQ13_CITPA_Q9FQ13
sjg283430
sjg284340	RuBisCO large subunit-binding protein subunit alpha, chloroplastic coiled-coil
sjg284850	Calcium-binding protein PBP1 no description
sjg285210	Putative two-component response regulator ARR21 no description
sjg285230	DEAD-box ATP-dependent RNA helicase 36 Uncharacterized protein no description
sjg285280	Hevamine-A Uncharacterized protein no description
sjg285420	17.5 kDa class I heat shock protein no description
sjg285610	CTP synthase CTP synthase no description
sjg285620	21 kDa protein coiled-coil
sjg285930	Zinc transporter 1 ZINC/IRON TRANSPORTER, PLANT AND YEAST
sjg286500	Alpha-L-fucosidase 1 GLHYDRLASE29
sjg286790	Probable protein phosphatase 2C 75 Uncharacterized protein no description
sjg287070	Defensin-like protein 6 Uncharacterized protein no description
sjg287090	L-idonate 5-dehydrogenase no description
sjg287870	Pectinesterase inhibitor no description
sjg288070	Heat shock 22 kDa protein, mitochondrial Uncharacterized protein no description
sjg288320
sjg288910	Putative transporter arsB Uncharacterized protein ARSENITE TRANSPORT PROTEIN
sjg289430	Heat shock protein 32874 Uncharacterized protein HEATSHOCK90
sjg289890	Calcium-dependent protein kinase 17 Uncharacterized protein no description
sjg290040	Uncharacterized protein At3g49055 Uncharacterized protein (Fragment) coiled-coil
sjg290350	Mitochondrial metalloendopeptidase OMA1 no description
sjg290450	UDP-N-acetylmuramate--L-alanine ligase no description
sjg291440	no description
sjg291670	Putative F-box/LRR-repeat protein At5g54820 Uncharacterized protein no description
sjg291810	Isoprene synthase, chloroplastic Uncharacterized protein (Fragment) coiled-coil
sjg291920
sjg291980	FRINGE-RELATED
sjg292300
sjg292590	Putative F-box/LRR-repeat protein At5g54820 no description
sjg293010	Uncharacterized protein DUF3245
sjg293050
sjg293120	O-acyltransferase WSD1 SUBFAMILY NOT NAMED
sjg293220	Zinc finger HIT domain-containing protein 2 Uncharacterized protein ZINC FINGER HIT DOMAIN CONTAINING PROTEIN 2 (PROTEIN FON)-RELATED
sjg293630
sjg294760	T-complex protein 1 subunit alpha no description
sjg294800	Transcription factor MYB3 no description
sjg296920	Cytochrome P450 78A6 Uncharacterized protein P450
sjg297900	Glucan endo-1,3-beta-D-glucosidase SUBFAMILY NOT NAMED
sjg298720	BI1-like protein Uncharacterized protein BAX INHIBITOR-RELATED
sjg298760	VAN3-binding protein FAMILY NOT NAMED
sjg298940	Glyoxylate/hydroxypyruvate reductase HPR3 no description
sjg299160	Probable transcription factor PosF21 Uncharacterized protein coiled-coil
sjg299580
sjg299700	Cysteine synthase Uncharacterized protein (Fragment) no description
sjg299760	Acyltransferase-like protein At1g54570, chloroplastic no description
sjg299880	5'-3' exoribonuclease 4 Uncharacterized protein coiled-coil
sjg301700	Transcription factor bHLH93 Uncharacterized protein coiled-coil
sjg301940	Probable histone H2A variant 3 HISTONEH2A
sjg302730	no description
sjg302990	Ras-related protein RABF2a RASTRNSFRMNG
sjg303260	Mitochondrial arginine transporter BAC2 Uncharacterized protein MITOCARRIER
sjg303520	Vacuolar-processing enzyme HEMOGLOBNASE
sjg303920	Exocyst complex component EXO70A1 Uncharacterized protein EXOCYST COMPLEX PROTEIN EXO70
sjg304350	coiled-coil
sjg304490	Basic leucine zipper 61 Uncharacterized protein coiled-coil
sjg304570
sjg305310	Protein RKD5 RWP-RK
sjg305360	High mobility group B protein 4 coiled-coil
sjg305440
sjg305500
sjg306230	Heat shock protein 83 HEATSHOCK90
sjg307020	DnaJ homolog subfamily C member 7 homolog coiled-coil
sjg307270	DnaJ homolog subfamily B member 12 JDOMAIN
sjg307350	Ankyrin repeat-containing protein At2g01680 Uncharacterized protein (Fragment) no description
sjg307580	Probable carboxylesterase 15 no description
sjg308970	HEAT repeat-containing protein 5B no description
sjg310270
sjg310570	Chaperone protein DnaJ JDOMAIN
sjg311040	Uncharacterized protein
sjg311850	Ubiquitin-like protein 5 no description
sjg312110	BAH
sjg312190	Protein transport protein Sec23B Uncharacterized protein no description
sjg312700	NADH dehydrogenase [ubiquinone] iron-sulfur protein 7, mitochondrial no description
sjg313870	SUBFAMILY NOT NAMED
sjg315630	Peroxidase 72 PEROXIDASE
sjg315710	Phosphoenolpyruvate carboxykinase [ATP] no description
sjg316280	High mobility group B protein 4 coiled-coil
sjg316590	BES1/BZR1 homolog protein 2 Uncharacterized protein FAMILY NOT NAMED
sjg317090	MORC family CW-type zinc finger protein 3 no description
sjg317230	Protein RKD5 Uncharacterized protein (Fragment) RWP-RK
sjg317350	RING finger protein 5 Uncharacterized protein no description
sjg317710	Serine/threonine-protein kinase SRPK Uncharacterized protein no description
sjg319210	E3 ubiquitin-protein ligase MBR1 Uncharacterized protein coiled-coil
sjg319690
sjg319920	Ammonium transporter 3 member 1 RHESUSRHD
sjg319950	FAMILY NOT NAMED
sjg320690	IMPACT family member in pol 5'region (Fragment) no description
sjg321120	MLO-like protein 4 no description

## Sheet: MEblue_YF_RF
modProbes
sjg000020	Probable galacturonosyltransferase-like 1 no description
sjg000200	Beta-glucosidase 18 GLHYDRLASE1
sjg000420	Uncharacterized protein TOPOISOMERASE-RELATED FUNCTION PROTEIN
sjg000430	Malate dehydrogenase, mitochondrial no description
sjg000460
sjg000490	Ethylene-responsive transcription factor 4 Uncharacterized protein ETHRSPELEMNT
sjg000510	NAC transcription factor 56 SUBFAMILY NOT NAMED
sjg000560	Probable aminotransferase TAT2 Uncharacterized protein no description
sjg000730	Plant intracellular Ras-group-related LRR protein 6 coiled-coil
sjg000760	Ribosome biogenesis protein BRX1 homolog SUBFAMILY NOT NAMED
sjg001100	60S ribosomal protein L13-2 60S RIBOSOMAL PROTEIN L13
sjg001180	Probable bifunctional methylthioribulose-1-phosphate dehydratase/enolase-phosphatase E1 Probable bifunctional methylthioribulose-1-phosphate dehydratase/enolase-phosphatase E1 no description
sjg001230	Cytochrome c oxidase copper chaperone 2 Q9LJQ9_ARATH_Q9LJQ9
sjg001290	Poly(A) RNA polymerase protein 2 no description
sjg001310	Transcription factor GTE4 BROMODOMAIN
sjg001490	Ras-related protein RABA1f RASTRNSFRMNG
sjg001510	Ubiquitin carboxyl-terminal hydrolase 14 no description
sjg001580	Non-canonical poly(A) RNA polymerase PAPD5 no description
sjg001780
sjg001940	Transmembrane protein 184C ORGANIC SOLUTE TRANSPORTER-RELATED
sjg001960	Probable ubiquitin-conjugating enzyme E2 26 no description
sjg001970	Pentatricopeptide repeat-containing protein At4g21705, mitochondrial Uncharacterized protein coiled-coil
sjg002070
sjg002270	E3 SUMO-protein ligase MMS21 no description
sjg002330	D-amino-acid transaminase, chloroplastic Uncharacterized protein no description
sjg002430	Probable E3 ubiquitin-protein ligase HIP1 no description
sjg002570	coiled-coil
sjg002610	NAC domain-containing protein 72 SUBFAMILY NOT NAMED
sjg002680	Alpha-glucosidase 2 no description
sjg002790
sjg003160
sjg003180	NADH-ubiquinone oxidoreductase chain 2 NADH DEHYDROGENASE SUBUNIT 2
sjg003190	NADH dehydrogenase [ubiquinone] iron-sulfur protein 2 no description
sjg003310	NADH dehydrogenase [ubiquinone] iron-sulfur protein 2 NADH-UBIQUINONE OXIDOREDUCTASE 49 KDA SUBUNIT
sjg003570	BON1-associated protein 2 no description
sjg003890	50S ribosomal protein L3, chloroplastic (Fragment) Uncharacterized protein no description
sjg004020	3-oxoacyl-[acyl-carrier-protein] reductase FabG Uncharacterized protein coiled-coil
sjg004150	Serine/threonine-protein kinase ppk15 no description
sjg004970	Uncharacterized protein coiled-coil
sjg005140	Peroxisome biogenesis protein 2 Q6FQH0_CANGA_Q6FQH0
sjg005180	VHS domain-containing protein At3g16270 Uncharacterized protein no description
sjg005210	Activating signal cointegrator 1 complex subunit 1 no description
sjg005370	Putative methyltransferase DDB_G0268948 Uncharacterized protein no description
sjg005620	18.2 kDa class I heat shock protein no description
sjg005670	HAUS augmin-like complex subunit 1 HAUSAUGMINL1
sjg005730
sjg005820	Pyruvate dehydrogenase E1 component subunit alpha-1, mitochondrial Pyruvate dehydrogenase E1 component subunit alpha no description
sjg005840	Signal recognition particle subunit SRP72 no description
sjg006020	Ubiquitin-40S ribosomal protein S27a UBIQUITIN
sjg006040	Actin-related protein 3 no description
sjg006050	Tetraketide alpha-pyrone reductase 1 coiled-coil
sjg006300	RNA-binding protein 25 coiled-coil
sjg006380	SURP and G-patch domain-containing protein 1-like protein ARGININE/SERINE RICH SPLICING FACTOR SF4/14
sjg006450	Pantothenate kinase 2 Uncharacterized protein PANTOTHENATE KINASE
sjg006480	Intron-binding protein aquarius no description
sjg006600	Protein transport protein SEC31 homolog B no description
sjg006650	Ribose-phosphate pyrophosphokinase 3, chloroplastic Uncharacterized protein no description
sjg006740	60S ribosomal protein L6 coiled-coil
sjg006820	U4/U6 small nuclear ribonucleoprotein Prp31 PRE-MRNA SPLICING FACTOR PRP31
sjg006970	Regulator of G-protein signaling 1 no description
sjg007150	Transmembrane emp24 domain-containing protein p24delta9 TRANSMEMBRANE EMP24 DOMAIN-CONTAINING PROTEIN
sjg007170
sjg007220	DEAD-box ATP-dependent RNA helicase ISE2, chloroplastic coiled-coil
sjg007390	Box C/D snoRNA protein 1 SUBFAMILY NOT NAMED
sjg007450	Protein HGH1 homolog no description
sjg007590	Alpha-N-acetylglucosaminidase Uncharacterized protein SUBFAMILY NOT NAMED
sjg007620	Protein RETICULATA-RELATED 4 Uncharacterized protein coiled-coil
sjg007650	Spermidine synthase no description
sjg007670	Cytochrome P450 71A1 P450
sjg007780	Glycosyltransferase-like KOBITO 1 SUBFAMILY NOT NAMED
sjg007820	Histone-lysine N-methyltransferase 2B Uncharacterized protein no description
sjg008140	Probable 2-oxoglutarate/Fe(II)-dependent dioxygenase no description
sjg008270	26S proteasome non-ATPase regulatory subunit 10 Uncharacterized protein ANKYRIN
sjg008310	Uncharacterized protein
sjg008340	ATP synthase subunit O, mitochondrial Uncharacterized protein ATPASEDELTA
sjg008360	Pyruvate dehydrogenase E1 component subunit beta-1, mitochondrial no description
sjg008370	Zinc finger protein ZAT4 ZINC FINGER (C2H2 TYPE) FAMILY PROTEIN
sjg008410	AP-1 complex subunit gamma-2 no description
sjg008430	Pentatricopeptide repeat-containing protein At4g33990 no description
sjg008590	CSC1-like protein At1g69450 Uncharacterized protein PROBABLE MEMBRANE PROTEIN DUF221-RELATED
sjg008690	ADP-ribosylation factor 2 SAR1GTPBP
sjg008700	Pre-mRNA-processing factor 17 coiled-coil
sjg009000	Protein MAK16 homolog A coiled-coil
sjg009100	Pheophytinase, chloroplastic Uncharacterized protein no description
sjg009160	coiled-coil
sjg009210	Probable E3 ubiquitin-protein ligase XERICO Uncharacterized protein no description
sjg009510	Agamous-like MADS-box protein AGL15 coiled-coil
sjg009860	Uncharacterized protein At4g28440 no description
sjg009890	RING finger protein 141 coiled-coil
sjg010100	KH domain-containing protein At4g18375 no description
sjg010160	SUBFAMILY NOT NAMED
sjg010170	Sm-like protein LSM7 no description
sjg010610	Methyl-CpG-binding domain-containing protein 9 no description
sjg010670	Protein FRA10AC1 Uncharacterized protein coiled-coil
sjg010700	Peptidyl-prolyl cis-trans isomerase CYP23 CSAPPISMRASE
sjg010720
sjg010730	60S RIBOSOMAL PROTEIN L34
sjg010760	Probable thimet oligopeptidase no description
sjg010910	Pentatricopeptide repeat-containing protein At1g05670, mitochondrial Uncharacterized protein no description
sjg010950	Delta(3,5)-Delta(2,4)-dienoyl-CoA isomerase, mitochondrial Uncharacterized protein no description
sjg011000	DNA-directed RNA polymerase subunit 10-like protein RPB10_ARATH_Q9SYA6
sjg011040	60S ribosomal protein L31 RL31_PERFR_Q9M573
sjg011090	Glutathione S-transferase U17 no description
sjg011110	coiled-coil
sjg011250	Cytochrome b5 domain-containing protein RLF Uncharacterized protein CYTOCHROMEB5
sjg011400	Galactinol synthase 1 no description
sjg011740	Protein trichome birefringence-like 38 FAMILY NOT NAMED
sjg011990
sjg012420
sjg012510	Organic cation/carnitine transporter 4 coiled-coil
sjg012530	Thiamine thiazole synthase, chloroplastic no description
sjg012540	Glycine-rich RNA-binding protein blt801 no description
sjg012770	Thioredoxin-like protein CXXS1 Uncharacterized protein no description
sjg012860	Glutathione S-transferase L2, chloroplastic UBIQUITIN
sjg012970	Uncharacterized protein no description
sjg013370	Probable NAD(P)H dehydrogenase (quinone) FQR1-like 1 no description
sjg013670	T-complex protein 1 subunit gamma coiled-coil
sjg013740	Coatomer subunit beta'-2 Uncharacterized protein GPROTEINBRPT
sjg013750	Molybdate transporter 2 FAMILY NOT NAMED
sjg013920	Uncharacterized hydrolase YugF Uncharacterized protein EPOXHYDRLASE
sjg014090	FBD-associated F-box protein At5g56370 no description
sjg014340	ABC transporter F family member 4 coiled-coil
sjg014590	RNA-dependent RNA polymerase 6 RNA-DEPENDENT RNA POLYMERASE
sjg015100	Protein SIEL no description
sjg015130	Vacuolar protein sorting-associated protein 20 homolog 1 coiled-coil
sjg015190	Probable glucan 1,3-alpha-glucosidase Glycosyl hydrolases family 31 protein isoform 1 ALPHA-GLUCOSIDASE
sjg015960	Uncharacterized protein coiled-coil
sjg016050	Transcription initiation factor TFIID subunit 8 Uncharacterized protein SUBFAMILY NOT NAMED
sjg016100	Malonyl-CoA:anthocyanidin 5-O-glucoside-6''-O-malonyltransferase no description
sjg016190	RNA-binding protein 24 no description
sjg016270	MOB kinase activator-like 1A no description
sjg016280	Replication protein A 70 kDa DNA-binding subunit E no description
sjg016340	Ribosomal_L35p
sjg016350	Myb family transcription factor APL coiled-coil
sjg016670	coiled-coil
sjg016740	SUBFAMILY NOT NAMED
sjg017050	Peptidyl-prolyl cis-trans isomerase CYP18-2 CSAPPISMRASE
sjg017150	60S ribosomal protein L9 no description
sjg017260	Ras-related protein RABH1b RASTRNSFRMNG
sjg017290	Regulator of nonsense transcripts 1 homolog no description
sjg017330	Proteasome subunit beta type-1 no description
sjg017420	Acetolactate synthase 3, chloroplastic Acetolactate synthase no description
sjg017470	Auxin-responsive protein SAUR71 Auxin_inducible
sjg017480	DnaJ homolog subfamily C member 2 Uncharacterized protein no description
sjg017560	Haloacid dehalogenase-like hydrolase domain-containing protein Sgpp HADHALOGNASE
sjg017630	60S ribosomal protein L7a coiled-coil
sjg017660	Uncharacterized mitochondrial protein ymf11 Intron maturase isoform 4 REVERSE TRANSCRIPTASES
sjg018060	Transcription factor RF2b coiled-coil
sjg018220	Heavy metal-associated isoprenylated plant protein 26 no description
sjg018480	Subtilisin-like protease SBT2.5 SUBTILISIN
sjg018490	Oligouridylate-binding protein 1 Uncharacterized protein no description
sjg018530	Mitochondrial outer membrane import complex protein METAXIN METAXIN RELATED
sjg018570	Eukaryotic translation initiation factor 5A Eukaryotic translation initiation factor 5A no description
sjg018630	Brefeldin A-inhibited guanine nucleotide-exchange protein 5 no description
sjg018760	Embryogenesis-associated protein EMB8 coiled-coil
sjg019260	ABC transporter I family member 1 Uncharacterized protein no description
sjg019290	Ubiquitin carboxyl-terminal hydrolase 22 Ubiquitin carboxyl-terminal hydrolase no description
sjg019400	Transmembrane 9 superfamily member 11 coiled-coil
sjg019440	YTH domain-containing family protein 2 Uncharacterized protein YTH (YT521-B HOMOLOGY) DOMAIN-CONTAINING
sjg019460	Probable small nuclear ribonucleoprotein F Small nuclear ribonucleoprotein F no description
sjg019500
sjg019740	Suppressor of mec-8 and unc-52 protein homolog 2 Uncharacterized protein O48713_ARATH_O48713
sjg019780	Organic cation/carnitine transporter 7 Uncharacterized protein no description
sjg019790	coiled-coil
sjg019890	TBC1 domain family member 5 Uncharacterized protein no description
sjg019930	Receptor homology region, transmembrane domain- and RING domain-containing protein 4 Uncharacterized protein no description
sjg020170	coiled-coil
sjg020340	Ubiquitin carboxyl-terminal hydrolase 23 no description
sjg020470	Pentatricopeptide repeat-containing protein At1g02060, chloroplastic no description
sjg020480	Exo_endo_phos
sjg020500	no description
sjg020730	(DL)-glycerol-3-phosphatase 2 no description
sjg020770	Protein ECERIFERUM 3 no description
sjg020810	U3 small nucleolar RNA-associated protein 21 homolog no description
sjg020940
sjg021170	Prolamin_like
sjg021320	Eukaryotic translation initiation factor 3 subunit K Eukaryotic translation initiation factor 3 subunit K no description
sjg021370	Small nuclear ribonucleoprotein E no description
sjg021540	PHD finger protein ALFIN-LIKE 5 PHD finger protein no description
sjg021620	ADP-ribosylation factor 1 SAR1GTPBP
sjg021690	Adrenodoxin-like protein 2, mitochondrial no description
sjg021800	Protein FLX-like 2 Uncharacterized protein coiled-coil
sjg022090	Zinc finger BED domain-containing protein DAYSLEEPER Uncharacterized protein SUBFAMILY NOT NAMED
sjg022140	3beta-hydroxysteroid-dehydrogenase/decarboxylase isoform 2 no description
sjg022170	Phosphoinositide phosphatase SAC3 INOSITOL 5-PHOSPHATASE
sjg022220	60S ribosomal protein L39-1 Ribosomal protein L39e, putative Q541X1_ARATH_Q541X1
sjg022290	CBL-interacting serine/threonine-protein kinase 6 no description
sjg022300	Protein ENHANCED DISEASE RESISTANCE 2-like no description
sjg022520	116 kDa U5 small nuclear ribonucleoprotein component Uncharacterized protein ELONGATNFCT
sjg022630	WD repeat-containing protein 75 no description
sjg022680	Organic cation/carnitine transporter 7 Uncharacterized protein no description
sjg022760	Probable E3 ubiquitin-protein ligase XBOS32 ANKYRIN
sjg022810	Acidic mammalian chitinase no description
sjg022830	Protein CLEC16A homolog SUBFAMILY NOT NAMED
sjg023130	Probable 18S rRNA (guanine-N(7))-methyltransferase no description
sjg023230	Mechanosensitive ion channel protein 10 no description
sjg023240	no description
sjg023390
sjg023420	Zinc finger CCCH-type with G patch domain-containing protein no description
sjg023440	Aspartic proteinase nepenthesin-1 no description
sjg023700	Probable WRKY transcription factor 32 WRKY2 no description
sjg023800	SH3 domain-containing protein PJ696.02 no description
sjg023870
sjg023880	tRNA pseudouridine synthase A no description
sjg023920	Synaptotagmin-5 Uncharacterized protein C2DOMAIN
sjg023940	Probable galactinol--sucrose galactosyltransferase 6 Uncharacterized protein no description
sjg023970	Transcription initiation factor TFIID subunit 7 BnaA06g00420D protein TRANSCRIPTION INITIATION FACTOR TFIID 55 KD SUBUNIT-RELATED
sjg024050	26S proteasome non-ATPase regulatory subunit 11 homolog Uncharacterized protein coiled-coil
sjg024250	Glutaredoxin-C4 Uncharacterized protein GLUTAREDOXIN
sjg024270	Probable anion transporter 6, chloroplastic no description
sjg024470	V-type proton ATPase catalytic subunit A no description
sjg024490	Poly [ADP-ribose] polymerase 2 no description
sjg024810
sjg025370	Salutaridinol 7-O-acetyltransferase no description
sjg025640	Allene oxide cyclase 4, chloroplastic Uncharacterized protein Q711Q9_MEDTR_Q711Q9
sjg025830	Kinesin-13A Kinesin-like protein coiled-coil
sjg026190	F-box protein PP2-B15 Uncharacterized protein no description
sjg026230	F-box protein PP2-B15 no description
sjg026340
sjg026380	30S ribosomal protein S12-B, chloroplastic RIBOSOMALS12
sjg026670	MADS-box transcription factor 18 coiled-coil
sjg026830	Sphingosine-1-phosphate lyase Uncharacterized protein no description
sjg026860	SUBFAMILY NOT NAMED
sjg026910	Proteasome subunit beta type-5 PROTEASOME
sjg026960	Aspartic proteinase nepenthesin-1 PEPSIN
sjg027250	CTD small phosphatase-like protein 2-B no description
sjg027360	Squamosa promoter-binding-like protein 6 Uncharacterized protein no description
sjg027370	Protein KTI12 homolog no description
sjg027380	Mitochondrial import receptor subunit TOM20 Uncharacterized protein TOM20_SOLTU_P92792
sjg027590	Probable inactive purple acid phosphatase 1 coiled-coil
sjg027620	Cytochrome b5 isoform A CYTOCHROMEB5
sjg027690	Putative ribosome biogenesis GTPase RsgA no description
sjg027860
sjg027870	60S ribosomal protein L17-2 Uncharacterized protein no description
sjg028060	Mannosyl-oligosaccharide glucosidase GCS1 MANNOSYL-OLIGOSACCHARIDE GLUCOSIDASE
sjg028320	Protein root UVB sensitive 3 Uncharacterized protein SUBFAMILY NOT NAMED
sjg028370	Pentatricopeptide repeat-containing protein At1g26460, mitochondrial Uncharacterized protein no description
sjg028440	S-adenosylmethionine decarboxylase proenzyme no description
sjg028460
sjg028470	Nucleolar protein 14 coiled-coil
sjg028510	Cytochrome P450 CYP749A22 EP450I
sjg028670	6-phosphogluconate dehydrogenase, decarboxylating 3 6PGDHDRGNASE
sjg028720	Importin-9 no description
sjg028890	Ubiquinone biosynthesis protein COQ4 homolog, mitochondrial Ubiquinone biosynthesis protein COQ4 homolog, mitochondrial Coq4
sjg028920	Alpha-ketoglutarate-dependent dioxygenase alkB Uncharacterized protein no description
sjg028960	Ureide permease 1 SUBFAMILY NOT NAMED
sjg029140	DNA-directed RNA polymerase 1B, mitochondrial DNA-directed RNA polymerase no description
sjg029200
sjg029340	Ubiquitin-conjugating enzyme E2 variant 1D no description
sjg029380
sjg029600	DEAD-box ATP-dependent RNA helicase 5 coiled-coil
sjg029750	Trihelix transcription factor ASIL2 coiled-coil
sjg030350	Chaperone protein DnaJ Uncharacterized protein JDOMAIN
sjg030360	coiled-coil
sjg030370	Putative pentatricopeptide repeat-containing protein At3g15930 no description
sjg030380	Signal recognition particle 54 kDa protein 2 Uncharacterized protein no description
sjg030490	Transmembrane protein 147 SMALL SEVEN TRANSMEMBRANE DOMAIN-CONTAINING PROTEIN
sjg030580	#NAME?
sjg030640	HBS1-like protein ELONGATNFCT
sjg030700
sjg030880
sjg031000	Profilin-3 PROFILIN
sjg031290	NADPH:quinone oxidoreductase no description
sjg031360	Probable protein arginine N-methyltransferase 3 coiled-coil
sjg031570	Cilia- and flagella-associated protein 20 ORF PROTEIN
sjg031670	Pentatricopeptide repeat-containing protein At2g45350, chloroplastic no description
sjg031820	Universal stress protein A-like protein UNVRSLSTRESS
sjg031880	Carbon catabolite repressor protein 4 homolog 4 Uncharacterized protein no description
sjg032040	Glutathione S-transferase 3 no description
sjg032050	Bystin BYSTIN
sjg032080	Ubiquitin carboxyl-terminal hydrolase 25 coiled-coil
sjg032850	Two-component response regulator-like APRR5 coiled-coil
sjg032890	Homeobox-leucine zipper protein ATHB-7 Uncharacterized protein coiled-coil
sjg033340	60S acidic ribosomal protein P1 Uncharacterized protein Ribosomal_L12_arch
sjg033440	Oligopeptide transporter 6 ISP4 LIKE PROTEIN
sjg033470
sjg033510	60S ribosomal protein L27 60S ribosomal protein L27 Q9MAV8_PANGI_Q9MAV8
sjg033680	F-box/WD repeat-containing protein pof10 no description
sjg033820	Peroxisome biogenesis protein 16 Uncharacterized protein (Fragment) SUBFAMILY NOT NAMED
sjg033890	Vacuolar protein sorting-associated protein 26A Uncharacterized protein VACUOLAR PROTEIN SORTING 26 RELATED
sjg033910	ATPase family AAA domain-containing protein 1 no description
sjg033930	Uncharacterized protein
sjg033990	Polyadenylate-binding protein-interacting protein 11 Uncharacterized protein no description
sjg034030	Probable proteasome inhibitor PROTEASOME INHIBITOR
sjg034220	Probable 6-phosphogluconolactonase 4, chloroplastic no description
sjg034340
sjg034550	Ribosome-binding factor PSRP1, chloroplastic no description
sjg034620	Serine/arginine-rich splicing factor SR34A no description
sjg034870	DUF4091
sjg035020	Putative pentatricopeptide repeat-containing protein At1g19290 coiled-coil
sjg035100	Fanconi anemia group J protein homolog no description
sjg035220	SWI/SNF complex subunit SWI3B no description
sjg035430	Probable zinc protease PqqL Uncharacterized protein no description
sjg035960	26S proteasome non-ATPase regulatory subunit 14 homolog Uncharacterized protein no description
sjg035980	Probable DNA-directed RNA polymerase I subunit RPA43 Nucleic acid-binding proteins
sjg036090	High mobility group B protein 3 Uncharacterized protein coiled-coil
sjg036290	Uncharacterized protein
sjg036370	coiled-coil
sjg036510	Uncharacterized protein
sjg036580	COP9 signalosome complex subunit 4 Uncharacterized protein no description
sjg036670	Alkaline phosphatase D no description
sjg036690	26S protease regulatory subunit S10B homolog B coiled-coil
sjg036760	Proteasome subunit alpha type-1-B no description
sjg036820	Splicing factor U2af small subunit A U2AUXFACTOR
sjg036900	Protein indeterminate-domain 1 no description
sjg037120	Piriformospora indica-insensitive protein 2 coiled-coil
sjg037260	Transcription initiation factor IIF subunit beta no description
sjg037480	Pre-rRNA-processing protein TSR1 homolog Uncharacterized protein coiled-coil
sjg037500	Vinorine synthase Uncharacterized protein no description
sjg037950	Putative uncharacterized protein LEA_6
sjg038240	Uncharacterized membrane protein At1g75140 coiled-coil
sjg038320	V-type proton ATPase 16 kDa proteolipid subunit Uncharacterized protein VACATPASE
sjg038340	U-box domain-containing protein 15 no description
sjg038380	Sugar transporter ERD6-like 6 Uncharacterized protein SUGRTRNSPORT
sjg038450	DNL-type zinc finger protein UNCHARACTERIZED
sjg038580	Proline-rich receptor-like protein kinase PERK10 no description
sjg038660	Protein TRANSPARENT TESTA 12 MULTIDRUG RESISTANCE PROTEIN
sjg038770	Transcription factor VIP1 Uncharacterized protein coiled-coil
sjg039000	24-methylenesterol C-methyltransferase 2 Methyltransferase no description
sjg039400	Glucose-induced degradation protein 8 homolog Uncharacterized protein RAN BINDING PROTEIN 9-RELATED
sjg039520	Transmembrane protein 147 Uncharacterized protein SMALL SEVEN TRANSMEMBRANE DOMAIN-CONTAINING PROTEIN
sjg039550	FAMILY NOT NAMED
sjg039700	Malonate--CoA ligase Uncharacterized protein no description
sjg039790	S-adenosylmethionine decarboxylase proenzyme no description
sjg040130
sjg040190	Exosome complex component RRP4 Uncharacterized protein coiled-coil
sjg040390	Histone H2AX HISTONEH2A
sjg040420
sjg040640	Sugar transporter ERD6-like 11 coiled-coil
sjg040740	Autophagy-related protein 18h no description
sjg041030	Glucosidase 2 subunit beta Uncharacterized protein coiled-coil
sjg041060	Probable polyamine transporter At3g13620 GLUTAMATE/GAMMA-AMINOBUTYRATE ANTI-PORTER
sjg041430	Uncharacterized protein YqeH Uncharacterized protein no description
sjg041440	Cytochrome P450 83B1 no description
sjg041480	E3 ubiquitin-protein ligase SINAT2 no description
sjg041570	no description
sjg041670	Importin-5 coiled-coil
sjg041800	Mitochondrial dicarboxylate/tricarboxylate transporter DTC no description
sjg041910	Uncharacterized protein
sjg042130	Branchpoint-bridging protein Uncharacterized protein no description
sjg042390
sjg042400	Transcription initiation factor TFIID subunit 7 TRANSCRIPTION INITIATION FACTOR TFIID 55 KD SUBUNIT-RELATED
sjg042510	Cytochrome P450 83B1 Uncharacterized protein P450
sjg042530	Nucleolar complex protein 2 homolog coiled-coil
sjg042560	Octanoyltransferase LIPB_ARATH_Q9SXP7
sjg042700
sjg043030	Zinc finger CCCH domain-containing protein 14 no description
sjg043150	Elongation factor P no description
sjg043360	Serine/arginine-rich splicing factor RSZ21A Uncharacterized protein no description
sjg043380	26S proteasome non-ATPase regulatory subunit 13 homolog B Uncharacterized protein 26S PROTEASOME NON-ATPASE REGULATORY SUBUNIT 13
sjg043400
sjg043480	DNA-directed RNA polymerase 1B, mitochondrial DNA-directed RNA polymerase no description
sjg043540	Cytochrome P450 CYP749A22 Uncharacterized protein P450
sjg043610
sjg043620
sjg043860	Pentatricopeptide repeat-containing protein At3g13160, mitochondrial Uncharacterized protein FAMILY NOT NAMED
sjg043920	KxDL motif-containing protein 1 SUBFAMILY NOT NAMED
sjg043960
sjg043980	Beta-galactosidase 8 BETA-GALACTOSIDASE
sjg044280	Protein TRANSPORT INHIBITOR RESPONSE 1 no description
sjg044300	Quinone oxidoreductase PIG3 no description
sjg044450
sjg044590
sjg044800	Cationic amino acid transporter 1 Uncharacterized protein AMINO ACID TRANSPORTER
sjg044900
sjg045080	Trafficking protein particle complex subunit 13 UNCHARACTERIZED
sjg045810	Mediator of RNA polymerase II transcription subunit 16
sjg046050	Telomerase Cajal body protein 1 no description
sjg046090	U3 snoRNP-associated protein-like YAO Uncharacterized protein GPROTEINBRPT
sjg046140	UPF0051 protein ABCI8, chloroplastic FES CLUSTER ASSEMBLY PROTEIN SUF
sjg046270	coiled-coil
sjg046470	Protein MOTHER of FT and TF 1 Uncharacterized protein no description
sjg046520	Clathrin light chain 1 Uncharacterized protein coiled-coil
sjg046540	p21-activated protein kinase-interacting protein 1 GPROTEINBRPT
sjg046570	Katanin p80 WD40 repeat-containing subunit B1 homolog GPROTEINBRPT
sjg046590	Uncharacterized protein AT_hook
sjg047380
sjg047430
sjg047870	coiled-coil
sjg048080	Cathepsin B PAPAIN
sjg048140	Uncharacterized protein
sjg048320	30S ribosomal protein S12-B, chloroplastic Uncharacterized protein RIBOSOMALS12
sjg048860	Peroxisomal (S)-2-hydroxy-acid oxidase GLO4 Uncharacterized protein no description
sjg049070	Annexin D1 Annexin ANNEXIN
sjg049080	Serine/arginine-rich splicing factor 2 no description
sjg049220	Dof zinc finger protein DOF5.4 Uncharacterized protein Q76KV2_PEA_Q76KV2
sjg049300	Ras-related protein RABH1e Uncharacterized protein RASTRNSFRMNG
sjg049390	GPN-loop GTPase 3 no description
sjg049520	Uncharacterized protein no description
sjg049560	7-deoxyloganetic acid glucosyltransferase no description
sjg049680	Probable sucrose-phosphate synthase 3 Uncharacterized protein no description
sjg049810	Protein transport protein SEC23 Uncharacterized protein no description
sjg049850	Heat stress transcription factor A-5 coiled-coil
sjg049990	UV radiation resistance-associated gene protein coiled-coil
sjg050120	Outer envelope protein 61 no description
sjg050500	Putative methyltransferase DDB_G0268948 no description
sjg050520	26S proteasome non-ATPase regulatory subunit 1 homolog A coiled-coil
sjg050560	Phosphoglucan, water dikinase, chloroplastic coiled-coil
sjg050990	MACPF domain-containing protein At1g14780 SUBFAMILY NOT NAMED
sjg051310
sjg051350	TBC1 domain family member 13 Uncharacterized protein no description
sjg051490	Ankyrin repeat domain-containing protein 13B no description
sjg051650	coiled-coil
sjg052020	Alpha-1,4 glucan phosphorylase L isozyme, chloroplastic/amyloplastic no description
sjg052170	Shikimate kinase 1, chloroplastic SHIKIMTKNASE
sjg052250	DNA-directed RNA polymerase II subunit 4 Uncharacterized protein DNA-DIRECTED RNA POLYMERASE II
sjg052300	Nuclear factor related to kappa-B-binding protein Uncharacterized protein coiled-coil
sjg052310	Histone H4 Histone H4 (Fragment) HISTONEH4
sjg052360
sjg052400	Transducin beta-like protein 2 no description
sjg052460	Pectinesterase 1 coiled-coil
sjg052590	Probable galacturonosyltransferase 14 no description
sjg052750	Probable ubiquitin conjugation factor E4 Uncharacterized protein coiled-coil
sjg052980	Aspartate carbamoyltransferase 2, chloroplastic AOTCASE
sjg053050	2,3-bisphosphoglycerate-independent phosphoglycerate mutase 1 no description
sjg053200	Probable GTP-binding protein EngB coiled-coil
sjg053240
sjg053350	coiled-coil
sjg053360
sjg053450	Presenilin-like protein At1g08700 PRESENILIN
sjg053670	Protein TRANSPARENT TESTA 12 coiled-coil
sjg053780	Probable serine/threonine-protein kinase drkD no description
sjg054020	Peroxisomal and mitochondrial division factor 2 coiled-coil
sjg054030	Serine/threonine-protein kinase ppk15 Uncharacterized protein no description
sjg054070	Taxadiene 5-alpha hydroxylase Uncharacterized protein coiled-coil
sjg054230	Probable receptor-like protein kinase At2g42960 Uncharacterized protein coiled-coil
sjg054330	Uncharacterized protein (Fragment) SUBFAMILY NOT NAMED
sjg054350	coiled-coil
sjg054770	Peptidyl-prolyl cis-trans isomerase FKBP15-2 no description
sjg054930
sjg055100	Chlorophyll a-b binding protein, chloroplastic no description
sjg055330	coiled-coil
sjg055610	no description
sjg055960	Protein AIG1 coiled-coil
sjg056220	Putative D-cysteine desulfhydrase 1, mitochondrial no description
sjg056710
sjg056730	ABC transporter G family member 11 no description
sjg056740	Hsp70 nucleotide exchange factor fes1 coiled-coil
sjg056750	DNA-binding protein RHL1 coiled-coil
sjg057060	Protein NRDE2 homolog coiled-coil
sjg057160	Uncharacterized protein SUBFAMILY NOT NAMED
sjg057400	Protein STRUBBELIG-RECEPTOR FAMILY 6 no description
sjg057440	26S protease regulatory subunit 7 coiled-coil
sjg057450	ATPase 10, plasma membrane-type HATPASE
sjg057500	SUBFAMILY NOT NAMED
sjg057630	Probable protein phosphatase 2C 8 no description
sjg057970	ATP-dependent Clp protease ATP-binding subunit ClpX no description
sjg058100	Auxin response factor 1 no description
sjg058190	Zinc finger CCCH domain-containing protein 5 Uncharacterized protein (Fragment) coiled-coil
sjg058240	Protein root UVB sensitive 6 SUBFAMILY NOT NAMED
sjg058350	Cullin-associated NEDD8-dissociated protein 1 Uncharacterized protein no description
sjg058410	COP9 signalosome complex subunit 1 Uncharacterized protein COP9 SIGNALOSOME COMPLEX SUBUNIT 1
sjg058610	Cysteine proteinase inhibitor 6 Uncharacterized protein Q39270_BRACM_Q39270
sjg058740	Uncharacterized protein C20orf24 homolog PROTEIN C20ORF24 (RAB5-INTERACTING PROTEIN)
sjg058990	N-alpha-acetyltransferase 16, NatA auxiliary subunit coiled-coil
sjg059020	CCR4-NOT transcription complex subunit 1 CCR4-NOT TRANSCRIPTION COMPLEX
sjg059510	Putative PAP-specific phosphatase, mitochondrial Uncharacterized protein no description
sjg059850	F-box protein At1g78100 no description
sjg060090	Pentatricopeptide repeat-containing protein At1g34160 Uncharacterized protein UNKNOWN PROTEIN
sjg060130	Ran-binding protein 10 RAN BINDING PROTEIN 9-RELATED
sjg060140	Membrane-anchored ubiquitin-fold protein 6 no description
sjg060360	E3 ubiquitin-protein ligase RING1 no description
sjg060460	Endoplasmic reticulum-Golgi intermediate compartment protein 3 SUBFAMILY NOT NAMED
sjg060530	Polyadenylate-binding protein 5 no description
sjg060910
sjg061020	Uncharacterized membrane protein At4g09580 SUBFAMILY NOT NAMED
sjg061120	Protein MATERNALLY EXPRESSED GENE 5 Uncharacterized protein no description
sjg061230	Vacuolar protein sorting-associated protein 45 homolog Uncharacterized protein no description
sjg061300	Uncharacterized protein no description
sjg061360
sjg061380
sjg061620	UNCHARACTERIZED
sjg061810	Protein FAM188A Uncharacterized protein coiled-coil
sjg061830	Mannose-P-dolichol utilization defect 1 protein homolog 2 Mannose-P-dolichol utilization defect 1 protein
sjg061870	Uncharacterised conserved protein, UCP009193 type
sjg061890	Vacuolar membrane-associated protein iml1 no description
sjg061910	Serine/threonine-protein phosphatase 2A activator Phosphotyrosyl phosphatase activator
sjg061990	BTB/POZ domain-containing protein At4g08455 Uncharacterized protein coiled-coil
sjg062070	Uncharacterized protein SPC12
sjg062190	NADPH-dependent diflavin oxidoreductase 1 FPNCR
sjg062350	GPALPP motifs-containing protein 1 coiled-coil
sjg062460	G-box-binding factor 4 coiled-coil
sjg062640	tRNA:m(4)X modification enzyme TRM13 homolog SUBFAMILY NOT NAMED
sjg062660	Tubby-like F-box protein 8 SUPERTUBBY
sjg062680
sjg063280	IST1-like protein coiled-coil
sjg063320	Ubiquitin-fold modifier 1 no description
sjg063330	Annexin D1 Annexin ANNEXIN
sjg063490	Calcium-dependent protein kinase 11 no description
sjg063590	Phosphoinositide phosphatase SAC1 Uncharacterized protein INOSITOL 5-PHOSPHATASE
sjg063630	Phospho-2-dehydro-3-deoxyheptonate aldolase 1, chloroplastic Uncharacterized protein SUBFAMILY NOT NAMED
sjg063640	Sulfate transporter 1.3 no description
sjg063770	Uncharacterized protein FAMILY NOT NAMED
sjg064140	Transmembrane protein 18 coiled-coil
sjg064220	40S ribosomal protein S18 Uncharacterized protein no description
sjg064310	Ribosomal protein S19, mitochondrial Uncharacterized protein RIBOSOMALS19
sjg064420	Protein LAZ1 homolog 1 coiled-coil
sjg064470	Protein ROOT PRIMORDIUM DEFECTIVE 1 Uncharacterized protein (Fragment) FAMILY NOT NAMED
sjg064520	Histone-lysine N-methyltransferase ASHH2 no description
sjg064850	Vinorine synthase Uncharacterized protein no description
sjg064970	Uric acid degradation bifunctional protein TTL no description
sjg065420	DCC family protein At1g52590, chloroplastic Uncharacterized protein DUF393
sjg065480	Prohibitin-2, mitochondrial PROHIBITIN
sjg065550	Transcription factor BIM3 Uncharacterized protein no description
sjg065630	Uncharacterized protein
sjg065810	Probable sodium-coupled neutral amino acid transporter 6 Uncharacterized protein AMINO ACID TRANSPORTER
sjg065860	Mediator of RNA polymerase II transcription subunit 15a Uncharacterized protein no description
sjg065880	Protein NUCLEAR FUSION DEFECTIVE 4 no description
sjg065960	Thioredoxin-like protein CXXS1 no description
sjg066440	Long chain acyl-CoA synthetase 3 no description
sjg066580	ZF_C3H1
sjg066690	Phosphatidylinositol N-acetylglucosaminyltransferase subunit Q PHOSPHATIDYLINOSITOL N-ACETYLGLUCOSAMINYLTRANSFERASE SUBUNIT Q
sjg066720	Insulin-degrading enzyme Uncharacterized protein no description
sjg066740	Probable plastid-lipid-associated protein 4, chloroplastic Uncharacterized protein (Fragment) PAP_fibrillin
sjg066850	ER membrane protein complex subunit 4 Predicted transmembrane protein 85
sjg066870	Probable steroid-binding protein 3 no description
sjg067110	Serine decarboxylase 1 no description
sjg067160
sjg067170	14-3-3-like protein Uncharacterized protein 1433ZETA
sjg067190	MND1-interacting protein 1 coiled-coil
sjg067240	Eyes absent homolog 4 Uncharacterized protein EYES ABSENT
sjg067450	ATP synthase subunit epsilon, mitochondrial no description
sjg067490
sjg067500
sjg068150	Probable dolichyl pyrophosphate Man9GlcNAc2 alpha-1,3-glucosyltransferase SUBFAMILY NOT NAMED
sjg068420	Probable inactive receptor kinase At1g27190 no description
sjg068480	Putative lipid phosphate phosphatase 3, chloroplastic no description
sjg068680
sjg068740	Phytoene synthase, chloroplastic no description
sjg068780	Probable ubiquitin conjugation factor E4 Uncharacterized protein no description
sjg068870	Aspartic proteinase PCS1 no description
sjg068950	Histone acetyltransferase HAC12 Uncharacterized protein (Fragment) no description
sjg069170	Transcription initiation factor TFIID subunit 8 SUBFAMILY NOT NAMED
sjg069920	Allene oxide cyclase 4, chloroplastic Q711Q9_MEDTR_Q711Q9
sjg070240	Myb-related protein 306 no description
sjg070330	Cytochrome P450 94A1 P450
sjg070400	AP-4 complex subunit epsilon no description
sjg070510	40S ribosomal protein S7 Uncharacterized protein coiled-coil
sjg070720	Ribosome biogenesis protein WDR12 homolog GPROTEINBRPT
sjg070730	Monodehydroascorbate reductase FADPNR
sjg070780	Malonyl-CoA:anthocyanidin 5-O-glucoside-6''-O-malonyltransferase no description
sjg070830	no description
sjg071060	Probable prolyl 4-hydroxylase 7 Uncharacterized protein PROLYL 4-HYDROXYLASE ALPHA SUBUNIT
sjg071160	no description
sjg071380	Pyruvate kinase, cytosolic isozyme Pyruvate kinase PYRUVTKNASE
sjg071700	zf-met
sjg071730	Probable 3-deoxy-D-manno-octulosonic acid transferase, mitochondrial Uncharacterized protein coiled-coil
sjg071810	Transcription factor BIM3 Uncharacterized protein no description
sjg072040	Uncharacterized protein At1g32220, chloroplastic no description
sjg072210	Calmodulin-binding protein 25 VQ
sjg072250	Uncharacterized protein coiled-coil
sjg072450	ABC transporter G family member 34 Uncharacterized protein no description
sjg072540	V-type proton ATPase subunit d2 VACUOLAR ATP SYNTHASE SUBUNIT AC39
sjg072610	Probable mitochondrial-processing peptidase subunit beta Uncharacterized protein coiled-coil
sjg072710	Rhomboid-like protein 20 Uncharacterized protein coiled-coil
sjg073380	F-box/kelch-repeat protein At1g57790 no description
sjg073540	FACT complex subunit SSRP1 SSRCOGNITION
sjg073570	Probable small nuclear ribonucleoprotein G no description
sjg073760	RNA POLYMERASE SIGMA FACTOR RPO
sjg073790	Membrane-anchored ubiquitin-fold protein 1 no description
sjg073930	F-box protein SKIP31 no description
sjg073940	SEC23-interacting protein coiled-coil
sjg074000	Heterogeneous nuclear ribonucleoprotein Q coiled-coil
sjg074070	ATP-DEPENDENT PROTEASE (CEREBLON)
sjg074140	Probable transmembrane ascorbate ferrireductase 2 CYTOCHROME B561-RELATED
sjg074350	Protein YIPF7 GOLGI MEMBRANE PROTEIN SB140 (YIP1B)
sjg074530	Glutamine synthetase nodule isozyme Glutamine synthetase no description
sjg074560	Cullin-3B Uncharacterized protein coiled-coil
sjg074660	Cyclic nucleotide-gated ion channel 2 no description
sjg074810	Pentatricopeptide repeat-containing protein At5g03800 no description
sjg074870
sjg074980	Uncharacterized protein coiled-coil
sjg075090	BRCT domain-containing protein At4g02110 no description
sjg075210	F-box protein PP2-A15 no description
sjg075250	Probable receptor-like protein kinase At5g15080 no description
sjg075310	14 kDa zinc-binding protein Uncharacterized protein HISTRIAD
sjg075400	Inositol hexakisphosphate and diphosphoinositol-pentakisphosphate kinase coiled-coil
sjg075490	ARF guanine-nucleotide exchange factor GNOM no description
sjg075500	Uridine nucleosidase 1 Uncharacterized protein no description
sjg075560	Cytochrome P450 98A2 EP450I
sjg075680	E3 ubiquitin-protein ligase RING1-like Uncharacterized protein no description
sjg075770	Cyclic nucleotide-gated ion channel 2 no description
sjg075980	Solute carrier family 25 member 44 MITOCARRIER
sjg076040	T-complex protein 1 subunit zeta 1 Uncharacterized protein coiled-coil
sjg076100	Probable F-box protein At1g60180 no description
sjg076180	Probable galacturonosyltransferase 9 6PGDHDRGNASE
sjg076320	Proteasome subunit alpha type-3 no description
sjg076340	Exportin-4 Uncharacterized protein (Fragment) GB DEF: T27C4.14 PROTEIN
sjg076380	Probable low-specificity L-threonine aldolase 1 Uncharacterized protein no description
sjg076470	Ribosome biogenesis protein bms1 no description
sjg076480	Protein prenyltransferase alpha subunit repeat-containing protein 1 no description
sjg076530	Nuclear speckle splicing regulatory protein 1 INNER MEMBRANE PROTEIN
sjg076710	Mitochondrial fission protein ELM1 Mito_fiss_Elm1
sjg077090	Ubiquitin carboxyl-terminal hydrolase 12 Ubiquitin carboxyl-terminal hydrolase coiled-coil
sjg077170	DnaJ homolog subfamily C member 8 coiled-coil
sjg077200	Senescence_reg
sjg077260	Capsanthin/capsorubin synthase, chromoplast Lycopene beta-cyclase (Fragment) no description
sjg077600	Pentatricopeptide repeat-containing protein At1g05750, chloroplastic Uncharacterized protein no description
sjg077710	Myb-related protein Myb4 Uncharacterized protein no description
sjg078040	Vesicle-associated membrane protein 714 Uncharacterized protein SYNAPTOBREVN
sjg078140	no description
sjg078510	Transcription factor LHW Uncharacterized protein GB DEF: EXPRESSED PROTEIN (BHLH TRANSCRIPTION FACTOR)
sjg078720	E3 ubiquitin protein ligase DRIP2 no description
sjg078730	Nicalin Nicalin no description
sjg079280	Mitochondrial phosphate carrier protein 3, mitochondrial no description
sjg079300	Probable serine/threonine-protein kinase At1g54610 no description
sjg079340	CMP-N-acetylneuraminate-beta-galactosamide-alpha-2,3-sialyltransferase 2 Uncharacterized protein PREDICTED: SIMILAR TO ALPHA-N-ACETYLGALACTOSAMINIDE ALPHA-2,6-SIALYLTRANSFERASE
sjg079390
sjg079410	Chaperone protein ClpC, chloroplastic coiled-coil
sjg079420	Protein FAM214A FAMILY NOT NAMED
sjg079430	Coiled-coil domain-containing protein SCD2 coiled-coil
sjg079470	U-box domain-containing protein 11 Uncharacterized protein no description
sjg079480	Transcription factor bHLH137 Uncharacterized protein no description
sjg079500	Non-symbiotic hemoglobin Uncharacterized protein NON-SYMBIOTIC HEMOGLOBIN (RHB)
sjg079560	Presenilin-like protein At1g08700 PRESENILIN
sjg079690	Probable mitochondrial chaperone BCS1-B coiled-coil
sjg079800
sjg080020	Protein GLUTAMINE DUMPER 1
sjg080390	Probable RNA polymerase II transcription factor B subunit 43101 no description
sjg080480	Serine/threonine-protein kinase rio2 coiled-coil
sjg080520	ER membrane protein complex subunit 43321 homolog FAMILY NOT NAMED
sjg080530	Uncharacterized protein coiled-coil
sjg080560	Beta-amyrin 28-oxidase EP450I
sjg080640	RPM1-interacting protein 4 AvrRpt-cleavage
sjg080650	SUBFAMILY NOT NAMED
sjg080810	Uncharacterized protein
sjg080850	Coiled-coil domain-containing protein 22 Uncharacterized protein (Fragment) coiled-coil
sjg081000	Proteasome activator subunit 4 no description
sjg081130	coiled-coil
sjg081210	Glycerophosphodiester phosphodiesterase GDPDL3 no description
sjg081270	Protein transport protein Sec24-like At3g07100 no description
sjg081310	Protein STRICTOSIDINE SYNTHASE-LIKE 6 no description
sjg081360	DNA-directed RNA polymerases I and III subunit RPAC1 no description
sjg081470
sjg081580	Protein GrpE GrpE protein homolog coiled-coil
sjg081680	Probable 28S rRNA (cytosine(4447)-C(5))-methyltransferase Uncharacterized protein coiled-coil
sjg081790	Putative disease resistance RPP13-like protein 1 no description
sjg081860	Imidazole glycerol phosphate synthase hisHF, chloroplastic no description
sjg081900	Dihydrolipoyllysine-residue succinyltransferase component of 2-oxoglutarate dehydrogenase complex 2, mitochondrial no description
sjg082100	Uncharacterized protein BAH
sjg082250	DEAD-box ATP-dependent RNA helicase 32 Uncharacterized protein coiled-coil
sjg082320	Uncharacterized protein
sjg082470	E3 ubiquitin-protein ligase UPL1 Uncharacterized protein no description
sjg082660	Calcineurin B-like protein 3 RECOVERIN
sjg082830	EH domain-containing protein 1 Uncharacterized protein no description
sjg082840	E3 ubiquitin-protein ligase At4g11680 no description
sjg082920	Heterogeneous nuclear ribonucleoprotein 1 Uncharacterized protein no description
sjg083190	RING-box protein 1a Uncharacterized protein no description
sjg083350	Polyadenylate-binding protein-interacting protein 4 coiled-coil
sjg083400	Chloride channel protein CLC-f CLCHANNEL
sjg083790	Ubiquitin-conjugating enzyme E2-17 kDa Uncharacterized protein no description
sjg083800	Ubiquitin thioesterase OTU1 HIV-INDUCED PROTEIN-7-LIKE PROTEASE
sjg083890	coiled-coil
sjg083990	BAH
sjg084300	Uncharacterized protein FAMILY NOT NAMED
sjg084540	Trafficking protein particle complex II-specific subunit 120 homolog FAMILY NOT NAMED
sjg084550	DEAD-box ATP-dependent RNA helicase 56 no description
sjg084620
sjg084720	PH_DOMAIN
sjg084790	Peptidyl-prolyl cis-trans isomerase CYP95 CSAPPISMRASE
sjg084830	Ultraviolet-B receptor UVR8 coiled-coil
sjg084850	Uncharacterized protein C115.02c Uncharacterized protein coiled-coil
sjg084940	DNA topoisomerase 1 DNA topoisomerase PRTPISMRASEI
sjg085030	Uncharacterized aarF domain-containing protein kinase At4g31390, chloroplastic Uncharacterized protein ELONGATNFCT
sjg085040	Pentatricopeptide repeat-containing protein At2g30780 FAMILY NOT NAMED
sjg085210	Eukaryotic translation initiation factor 3 subunit B coiled-coil
sjg085270	TOM1-like protein 2 no description
sjg085400
sjg085480	Putative clathrin assembly protein At2g25430 no description
sjg085570	Clathrin interactor EPSIN 1 no description
sjg085580	Uncharacterized protein At1g32220, chloroplastic no description
sjg085700	Polyadenylate-binding protein-interacting protein 5 CUE
sjg085730	Uncharacterized protein coiled-coil
sjg085780	Transcriptional corepressor LEUNIG coiled-coil
sjg085940	Protein OVEREXPRESSOR OF CATIONIC PEROXIDASE 3 coiled-coil
sjg086130	Homogentisate geranylgeranyltransferase, chloroplastic BACTERIOCHLOROPHYLL SYNTHASE
sjg086160	coiled-coil
sjg086180	Proteasome subunit beta type-6 PROTEASOME
sjg086510	Protein GLUTAMINE DUMPER 1
sjg086550	Early nodulin-93 Q9SBR6_MEDVA_Q9SBR6
sjg086580	60S ribosomal protein L37-3 Ribosomal protein L37 Q6SPR2_SOYBN_Q6SPR2
sjg086620	Protein sym-1 Uncharacterized protein SUBFAMILY NOT NAMED
sjg086650	ER membrane protein complex subunit 4 Predicted transmembrane protein 85
sjg086680	Protein DDB_G0276689 coiled-coil
sjg086690	coiled-coil
sjg086930	Probable inactive serine/threonine-protein kinase fnkC Q806D4_9VIRU_Q806D4
sjg087010	Histone deacetylase 2 Uncharacterized protein HDASUPER
sjg087200	Serine/arginine-rich splicing factor RSZ21A Uncharacterized protein no description
sjg087400	Acetylglutamate kinase, chloroplastic no description
sjg087530
sjg087610	Probable protein phosphatase 2C 22 no description
sjg087650	Uncharacterized protein coiled-coil
sjg087840	La protein 1 LUPUSLA
sjg087950	COP9 signalosome complex subunit 5b no description
sjg088040	Lariat debranching enzyme Uncharacterized protein no description
sjg088110	Uncharacterized protein
sjg088260	coiled-coil
sjg088340	coiled-coil
sjg088410	Syntaxin-32 Uncharacterized protein no description
sjg088500	Uncharacterized protein
sjg088640	Coatomer subunit beta-1 Coatomer subunit beta no description
sjg088920	Werner Syndrome-like exonuclease no description
sjg089140	Superoxide dismutase [Cu-Zn] 1 CUZNDISMTASE
sjg089190	no description
sjg089240	Probable serine/threonine-protein kinase At1g54610 Uncharacterized protein no description
sjg089340	B2 protein Uncharacterized protein coiled-coil
sjg089590	Protein HASTY 1 no description
sjg089860	Auxin-responsive protein SAUR66 Uncharacterized protein AUXIN-RESPONSIVE FAMILY PROTEIN
sjg089940	Protein trichome birefringence-like 12 FAMILY NOT NAMED
sjg090240	Protein NUCLEAR FUSION DEFECTIVE 4 Uncharacterized protein no description
sjg090320	Probable protein phosphatase 2C 60 no description
sjg090370	Universal stress protein A-like protein UNVRSLSTRESS
sjg090380	Aquaporin PIP2-7 MINTRINSICP
sjg090470	RNA-binding protein rsd1 coiled-coil
sjg090480	coiled-coil
sjg090540	E3 ubiquitin-protein ligase UPL3 no description
sjg090780	Uncharacterized protein coiled-coil
sjg090970	coiled-coil
sjg091150	MMS19 nucleotide excision repair protein homolog SUBFAMILY NOT NAMED
sjg091240	TVP38/TMEM64 family membrane protein slr0305 UNCHARACTERIZED
sjg091320	PCTP-like protein no description
sjg091640	BTB/POZ domain-containing protein POB1 no description
sjg091730	Exportin-T no description
sjg091800	Nodulation-signaling pathway 1 protein SUBFAMILY NOT NAMED
sjg091820	Cytochrome P450 71A1 P450
sjg091900	E3 ubiquitin-protein ligase At3g02290 no description
sjg092190	COP9 signalosome complex subunit 2 no description
sjg092250	Probable phospholipid-transporting ATPase 8 Phospholipid-transporting ATPase CATATPASE
sjg092270	NHP2-like protein 1 Uncharacterized protein NUCLEARHMG
sjg092290	L-ascorbate oxidase no description
sjg092400	Translation initiation factor eIF-2B subunit gamma no description
sjg092420	Alpha-mannosidase 2 no description
sjg092510	Ubiquitin-conjugating enzyme E2 5 coiled-coil
sjg092560	4-diphosphocytidyl-2-C-methyl-D-erythritol kinase, chloroplastic/chromoplastic (Fragment) no description
sjg092630	UDP-glycosyltransferase 90A1 no description
sjg092690	Protease Do-like 9 PROTEASES2C
sjg092750	Serine carboxypeptidase-like 40 CRBOXYPTASEC
sjg092860	Serine carboxypeptidase-like 40 Carboxypeptidase CRBOXYPTASEC
sjg092960	Probable 26S proteasome complex subunit sem1-2 DSS1_SEM1
sjg092980	Feruloyl CoA ortho-hydroxylase 2 no description
sjg093070	Cysteine desulfurase 1, chloroplastic Uncharacterized protein no description
sjg093200	Elongation factor 1-beta 1 Uncharacterized protein no description
sjg093270	SUBFAMILY NOT NAMED
sjg093350	Homeobox-leucine zipper protein HAT5 coiled-coil
sjg093530
sjg093710	Calmodulin-interacting protein 111 no description
sjg093860	Protein ROOT INITIATION DEFECTIVE 3 coiled-coil
sjg094030	UNCHARACTERIZED
sjg094050	Uncharacterized protein C6C3.02c Uncharacterized protein CHCH
sjg094260	DNA-directed RNA polymerase II subunit RPB2 no description
sjg094560	Putative amidase C869.01 no description
sjg094650	coiled-coil
sjg095280	NADP-dependent D-sorbitol-6-phosphate dehydrogenase ALDKETRDTASE
sjg095410	Translocon-associated protein subunit alpha SUBFAMILY NOT NAMED
sjg095460	ATP-synt_E
sjg095490	Uncharacterized protein no description
sjg095720	V-type proton ATPase 16 kDa proteolipid subunit VACATPASE
sjg095790	ER lumen protein-retaining receptor Uncharacterized protein ERLUMENR
sjg095990	DNA (cytosine-5)-methyltransferase 1B C5METTRFRASE
sjg096010	DEAD-box ATP-dependent RNA helicase 31 no description
sjg096040	DEAD-box ATP-dependent RNA helicase 31 Uncharacterized protein no description
sjg096190	GDT1-like protein 4 SUBFAMILY NOT NAMED
sjg096360	Prostaglandin E synthase 2 no description
sjg096470	Probable methyltransferase PMT20 no description
sjg096490	Outer envelope protein 64, chloroplastic no description
sjg096590	Ras-related protein RABA6b RASTRNSFRMNG
sjg096630	Pre-mRNA-splicing factor SPF27 homolog Uncharacterized protein coiled-coil
sjg096760	66 kDa stress protein no description
sjg096850	coiled-coil
sjg097030	Plant cysteine oxidase 5 Uncharacterized protein no description
sjg097100	Plant UBX domain-containing protein 1 Uncharacterized protein no description
sjg097220	Uncharacterized protein coiled-coil
sjg097270	O-acyltransferase WSD1 SUBFAMILY NOT NAMED
sjg097310	Ras-related protein RABA1f RASTRNSFRMNG
sjg097590	Transportin-3 Uncharacterized protein UNCHARACTERIZED
sjg098020	HAUS6_N
sjg098060	COP9 signalosome complex subunit 3 no description
sjg098070	H/ACA ribonucleoprotein complex non-core subunit NAF1 coiled-coil
sjg098330	Protein FAM214A UNKNOWN PROTEIN
sjg098340	Protein Mpv17 SUBFAMILY NOT NAMED
sjg098390	Pentatricopeptide repeat-containing protein At1g06270 Uncharacterized protein SUBFAMILY NOT NAMED
sjg098510	DDB1- and CUL4-associated factor 13 coiled-coil
sjg098540	Sirohydrochlorin ferrochelatase Uncharacterized protein no description
sjg098580	Isocitrate dehydrogenase [NADP], chloroplastic/mitochondrial no description
sjg098590	3-oxoacyl-[acyl-carrier-protein] reductase FabG GDHRDH
sjg098630	V-type proton ATPase subunit C Uncharacterized protein coiled-coil
sjg098790	Aspartate aminotransferase, mitochondrial TRANSAMINASE
sjg098890	Pescadillo homolog Pescadillo homolog coiled-coil
sjg099090	Phosducin-like protein 3 Uncharacterized protein no description
sjg099310	Protein TPLATE coiled-coil
sjg099600	Phosphoenolpyruvate carboxylase 2 PEPCARBXLASE
sjg100040	Putative MO25-like protein At5g47540 no description
sjg100130	Protein COFACTOR ASSEMBLY OF COMPLEX C SUBUNIT B CCB1, chloroplastic DUF3529
sjg100560	rRNA-processing protein UTP23 homolog coiled-coil
sjg100590	Histone-lysine N-methyltransferase setd3 Uncharacterized protein no description
sjg100630
sjg100660
sjg100670	Beta-1,4-mannosyl-glycoprotein 4-beta-N-acetylglucosaminyltransferase Uncharacterized protein SUBFAMILY NOT NAMED
sjg100870	ABC transporter I family member 11, chloroplastic no description
sjg100900	Polyribonucleotide nucleotidyltransferase 2, mitochondrial no description
sjg100910
sjg100920	Uncharacterized protein DUF1713
sjg100930	ADP,ATP carrier protein 3, mitochondrial Uncharacterized protein ADPTRNSLCASE
sjg101270	ATP-dependent DNA helicase MER3 homolog no description
sjg101300	Mitogen-activated protein kinase kinase 3 Uncharacterized protein no description
sjg101320	Proteasome subunit beta type-7-B Proteasome subunit beta type PROTEASOME
sjg101510	GTP-binding protein TypA/BipA homolog ELONGATNFCT
sjg101520	Uncharacterized protein coiled-coil
sjg101560	Ribosome-recycling factor no description
sjg101640	Ethylene-responsive transcription factor ERF113 ETHRSPELEMNT
sjg101710	Uncharacterized protein
sjg101760	Sec1 family domain-containing protein MIP3 no description
sjg101870	Acyltransferase-like protein At3g26840, chloroplastic Uncharacterized protein no description
sjg101990	26S proteasome non-ATPase regulatory subunit 2 homolog A Uncharacterized protein no description
sjg102060	Acyltransferase-like protein At3g26840, chloroplastic no description
sjg102330	Translocon-associated protein subunit beta Uncharacterized protein TRANSLOCON-ASSOCIATED PROTEIN, BETA SUBUNIT PRECURSOR (TRAP-BETA) (SIGNAL SEQUENCE RECEPTOR BETA SUBUNIT)
sjg102490	Protein transport protein Sec61 subunit gamma no description
sjg102660	Isoamylase 2, chloroplastic Uncharacterized protein no description
sjg102830	Protein LURP-one-related 12 FAMILY NOT NAMED
sjg102970	Phosphatidylcholine:diacylglycerol cholinephosphotransferase 1 Uncharacterized protein PAP2_3
sjg103040	Chaperone protein DnaJ Uncharacterized protein JDOMAIN
sjg103100	Uncharacterized protein At1g04910 SUBFAMILY NOT NAMED
sjg103160	Aspartate racemase no description
sjg103200	no description
sjg103210	SWIM
sjg103250	Signal recognition particle 54 kDa protein 2 Uncharacterized protein no description
sjg103570	no description
sjg103610	Mitochondrial outer membrane protein porin of 34 kDa Uncharacterized protein no description
sjg103860	coiled-coil
sjg103890	DNA-damage-repair/toleration protein DRT102 no description
sjg104140	Probable 3-hydroxyisobutyrate dehydrogenase-like 3, mitochondrial Uncharacterized protein no description
sjg104260	Transmembrane emp24 domain-containing protein p24delta3 Uncharacterized protein coiled-coil
sjg104380	Uncharacterized protein Ceramidase
sjg104640	RING-box protein 1 Uncharacterized protein no description
sjg104690	Multiple organellar RNA editing factor 7, mitochondrial FAMILY NOT NAMED
sjg104730	CCAAT/enhancer-binding protein zeta Uncharacterized protein coiled-coil
sjg105050	ATPase 10, plasma membrane-type HATPASE
sjg105170	PRICHEXTENSN
sjg105300	Trihelix transcription factor ASIL2 coiled-coil
sjg105360	Protein STRUBBELIG-RECEPTOR FAMILY 6 no description
sjg105420	Aldehyde dehydrogenase family 7 member B4 Uncharacterized protein no description
sjg105520	Cytochrome P450 71A1 Uncharacterized protein P450
sjg105710
sjg105820	Ethylene-responsive transcription factor RAP2-12 ETHRSPELEMNT
sjg106030	G-type lectin S-receptor-like serine/threonine-protein kinase At1g34300 Uncharacterized protein no description
sjg106370
sjg106420	Protein ZINC INDUCED FACILITATOR-LIKE 1 no description
sjg106690	F-box/kelch-repeat protein At1g22040 no description
sjg106810	Probable nucleolar protein 43222 coiled-coil
sjg107000	COP9 signalosome complex subunit 8 COP9 SIGNALOSOME COMPLEX SUBUNIT 8
sjg107460	Digalactosyldiacylglycerol synthase 2, chloroplastic no description
sjg107650	Pentatricopeptide repeat-containing protein At2g13600 no description
sjg107790	Ras-related protein RABC1 RASTRNSFRMNG
sjg107850	Uncharacterized protein (Fragment) coiled-coil
sjg107900
sjg108300	Protein NRT1/ PTR FAMILY 3.1 Uncharacterized protein no description
sjg108350	ENHANCER OF AG-4 protein 2 PRICHEXTENSN
sjg108390	Serine/threonine-protein kinase PRP4 homolog coiled-coil
sjg108410	Probable ADP-ribosylation factor GTPase-activating protein AGD8 REVINTRACTNG
sjg108420	Mitochondrial import receptor subunit TOM40-1 no description
sjg108480	Calumenin-B Uncharacterized protein no description
sjg108530	DnaJ-like protein MG200 no description
sjg108630	Lysine-specific demethylase JMJ25 Uncharacterized protein JMJC DOMAIN-CONTAINING HISTONE DEMETHYLATION PROTEIN
sjg108650	Probable galacturonosyltransferase-like 3 Hexosyltransferase no description
sjg108720	Ethylene-responsive transcription factor ERF118 ETHRSPELEMNT
sjg108830	Two-component response regulator-like APRR2 no description
sjg108890	Tobamovirus multiplication protein 2B FAMILY NOT NAMED
sjg109020	FAD synthetase 2, chloroplastic no description
sjg109130	Cell cycle checkpoint protein RAD1 RAD1REC1
sjg109430	Aluminum-activated malate transporter 4 coiled-coil
sjg109440	Probable methyltransferase PMT14 coiled-coil
sjg109460	GDT1-like protein 4 SUBFAMILY NOT NAMED
sjg109510
sjg109560	Two-component response regulator ARR1 Uncharacterized protein coiled-coil
sjg110150	Histone acetyltransferase of the MYST family 1 Histone acetyltransferase no description
sjg110270	Serine/arginine-rich splicing factor RSZ21A Uncharacterized protein no description
sjg110640	SUBFAMILY NOT NAMED
sjg110720	Chloride channel protein CLC-c CLCHANNEL
sjg110910	U11/U12 small nuclear ribonucleoprotein 59 kDa protein coiled-coil
sjg111060	Zinc finger CCCH domain-containing protein 19 coiled-coil
sjg111100	Protein RER1B Endoplasmic reticulum retrieval protein, Rer1p type
sjg111170	Uncharacterized protein
sjg111180	Endophilin-A3 Uncharacterized protein coiled-coil
sjg111220	Bifunctional dihydrofolate reductase-thymidylate synthase Bifunctional dihydrofolate reductase-thymidylate synthase THYMDSNTHASE
sjg111340	40S ribosomal protein S25-2 RS25A_ARATH_Q9SIK2
sjg111370	Isoflavone reductase homolog coiled-coil
sjg111460	AdoMet-dependent rRNA methyltransferase spb1 Putative rRNA methyltransferase no description
sjg111620	RNA-binding protein 28 coiled-coil
sjg111710	Putative pentatricopeptide repeat-containing protein At1g12700, mitochondrial no description
sjg111810	Putative pentatricopeptide repeat-containing protein At1g12700, mitochondrial no description
sjg111840	Uncharacterized protein PROKAR_LIPOPROTEIN
sjg111930	Coiled-coil domain-containing protein 90B, mitochondrial coiled-coil
sjg112010	Ras-related protein Rab7 RASTRNSFRMNG
sjg112090	Ubiquitin fusion degradation protein 1 homolog UBIQUITIN FUSION DEGRADATON PROTEIN 1
sjg112170	Probable cysteine proteinase A494 Uncharacterized protein PAPAIN
sjg112260	Pentatricopeptide repeat-containing protein At4g31850, chloroplastic Uncharacterized protein no description
sjg112290	3-ketoacyl-CoA synthase 4 no description
sjg112300	Phosphatidylinositol/phosphatidylcholine transfer protein SFH8 coiled-coil
sjg112320	Phenylalanine--tRNA ligase alpha subunit, cytoplasmic no description
sjg112340	Pentatricopeptide repeat-containing protein At1g63080, mitochondrial FAMILY NOT NAMED
sjg112370	SNF1-related protein kinase regulatory subunit gamma-1 no description
sjg112730
sjg113120	coiled-coil
sjg113250	Probable galacturonosyltransferase 9 no description
sjg113690	Histone acetyltransferase MCC1 no description
sjg113810	F-box protein SKIP16 Uncharacterized protein no description
sjg113840	Protein EMBRYO DEFECTIVE 1674 Uncharacterized protein SUBFAMILY NOT NAMED
sjg113860	NAC transcription factor NAM-B1 SUBFAMILY NOT NAMED
sjg113920	Pentatricopeptide repeat-containing protein At1g06710, mitochondrial Uncharacterized protein no description
sjg114270	Uncharacterized protein coiled-coil
sjg114380	Putative glutathione peroxidase 7, chloroplastic GLUTPROXDASE
sjg114390	60S ribosomal protein L38 RL38_ARATH_O22860
sjg114650	Probable UDP-N-acetylglucosamine--peptide N-acetylglucosaminyltransferase SEC coiled-coil
sjg114840	Aspartic proteinase-like protein 2 no description
sjg114870	Protein TOPLESS no description
sjg114900	U-box domain-containing protein 9 coiled-coil
sjg115170	Vesicle transport protein GOT1A no description
sjg115190	Protein TRIGALACTOSYLDIACYLGLYCEROL 2, chloroplastic Uncharacterized protein MCE
sjg115270	Aquaporin SIP1-2 MINTRINSICP
sjg115490	Serine/threonine-protein phosphatase 4 regulatory subunit 2 Uncharacterized protein PPP4R2-RELATED PROTEIN
sjg115680	Probable transcription factor PosF21 coiled-coil
sjg115720	2-isopropylmalate synthase 2, chloroplastic no description
sjg115730	D-xylose-proton symporter-like 2 SUGRTRNSPORT
sjg115880
sjg116090	TBC1 domain family member 15 no description
sjg116110	ATPase family AAA domain-containing protein 3 coiled-coil
sjg116120	Putative lipid-transfer protein DIR1 no description
sjg116130	Protein farnesyltransferase/geranylgeranyltransferase type-1 subunit alpha no description
sjg116280	Ethylene-responsive transcription factor 1A zf-BED
sjg116320	Probable dolichyl-diphosphooligosaccharide--protein glycosyltransferase subunit 3B DOLICHYL-DIPHOSPHOOLIGOSACCHARIDE--PROTEIN GLYCOSYLTRANSFERASE-RELATED
sjg116350	Pentatricopeptide repeat-containing protein At4g21170 no description
sjg116440	General transcription factor IIH subunit 4 Uncharacterized protein TFIIH, POLYPEPTIDE 4
sjg116490	Allantoinase no description
sjg116570	SUBFAMILY NOT NAMED
sjg116670	Probable sodium-coupled neutral amino acid transporter 6 AMINO ACID TRANSPORTER
sjg116830	Magnesium transporter MRS2-10 coiled-coil
sjg116920	Shikimate O-hydroxycinnamoyltransferase no description
sjg117040	Probable CCR4-associated factor 1 homolog 6 Uncharacterized protein no description
sjg117310	Uncharacterized protein C1450.15 Uncharacterized protein PHOSPHATIDYLINOSITOL-GLYCAN BIOSYNTHESIS, CLASS F
sjg117370
sjg117490	Golgi SNAP receptor complex member 43101 Golgi SNAP receptor complex member 1 GOS-28 SNARE- RELATED
sjg117500	Uncharacterized protein At2g39795, mitochondrial no description
sjg117740	Nucleolin 2 Uncharacterized protein no description
sjg118340	Probable protein phosphatase 2C 60 Uncharacterized protein no description
sjg118390	F-box protein At5g39250 no description
sjg118470	Serine/threonine-protein kinase TOR no description
sjg118580
sjg118590	DEAD-box ATP-dependent RNA helicase 1 Uncharacterized protein no description
sjg118620	Putative F-box/LRR-repeat protein At5g41840 no description
sjg118800	Ceramidase
sjg119100	Probable aldo-keto reductase 1 Uncharacterized protein coiled-coil
sjg119220	Protein ECERIFERUM 1 no description
sjg119240	Transcription initiation factor TFIID subunit 13 coiled-coil
sjg119420	F-box/kelch-repeat protein At1g30090 no description
sjg119580	Protein transport protein Sec61 subunit alpha Uncharacterized protein no description
sjg119610
sjg119660	Probable purine permease 9 FAMILY NOT NAMED
sjg119930	Urease accessory protein G no description
sjg120130
sjg120450	Uncharacterized protein SUBFAMILY NOT NAMED
sjg120570	Inositol monophosphatase 3 LIIMPHPHTASE
sjg120640	Transcription elongation factor 1 homolog Uncharacterized protein UNCHARACTERIZED
sjg120800	Cation/H(+) antiporter 15 no description
sjg120810	Eukaryotic translation initiation factor 3 subunit D coiled-coil
sjg120880	Protein trichome birefringence-like 38 FAMILY NOT NAMED
sjg120980	no description
sjg121140	Plant UBX domain-containing protein 3 no description
sjg121480	Nudix hydrolase 15, mitochondrial Uncharacterized protein no description
sjg121580	50S ribosomal protein L4 no description
sjg121620	Apoptosis inhibitor 5 Uncharacterized protein coiled-coil
sjg121810	Peroxisome biogenesis protein 7 GPROTEINBRPT
sjg121890	60S ribosomal protein L18a 60S RIBOSOMAL PROTEIN L18A
sjg121910	ER membrane protein complex subunit 3 Transmembrane protein 111
sjg122300	9-cis-epoxycarotenoid dioxygenase NCED1, chloroplastic 9-cis-epoxycarotenoid dioxygenase 5 9-CIS-EPOXYCAROTENOID DIOXYGENASE
sjg122390	Transcriptional corepressor LEUNIG_HOMOLOG Uncharacterized protein SUBFAMILY NOT NAMED
sjg122420	Heterogeneous nuclear ribonucleoprotein 1 no description
sjg122480	UDP-N-acetylglucosamine transferase subunit ALG13 homolog no description
sjg122490	coiled-coil
sjg122620	AP2-like ethylene-responsive transcription factor PLT2
sjg122650	Probable carboxylesterase SOBER1-like Uncharacterized protein no description
sjg122710	NAC domain-containing protein 10 SUBFAMILY NOT NAMED
sjg122850	Uncharacterized protein CHAPERONE ATP11
sjg122870	Uncharacterized protein
sjg123000	Tyrosyl-DNA phosphodiesterase 2 Uncharacterized protein no description
sjg123190	Glyoxysomal processing protease, glyoxysomal no description
sjg123270	Phosphatidate cytidylyltransferase 2 Phosphatidate cytidylyltransferase Phosphatidate cytidylyltransferase, eukaryotic type
sjg123490	WD repeat-containing protein 53 Uncharacterized protein no description
sjg123530	SNF1-related protein kinase regulatory subunit beta-2 Uncharacterized protein 5'-AMP-ACTIVATED PROTEIN KINASE , BETA SUBUNIT
sjg123830	SH3 domain-containing protein PJ696.02 no description
sjg123840	Mitochondrial arginine transporter BAC1 no description
sjg123850	UDP-N-acetylglucosamine transferase subunit ALG14 GLYCOSYL TRANSFERASE-RELATED
sjg123940	Ubiquinol oxidase 4, chloroplastic/chromoplastic AOX
sjg123990	Uncharacterized protein no description
sjg124100	Heterogeneous nuclear ribonucleoprotein U-like protein 1 Uncharacterized protein no description
sjg124110	coiled-coil
sjg124250
sjg124700	Cytochrome P450 CYP736A12 P450
sjg125070	Uncharacterized protein
sjg125150	Apoptotic chromatin condensation inducer in the nucleus no description
sjg125170
sjg125240	60S ribosomal protein L30 no description
sjg125470	UDP-galactose transporter 2 SUBFAMILY NOT NAMED
sjg125550	26S proteasome non-ATPase regulatory subunit 12 homolog A no description
sjg125580	tRNA(His) guanylyltransferase 2 UNCHARACTERIZED
sjg125600	UDP-galactose transporter 2 SOLUTE CARRIER FAMILY 35
sjg125610	Probable ATP synthase 24 kDa subunit, mitochondrial Uncharacterized protein coiled-coil
sjg125670	Cellulose synthase A catalytic subunit 6 [UDP-forming] coiled-coil
sjg125850	Protein LIKE COV 2 FAMILY NOT NAMED
sjg126240	UPF0301 protein RD1_3419 Uncharacterized protein no description
sjg126270
sjg126300	Receptor-like cytosolic serine/threonine-protein kinase RBK2 Uncharacterized protein no description
sjg126480	PCTP-like protein no description
sjg126570	Probable trans-2-enoyl-CoA reductase, mitochondrial no description
sjg126700	Mitochondrial import receptor subunit TOM40-1 Uncharacterized protein no description
sjg126750	Transcription factor MYB12 coiled-coil
sjg126810	Probable protein phosphatase 2C 40 Uncharacterized protein coiled-coil
sjg127060	Pre-mRNA-processing factor 19 homolog 2 Uncharacterized protein coiled-coil
sjg127160	E3 ubiquitin-protein ligase UPL6 Uncharacterized protein no description
sjg127250	no description
sjg127280	Phospholipase D p1 coiled-coil
sjg127460	Uncharacterized protein SUBFAMILY NOT NAMED
sjg127560	2-hydroxyisoflavanone dehydratase no description
sjg127880	Dihydrolipoyl dehydrogenase 1, mitochondrial FADPNR
sjg127910	Galactokinase MEVGALKINASE
sjg127950	Probable glutathione S-transferase coiled-coil
sjg128020	Glycolipid transfer protein 1 Uncharacterized protein no description
sjg128210	Pentatricopeptide repeat-containing protein At4g14850 Uncharacterized protein SUBFAMILY NOT NAMED
sjg128380	Cullin-1 Uncharacterized protein coiled-coil
sjg128830	Casein kinase I isoform delta-like no description
sjg129130	[Pyruvate dehydrogenase (acetyl-transferring)] kinase, mitochondrial BCTRLSENSOR
sjg129280	E3 ubiquitin protein ligase DRIP2 no description
sjg129400	Stem-specific protein TSJT1 no description
sjg129440	Pumilio homolog 24 coiled-coil
sjg129520	Early light-induced protein 1, chloroplastic EARLY LIGHT-INDUCED PROTEIN
sjg129590	NADH dehydrogenase [ubiquinone] 1 alpha subcomplex subunit 8-B NADH-UBIQUINONE OXIDOREDUCTASE
sjg129960	Uncharacterized protein At4g15545 Uncharacterized protein coiled-coil
sjg129970	Probable methyltransferase PMT8 no description
sjg129980	PRICHEXTENSN
sjg130070
sjg130090	rRNA-processing protein fcf2 UNCHARACTERIZED
sjg130130	Acylpyruvase FAHD1, mitochondrial no description
sjg130150	DUF21 domain-containing protein At4g14240 Uncharacterized protein no description
sjg130300	Inactive beta-amylase 9 BETAAMYLASE
sjg130450	Zinc finger CCHC domain-containing protein 10 Uncharacterized protein SUBFAMILY NOT NAMED
sjg130570	Transcription factor MUTE no description
sjg130640	Xyloglucan 6-xylosyltransferase 2 FAMILY NOT NAMED
sjg130830	Probable folate-biopterin transporter 9, chloroplastic Uncharacterized protein no description
sjg131080	Folate-biopterin transporter 1, chloroplastic no description
sjg131240	Serine/threonine-protein phosphatase 4 regulatory subunit 3 Uncharacterized protein (Fragment) ATP SYNTHASE GAMMA-RELATED
sjg131260	1,2-dihydroxy-3-keto-5-methylthiopentene dioxygenase 2 Uncharacterized protein no description
sjg131400	40S ribosomal protein S24-2 Q8LC83_ARATH_Q8LC83
sjg131450
sjg131500	Transcription factor bHLH104 coiled-coil
sjg131580	Acyl carrier protein 1, chloroplastic ACP1_CASGL_P93092
sjg131600	Lipoamide acyltransferase component of branched-chain alpha-keto acid dehydrogenase complex, mitochondrial no description
sjg131820	ER membrane protein complex subunit 6 Uncharacterized protein UNCHARACTERIZED
sjg131920
sjg131930	Probable protein phosphatase 2C 13 Uncharacterized protein no description
sjg132180
sjg132220	Uncharacterized protein At3g23325 Uncharacterized protein SUBFAMILY NOT NAMED
sjg132330	Pentatricopeptide repeat-containing protein At3g06920 Uncharacterized protein no description
sjg132430	Probable sugar phosphate/phosphate translocator At3g17430 SUBFAMILY NOT NAMED
sjg132490	ADP-ribosylation factor-like protein 5 Uncharacterized protein SAR1GTPBP
sjg132620	60S ribosomal protein L29-1 Q9FP55_ORYSA_Q9FP55
sjg132630	Transmembrane emp24 domain-containing protein p24beta3 TRANSMEMBRANE EMP24 DOMAIN-CONTAINING PROTEIN
sjg133020	Phosphoribosylformylglycinamidine cyclo-ligase, chloroplastic/mitochondrial no description
sjg133200	Sugar transporter ERD6-like 16 SUGRTRNSPORT
sjg133270	DNA mismatch repair protein MSH1, mitochondrial no description
sjg133540	40S ribosomal protein S16 no description
sjg133580	Probable serine/threonine-protein kinase At1g54610 no description
sjg133590	Probable alpha-mannosidase I MNS4 alpha-1,2-Mannosidase GLYHDRLASE47
sjg133720	Polyubiquitin-C UBIQUITIN
sjg133830	Double-stranded RNA-binding protein 2 no description
sjg133930
sjg133950	Putative chromatin-remodeling complex ATPase chain Uncharacterized protein coiled-coil
sjg134030	Actin-depolymerizing factor Uncharacterized protein no description
sjg134360	LEC14B homolog no description
sjg134490
sjg134500	Cellulose synthase-like protein G2 Uncharacterized protein coiled-coil
sjg134560	Proteasome subunit beta type-2-A Uncharacterized protein no description
sjg134690	Peroxisomal membrane protein PMP22 Mpv17_PMP22
sjg134830	Imidazoleglycerol-phosphate dehydratase Imidazoleglycerol-phosphate dehydratase no description
sjg135120	Malate dehydrogenase Malate dehydrogenase no description
sjg135180	60S ribosomal protein L14-2 no description
sjg135290	Beta-amylase 1, chloroplastic Beta-amylase no description
sjg135410	DNA-directed RNA polymerases II, IV and V subunit 9A no description
sjg135630	Protein GAMETE EXPRESSED 2 Uncharacterized protein no description
sjg135730	60S ribosomal protein L8-3 no description
sjg135780	Protein transport protein SEC23 no description
sjg135870	rRNA-processing protein efg1 coiled-coil
sjg135970	DNA-binding protein BIN4 Uncharacterized protein
sjg136220	Protein trichome birefringence-like 41 Uncharacterized protein FAMILY NOT NAMED
sjg136480	Mechanosensitive ion channel protein 6 coiled-coil
sjg136540	21 kDa seed protein KUNITZINHBTR
sjg136700	Zinc finger BED domain-containing protein RICESLEEPER 1 SUBFAMILY NOT NAMED
sjg136710	Caffeic acid 3-O-methyltransferase Uncharacterized protein no description
sjg136910	Autophagy-related protein 18g Uncharacterized protein no description
sjg136930	Histidine-containing phosphotransfer protein 5 no description
sjg137210	Peroxidase 56 PLPEROXIDASE
sjg137390	Putative E3 ubiquitin-protein ligase UBR7 coiled-coil
sjg137710	Probable indole-3-acetic acid-amido synthetase GH3.6 Uncharacterized protein FAMILY NOT NAMED
sjg137770	Protein TRANSPARENT TESTA 12 coiled-coil
sjg137900	THO complex subunit 4C no description
sjg137920	no description
sjg138050	Myb family transcription factor APL coiled-coil
sjg138140	Uncharacterized protein FRINGE-RELATED
sjg138150	DNA repair helicase XPB1 XRODRMPGMNTB
sjg138490	CMP-sialic acid transporter 1 Nucleotide-sugar transporter
sjg138630	BTB/POZ domain-containing protein POB1 no description
sjg138690	Uncharacterized protein
sjg138960
sjg139030	Probable beta-1,3-galactosyltransferase 11 Uncharacterized protein BETA 1,3-GLYCOSYLTRANSFERASE-LIKE PROTEIN I
sjg139180	E3 SUMO-protein ligase SIZ2 no description
sjg139210	V-type proton ATPase subunit E coiled-coil
sjg139530	Pyruvate kinase, cytosolic isozyme Pyruvate kinase PYRUVTKNASE
sjg139560	SUBFAMILY NOT NAMED
sjg139660	ATP-dependent RNA helicase DBP2 no description
sjg139710	60S ribosomal protein L35 coiled-coil
sjg139790	Ribulose-1,5 bisphosphate carboxylase/oxygenase large subunit N-methyltransferase, chloroplastic no description
sjg140090	Uncharacterized protein
sjg140210	Phosphoglucan phosphatase DSP4, amyloplastic no description
sjg140370	Dihydrolipoyllysine-residue acetyltransferase component 1 of pyruvate dehydrogenase complex, mitochondrial Uncharacterized protein no description
sjg140430	Pseudouridine kinase no description
sjg140460	Nucleolar complex protein 2 homolog coiled-coil
sjg140540	Thioredoxin-like 3-2, chloroplastic Uncharacterized protein no description
sjg140690	Serine carboxypeptidase-like 49 CRBOXYPTASEC
sjg140780	Uncharacterized ATP-dependent helicase C29A10.10c Uncharacterized protein coiled-coil
sjg140900	UBN2_2
sjg141430	Uncharacterized protein coiled-coil
sjg141760	Uncharacterized protein
sjg141790	ATP synthase subunit d, mitochondrial Q30KS2_CANFA_Q30KS2
sjg141840	coiled-coil
sjg141970	Ubiquitin-conjugating enzyme E2 19 no description
sjg142000	NAC domain-containing protein 78 SUBFAMILY NOT NAMED
sjg142020	Nitrilase-like protein 2 no description
sjg142080	Dolichyl-diphosphooligosaccharide--protein glycosyltransferase subunit 1B RIBOPHORIN I
sjg142100	Methylesterase 1 Uncharacterized protein no description
sjg142120	Protein BTR1 no description
sjg142160	LOB domain-containing protein 1 Uncharacterized protein coiled-coil
sjg142330	Uncharacterized protein ycf45 no description
sjg142480
sjg142640	Protein TRANSPARENT TESTA 12 coiled-coil
sjg142720	Molybdate transporter 2 Uncharacterized protein FAMILY NOT NAMED
sjg142870	Endo-1,4-beta-xylanase C no description
sjg142920	UDP-glycosyltransferase 84B2 UDP-GLUCOSYLTRANSFERASE
sjg143050
sjg143210	Polyadenylate-binding protein RBP47 no description
sjg143360	FAD-linked sulfhydryl oxidase ERV1 no description
sjg143580
sjg143610	Limonoid UDP-glucosyltransferase coiled-coil
sjg143680	Probable carboxylesterase 1 no description
sjg143910	E3 ubiquitin-protein ligase MBR2 no description
sjg143970	Thioredoxin domain-containing protein 9 homolog Uncharacterized protein coiled-coil
sjg144200	HVA22-like protein k HVA22-LIKE PROTEIN
sjg144310	Calmodulin-like protein 1 Uncharacterized protein no description
sjg144370	G-box-binding factor 1 Uncharacterized protein coiled-coil
sjg144420	coiled-coil
sjg144490	Presequence protease 2, chloroplastic/mitochondrial no description
sjg144530	Diphthamide biosynthesis protein 3 SUBFAMILY NOT NAMED
sjg144670	Dehydrodolichyl diphosphate syntase complex subunit NUS1 Uncharacterized protein no description
sjg144740
sjg144780	B3 domain-containing transcription factor VRN1 Uncharacterized protein (Fragment) no description
sjg144800	EKC/KEOPS complex subunit TPRKB Uncharacterized protein coiled-coil
sjg144940	LAG1 longevity assurance homolog 2 SUBFAMILY NOT NAMED
sjg145240	40S ribosomal protein S29 40S RIBOSOMAL PROTEIN S29
sjg145400	Scopoletin glucosyltransferase no description
sjg145490	Reticulon-like protein B11 SUBFAMILY NOT NAMED
sjg145580	B3 domain-containing protein Os01g0234100 Uncharacterized protein coiled-coil
sjg145680	DUF21 domain-containing protein At2g14520 no description
sjg145770
sjg145800	Pentatricopeptide repeat-containing protein At2g15820, chloropastic coiled-coil
sjg145870	Histone deacetylase 6 Uncharacterized protein no description
sjg145880	Phospholipase A-2-activating protein GPROTEINBRPT
sjg145990	Magnesium transporter MRS2-3 coiled-coil
sjg146070	Mediator of RNA polymerase II transcription subunit 32 Uncharacterized protein
sjg146150	Histone deacetylase 6 no description
sjg146190	Sorting nexin-16 no description
sjg146210	ATP-dependent Clp protease proteolytic subunit-related protein 1, chloroplastic CLPPROTEASEP
sjg146570	Protein CHROMATIN REMODELING 25 no description
sjg146640	BURP domain-containing protein 17 FAMILY NOT NAMED
sjg146830	CDPK-related kinase 5 no description
sjg146880	Receptor-like protein kinase HAIKU2 PROAMNOPTASE
sjg146900	Probable receptor-like protein kinase At1g49730 Uncharacterized protein no description
sjg146920	40S ribosomal protein S29 no description
sjg147060	BAG family molecular chaperone regulator 6 coiled-coil
sjg147070	Uncharacterized protein At5g41620 Uncharacterized protein coiled-coil
sjg147170	MKI67 FHA domain-interacting nucleolar phosphoprotein-like coiled-coil
sjg147280	Copper transport protein ATX1 Uncharacterized protein no description
sjg147300
sjg147340	Uncharacterized protein
sjg147410
sjg147730	Methionine S-methyltransferase Uncharacterized protein coiled-coil
sjg147740	NADH dehydrogenase [ubiquinone] 1 beta subcomplex subunit 3-B Uncharacterized protein
sjg147960	Basic leucine zipper 43 coiled-coil
sjg148090	Squamous cell carcinoma antigen recognized by T-cells 3 Uncharacterized protein RIBONUCLEOPROTEIN-RELATED
sjg148500	Werner Syndrome-like exonuclease no description
sjg148650	Probable serine/threonine-protein kinase At1g54610 Uncharacterized protein no description
sjg148690	3-oxo-Delta(4,5)-steroid 5-beta-reductase Uncharacterized protein no description
sjg148710	Protein HASTY 1 no description
sjg149230	Small subunit processome component 20 homolog coiled-coil
sjg149280	Adenosylhomocysteinase no description
sjg149400	Serine hydroxymethyltransferase 4 Serine hydroxymethyltransferase no description
sjg149480	Macro domain-containing protein VPA0103 no description
sjg149730
sjg149890	Ethylene-responsive transcription factor ERF003 ETHRSPELEMNT
sjg150150	Protein NRT1/ PTR FAMILY 7.3 OLIGOPEPTIDE TRANSPORTER-RELATED
sjg150220	Alpha-ketoglutarate-dependent dioxygenase alkB Uncharacterized protein no description
sjg150530	Probable F-box protein At1g60180 no description
sjg150570	NAC domain-containing protein 82 FAMILY NOT NAMED
sjg150850	Acyl-CoA-binding domain-containing protein 4 coiled-coil
sjg150990	Myb_DNA-bind_3
sjg151230	Thiamine thiazole synthase, chloroplastic Uncharacterized protein no description
sjg151290	Protein disulfide-isomerase 43223 no description
sjg151330	Uncharacterized protein DUF4477
sjg151930
sjg151940	Uncharacterized protein At2g34160 Uncharacterized protein no description
sjg151950	Glucan endo-1,3-beta-glucosidase 14 no description
sjg152030
sjg152040	NADH-cytochrome b5 reductase-like protein FPNCR
sjg152220	Chaperone protein dnaJ 49 JDOMAIN
sjg152420	GDP-mannose transporter GONST4 SUBFAMILY NOT NAMED
sjg152460	Translation machinery-associated protein 22 no description
sjg152600	Auxin-responsive protein IAA29 AUX_IAA
sjg152700	Uncharacterized protein no description
sjg153000	Probable ethanolamine kinase Uncharacterized protein no description
sjg153020	26S protease regulatory subunit 8 homolog A coiled-coil
sjg153130	Ribosome biogenesis regulatory protein homolog coiled-coil
sjg153150	F-box/kelch-repeat protein At1g55270 no description
sjg153240	Aspartate racemase Uncharacterized protein no description
sjg153770	Agamous-like MADS-box protein AGL61 coiled-coil
sjg153970	Phosphatidylinositol 4-kinase gamma 7 FAMILY NOT NAMED
sjg154000	IRK-interacting protein Uncharacterized protein coiled-coil
sjg154030	Glycine-rich RNA-binding protein 1 (Fragment) no description
sjg154160	Serine/threonine-protein phosphatase 2A 65 kDa regulatory subunit A beta isoform Uncharacterized protein no description
sjg154200	Vesicle transport protein USE1 FAMILY NOT NAMED
sjg154500	Polynucleotide 3'-phosphatase ZDP no description
sjg154520	Epidermis-specific secreted glycoprotein EP1 Uncharacterized protein no description
sjg154690	Phosphoenolpyruvate carboxylase, housekeeping isozyme PEPCARBXLASE
sjg154880	Dirigent protein 23 NUCLEOPORIN-RELATED
sjg154920	Transcription factor BIM1 no description
sjg155030	LAG1 longevity assurance homolog 3 SUBFAMILY NOT NAMED
sjg155210	Rab3 GTPase-activating protein non-catalytic subunit Uncharacterized protein no description
sjg155330	Serine/threonine-protein kinase 16 no description
sjg155520	UDP-glycosyltransferase 89B1 no description
sjg155540	Transcription initiation factor TFIID subunit 2 no description
sjg155570	Uncharacterized protein At1g04910 SUBFAMILY NOT NAMED
sjg155590	Protein ASPARTIC PROTEASE IN GUARD CELL 1 no description
sjg155850	Glycine-rich protein A3
sjg155870	coiled-coil
sjg155910	ADP,ATP carrier protein 1, mitochondrial
sjg156000	AP-3 complex subunit delta no description
sjg156270	40S ribosomal protein S7 Uncharacterized protein coiled-coil
sjg156320	Protein SHOOT GRAVITROPISM 6 ARM repeat superfamily protein isoform 1 no description
sjg156710	Ubiquitin carboxyl-terminal hydrolase 10 no description
sjg156840	Mediator of RNA polymerase II transcription subunit 10b NUT2 AND UXT
sjg156900
sjg156980	30S ribosomal protein S6 alpha, chloroplastic no description
sjg157000	Protein yippee-like At4g27745 Protein yippee-like FAD NAD BINDING OXIDOREDUCTASES
sjg157080	26S proteasome non-ATPase regulatory subunit 8 homolog A SUBFAMILY NOT NAMED
sjg157200	Nuclear pore complex protein NUP98A Uncharacterized protein no description
sjg157270	Metal-nicotianamine transporter YSL1 FAMILY NOT NAMED
sjg157280	Trehalase GLHYDRLASE37
sjg157320	Methyltransferase-like protein 17, mitochondrial no description
sjg157460	UPF0160 protein MYG1, mitochondrial METAL DEPENDENT HYDROLASE - RELATED
sjg157480	coiled-coil
sjg157770	FRINGE-RELATED
sjg157910	Uncharacterized protein DUF2439
sjg158140	Acyl carrier protein 2, mitochondrial Q3HRX1_SOLTU_Q3HRX1
sjg158150	Cell division cycle protein 48 homolog Uncharacterized protein no description
sjg158170
sjg158190	Aquaporin TIP1-1 MINTRINSICP
sjg158390	3-ketoacyl-CoA synthase 17 no description
sjg158440	Transmembrane protein 136 SUBFAMILY NOT NAMED
sjg158580	Histidine--tRNA ligase, chloroplastic/mitochondrial no description
sjg158640	ADP-ribosylation factor 2 SAR1GTPBP
sjg158730	Nucleosome assembly protein 1
sjg158820	Protein fluG no description
sjg158890	WD repeat-containing protein 3 coiled-coil
sjg158960	F-box protein At3g07870 no description
sjg158980	Myb-related protein MYBAS1 no description
sjg159010	Putative metallophosphoesterase At3g03305 no description
sjg159060	Dual specificity phosphatase Cdc25 no description
sjg159180
sjg159640	Ankyrin repeat domain-containing protein 2 no description
sjg159800	Basic leucine zipper and W2 domain-containing protein 2 no description
sjg159810	no description
sjg159990	RING-H2 finger protein ATL65 Uncharacterized protein
sjg160010	Pentatricopeptide repeat-containing protein At4g17616 SUBFAMILY NOT NAMED
sjg160220	Thaumatin-like protein 1 THAUMATIN
sjg160500	Putative pentatricopeptide repeat-containing protein At3g23330 SUBFAMILY NOT NAMED
sjg160820	60S ribosomal protein L38 Uncharacterized protein RL38_ARATH_O22860
sjg160880	Vesicle-fusing ATPase coiled-coil
sjg160950	Zinc finger protein 593 ACYL CARRIER PROTEIN/ZINC FINGER PROTEIN 593-RELATED
sjg161200	Protein BUD31 homolog 2 G10
sjg161390	NADPH:adrenodoxin oxidoreductase, mitochondrial NADPH:adrenodoxin oxidoreductase, mitochondrial ADXRDTASE
sjg161430	Non-legume hemoglobin no description
sjg161440	Protein NRT1/ PTR FAMILY 1.2 Uncharacterized protein OS04G0491200 PROTEIN
sjg161490	E3 ubiquitin-protein ligase RING1-like Uncharacterized protein no description
sjg161520	Protein tesmin/TSO1-like CXC 5 TESMIN/TSO1-RELATED
sjg161690	Probable pectinesterase 53 Pectinesterase (Fragment) no description
sjg161830	Uncharacterized protein C3F10.06c no description
sjg162180	Casein kinase I isoform alpha no description
sjg162260	Probable serine/threonine-protein kinase vps15 no description
sjg162300	Pentatricopeptide repeat-containing protein At1g77170 no description
sjg162380	Uncharacterized protein LEA_2
sjg162430
sjg162510	60S ribosomal protein L9-1 Uncharacterized protein no description
sjg162610	Probable chlorophyll(ide) b reductase NYC1, chloroplastic GDHRDH
sjg162730	Peroxisomal fatty acid beta-oxidation multifunctional protein AIM1 no description
sjg162770	Protein NRT1/ PTR FAMILY 3.1 no description
sjg162880	Sucrose transport protein SUC4 SUGAR TRANSPORTER
sjg162950	Protein LURP-one-related 12 SUBFAMILY NOT NAMED
sjg163000	Cucumber peeling cupredoxin Q9FXS4_TOBAC_Q9FXS4
sjg163010	Methyl-CpG-binding domain-containing protein 11 coiled-coil
sjg163080	Myb-related protein 306 no description
sjg163090	39S ribosomal protein L41-A, mitochondrial SUBFAMILY NOT NAMED
sjg163370
sjg163400	Uncharacterized protein DUF1350
sjg163680	Translation initiation factor eIF-2B subunit beta no description
sjg163940	Histidine biosynthesis bifunctional protein hisIE, chloroplastic Uncharacterized protein Q5NBQ1_ORYSA_Q5NBQ1
sjg163990	60S ribosomal protein L30 no description
sjg164040	DNA-damage-repair/toleration protein DRT102 no description
sjg164110	Uncharacterized protein SUBFAMILY NOT NAMED
sjg164250	Transaldolase Uncharacterized protein no description
sjg164290	Gamma-tubulin complex component 2 coiled-coil
sjg164370	Uncharacterized aarF domain-containing protein kinase At1g79600, chloroplastic Uncharacterized protein no description
sjg164430	SUBFAMILY NOT NAMED
sjg164740
sjg165020	Ankyrin repeat domain-containing protein 13B Uncharacterized protein coiled-coil
sjg165080	protein SLOW GREEN 1, chloroplastic coiled-coil
sjg165220	Zinc finger CCCH domain-containing protein 17 coiled-coil
sjg165240	coiled-coil
sjg165330	Probable 3-beta-hydroxysteroid-Delta(8),Delta(7)-isomerase STEROL ISOMERASE
sjg165360	Copper-transporting ATPase PAA1, chloroplastic CATATPASE
sjg166000	Profilin Profilin PROFILIN
sjg166040	Inactive protein kinase SELMODRAFT_444075 no description
sjg166300	60S ribosomal protein L31-3 Uncharacterized protein RL31_PANGI_Q9MAV7
sjg166420	Inorganic pyrophosphatase 3 no description
sjg166690	Asparagine--tRNA ligase, cytoplasmic 1 Uncharacterized protein coiled-coil
sjg166700	FAMILY NOT NAMED
sjg166870	Alpha-(1,4)-fucosyltransferase Uncharacterized protein ALPHA-(1,3)-FUCOSYLTRANSFERASE
sjg166970	DUF4408
sjg167010	Vacuolar protein sorting-associated protein 28 homolog 2 Uncharacterized protein ESCRT-1 complex, Vps28 subunit
sjg167270	Spastin no description
sjg167430	Twinkle homolog protein, chloroplastic/mitochondrial no description
sjg167470	Uncharacterized protein At3g06530 Uncharacterized protein (Fragment) coiled-coil
sjg167490	Glycine cleavage system H protein 2, mitochondrial no description
sjg167940	Eukaryotic translation initiation factor 2 subunit beta no description
sjg168010	ATP-dependent 6-phosphofructokinase 4, chloroplastic coiled-coil
sjg168100	SUBFAMILY NOT NAMED
sjg168390	Coatomer subunit epsilon-1 no description
sjg168780	E3 ubiquitin-protein ligase listerin Uncharacterized protein no description
sjg168980	Golgi apparatus membrane protein-like protein ECHIDNA UNCHARACTERIZED
sjg169130	Mitochondrial import receptor subunit TOM40-1 no description
sjg169480	Folate_rec
sjg169710	Amidase 1 Uncharacterized protein no description
sjg169890	Probable mediator of RNA polymerase II transcription subunit 37b coiled-coil
sjg169940	Acyl-CoA-binding domain-containing protein 4 coiled-coil
sjg169980	Sucrose nonfermenting 4-like protein Uncharacterized protein no description
sjg170060	Mannosylglycoprotein endo-beta-mannosidase no description
sjg170160	Cation/calcium exchanger 5 Uncharacterized protein no description
sjg170260	Zinc finger protein VAR3, chloroplastic Uncharacterized protein no description
sjg170270
sjg170400	Protein ALWAYS EARLY 3 Uncharacterized protein coiled-coil
sjg170580	Ribosomal protein S1, mitochondrial Uncharacterized protein S1 RNA-BINDING DOMAIN-CONTAINING PROTEIN
sjg170860	Lipid phosphate phosphatase gamma, chloroplastic no description
sjg170940	Ubiquitin-NEDD8-like protein RUB2 UBIQUITIN
sjg170950
sjg170980	V-type proton ATPase subunit G coiled-coil
sjg171060	Uncharacterized protein
sjg171120	Pentatricopeptide repeat-containing protein At2g37320 FAMILY NOT NAMED
sjg171330	DEAD-box ATP-dependent RNA helicase 57 no description
sjg171420	coiled-coil
sjg171460	60S ribosomal protein L12 Uncharacterized protein no description
sjg171600	Senescence_reg
sjg171820	Dolichyl-diphosphooligosaccharide--protein glycosyltransferase subunit DAD1 Dolichyl-diphosphooligosaccharide--protein glycosyltransferase subunit DAD1 Dolichyl-diphosphooligosaccharide--protein glycosyltransferase, DAD1/Ost2 subunit
sjg171840	NPL4-like protein 1 Uncharacterized protein no description
sjg171870	NADH dehydrogenase [ubiquinone] 1 alpha subcomplex subunit 13-B Uncharacterized protein NADH DEHYDROGENASE [UBIQUINONE] 1 ALPHA SUBCOMPLEX SUBUNIT
sjg171880	Synaptotagmin-3 Uncharacterized protein C2DOMAIN
sjg171960	Ribonuclease P protein subunit p29 coiled-coil
sjg171970	Isocitrate dehydrogenase [NAD] catalytic subunit 5, mitochondrial no description
sjg172180	Uncharacterized protein coiled-coil
sjg172620	SUBFAMILY NOT NAMED
sjg172930	Zinc finger CCCH domain-containing protein 34 no description
sjg173020	Coenzyme Q-binding protein COQ10 homolog, mitochondrial Uncharacterized protein no description
sjg173400	Protein ROOT INITIATION DEFECTIVE 3 coiled-coil
sjg173450
sjg173470
sjg173480	Non-specific lipid-transfer protein-like 1 no description
sjg173520	26S proteasome non-ATPase regulatory subunit 14 homolog no description
sjg173630	Small glutamine-rich tetratricopeptide repeat-containing protein beta Uncharacterized protein coiled-coil
sjg173820
sjg173940	Probable aminopyrimidine aminohydrolase, mitochondrial no description
sjg173960	Inositol phosphorylceramide glucuronosyltransferase 1 Hexosyltransferase no description
sjg174130	V-type proton ATPase subunit H Uncharacterized protein no description
sjg174180	Thermosensitive gluconokinase SHIKIMTKNASE
sjg174220	U-box domain-containing protein 62 no description
sjg174440	Uncharacterized protein coiled-coil
sjg174500	Ras-related protein RABH1e Uncharacterized protein RASTRNSFRMNG
sjg174560	CMP-sialic acid transporter 5 Uncharacterized protein Nuc_sug_transp
sjg174650	Asparagine synthetase [glutamine-hydrolyzing] 3 no description
sjg174690	Peptide chain release factor 1 coiled-coil
sjg174940	Calcium-dependent protein kinase 4 no description
sjg174980	Uncharacterized membrane protein At4g09580 UNCHARACTERIZED
sjg175040
sjg175130	Uncharacterized protein DUF3727
sjg175140
sjg175450	Trihelix transcription factor GT-3b coiled-coil
sjg175480	Ankyrin-2 ANKYRIN
sjg175490	Uncharacterized protein coiled-coil
sjg175510
sjg175600	Heptahelical transmembrane protein 4 ADIPONECTIN RECEPTOR-RELATED
sjg175610
sjg175660	Calcineurin B-like protein 4 Uncharacterized protein RECOVERIN
sjg175830	Probable magnesium transporter NIPA4 UNCHARACTERIZED
sjg175840	5'-3' exonuclease no description
sjg176090	Cullin-1 Uncharacterized protein coiled-coil
sjg176130	Receptor-like serine/threonine-protein kinase ALE2 no description
sjg176140	Protein trichome birefringence-like 6 FAMILY NOT NAMED
sjg176220	60S ribosomal protein L18-2 no description
sjg176260
sjg176440	Bifunctional epoxide hydrolase 2 ABHYDROLASE
sjg176580	Homeobox protein LUMINIDEPENDENS no description
sjg176660	Uncharacterized protein FAMILY NOT NAMED
sjg176730	Peter Pan-like protein PPAN (PETER PAN-LIKE PROTEIN)
sjg176770	Probable cytochrome c oxidase subunit 5C-3 CX5C3_ARATH_Q9FLK2
sjg176940	Galactinol synthase 1 no description
sjg177030	Phytochrome A-associated F-box protein Uncharacterized protein no description
sjg177040	DEAD-box ATP-dependent RNA helicase 24 Uncharacterized protein no description
sjg177130	Histone-lysine N-methyltransferase EZA1 coiled-coil
sjg177270	Nodal modulator 1 no description
sjg177310	no description
sjg177390	Adrenodoxin-like protein 2, mitochondrial Uncharacterized protein ADRENODOXIN
sjg177500	Fumarate hydratase 1, mitochondrial no description
sjg177530	Bifunctional epoxide hydrolase 2 Uncharacterized protein ABHYDROLASE
sjg177560	Ethylene-responsive transcription factor RAP2-3 Uncharacterized protein coiled-coil
sjg177580	Peroxisome biogenesis protein 6 no description
sjg177600	Probable galacturonosyltransferase-like 7 no description
sjg177690	Transcription initiation factor TFIID subunit 13 coiled-coil
sjg177740	Probable protein disulfide-isomerase A6 THIOREDOXIN
sjg177880	Ocs element-binding factor 1 coiled-coil
sjg178280	coiled-coil
sjg178330	DnaJ homolog subfamily B member 4 JDOMAIN
sjg178450	Protein NRT1/ PTR FAMILY 2.11 Uncharacterized protein OS11G0282800 PROTEIN
sjg178530	Nuclear ribonuclease Z no description
sjg178670	Glutathione S-transferase T1 Uncharacterized protein no description
sjg178860	Uncharacterized protein At3g61260 coiled-coil
sjg179230	Calcium-dependent protein kinase 30 no description
sjg179260
sjg179290	NAP1-related protein 2 coiled-coil
sjg179610
sjg179650
sjg179710	Ribosome biogenesis protein bms1 Uncharacterized protein coiled-coil
sjg179920	Probable galacturonosyltransferase-like 7 no description
sjg180040	GPCR-type G protein COLD1 coiled-coil
sjg180300	Conserved oligomeric Golgi complex subunit 4 SUBFAMILY NOT NAMED
sjg180330	Pyruvate dehydrogenase E1 component subunit alpha-3, chloroplastic coiled-coil
sjg180520	Mediator of RNA polymerase II transcription subunit 15a Uncharacterized protein no description
sjg180670	Protein NUCLEAR FUSION DEFECTIVE 4 no description
sjg180690	Uncharacterized protein no description
sjg180820	Geranylgeranyl pyrophosphate synthase, chloroplastic/chromoplastic no description
sjg180840	DEAD-box ATP-dependent RNA helicase 51 Uncharacterized protein coiled-coil
sjg180900	Geranylgeranyl pyrophosphate synthase, chloroplastic/chromoplastic no description
sjg180990	BAHD acyltransferase At5g47980 no description
sjg181440	Probable importin subunit beta-4 no description
sjg181480
sjg181500	Protein KTI12 homolog no description
sjg181620	COBW domain-containing protein 1 no description
sjg182080	GATA transcription factor 25 no description
sjg182160	Calcium-transporting ATPase 3, endoplasmic reticulum-type Calcium-transporting ATPase coiled-coil
sjg182280	Cirhin no description
sjg182400	Probable ubiquitin-like-specific protease 2B no description
sjg182420	Chaperone protein dnaJ 1, mitochondrial JDOMAIN
sjg182460	Golgi apparatus membrane protein-like protein ECHIDNA Golgi apparatus membrane protein TVP23 UNCHARACTERIZED
sjg182690	Pyridoxine/pyridoxamine 5'-phosphate oxidase 1, chloroplastic no description
sjg182700
sjg182740	Rhamnogalacturonate lyase no description
sjg182790	Multidrug and toxin extrusion protein 1 MULTIDRUG RESISTANCE PROTEIN
sjg182850
sjg183020	Protein odr-4 homolog ODR4-like
sjg183350	Basic leucine zipper 43 Uncharacterized protein coiled-coil
sjg183430	Protein CLT2, chloroplastic FAMILY NOT NAMED
sjg183530	3-oxo-Delta(4,5)-steroid 5-beta-reductase no description
sjg183570
sjg183610	Uncharacterized protein no description
sjg183630	Pentatricopeptide repeat-containing protein At3g02650, mitochondrial no description
sjg183640	Serine hydroxymethyltransferase, mitochondrial coiled-coil
sjg183650	coiled-coil
sjg183690	AP-4 complex subunit mu Uncharacterized protein CLATHRINADPT
sjg183810	Protein TRANSPARENT TESTA 12 MULTIDRUG RESISTANCE PROTEIN
sjg183900	coiled-coil
sjg183910	Acyl-[acyl-carrier-protein] desaturase 5, chloroplastic no description
sjg183930	Transcription initiation factor IIA subunit 2 Transcription initiation factor IIA subunit 2 T2AG_ARATH_Q39236
sjg183950	Alkaline/neutral invertase A, mitochondrial Uncharacterized protein FAMILY NOT NAMED
sjg184080	Rhamnogalacturonate lyase Uncharacterized protein no description
sjg184260	Interferon-related developmental regulator 1 no description
sjg184270	coiled-coil
sjg184280	Sucrose transport protein SUC4 Uncharacterized protein no description
sjg184300	NADH dehydrogenase [ubiquinone] iron-sulfur protein 4, mitochondrial no description
sjg184460	Uncharacterized protein At1g04910 FAMILY NOT NAMED
sjg184550	SMALL NUCLEAR RNA ACTIVATING COMPLEX, POLYPEPTIDE 1
sjg184560	Uncharacterized protein SUBFAMILY NOT NAMED
sjg184580	Protein SABRE SUBFAMILY NOT NAMED
sjg184700	3-oxoacyl-[acyl-carrier-protein] synthase II, chloroplastic no description
sjg184740	Uncharacterized protein no description
sjg184760	no description
sjg184890	Pentatricopeptide repeat-containing protein At4g21705, mitochondrial Uncharacterized protein coiled-coil
sjg184910	Monothiol glutaredoxin-S17 no description
sjg185040	Uncharacterized membrane protein At1g06890 SUBFAMILY NOT NAMED
sjg185320	Probable serine/threonine protein kinase IREH1 coiled-coil
sjg185370	Uncharacterized oxidoreductase YgbJ Ketose-bisphosphate aldolase class-II family protein isoform 1 no description
sjg185510	Chaperone protein DnaJ JDOMAIN
sjg185980	Uncharacterized protein Ret_tiss
sjg186080	Uncharacterized protein At5g01610 Uncharacterized protein no description
sjg186100	60S ribosomal protein L18-2 no description
sjg186260	Thaumatin-like protein THAUMATIN
sjg186400	GDSL esterase/lipase At1g74460 no description
sjg186440	Zinc finger protein ZAT4 ZINC FINGER (C2H2 TYPE) FAMILY PROTEIN
sjg186470	coiled-coil
sjg186550	General transcription factor IIE subunit 2 TRANSCRIPTION INITIATION FACTOR IIE SUBUNIT BETA
sjg186600	60S ribosomal protein L24 coiled-coil
sjg186620	Replication factor C subunit 4 Uncharacterized protein no description
sjg186640	AT-hook motif nuclear-localized protein 1 no description
sjg186720	Homeobox-leucine zipper protein HAT4 Uncharacterized protein coiled-coil
sjg186740	Flavin-containing monooxygenase FMO GS-OX-like 3 FMOXYGENASE
sjg186800	Uncharacterized mitochondrial carrier YMR166C MITOCARRIER
sjg186840	Protein DCL, chloroplastic coiled-coil
sjg186880	Probable DEAD-box ATP-dependent RNA helicase 48 coiled-coil
sjg187270	Heparanase-like protein 1 HEPARANASE-RELATED
sjg187480	Asparagine--tRNA ligase, chloroplastic/mitochondrial TRNASYNTHASP
sjg187650	14 kDa proline-rich protein DC2.15 no description
sjg187870	ABC transporter B family member 25 no description
sjg188100	Eukaryotic translation initiation factor 5A-3 no description
sjg188110	Plant UBX domain-containing protein 8 Uncharacterized protein coiled-coil
sjg188170	Pentatricopeptide repeat-containing protein At5g66520 no description
sjg188240	MADS-box protein GGM13 coiled-coil
sjg188790	Protein FIZZY-RELATED 2 no description
sjg188820	NADH dehydrogenase (ubiquinone) complex I, assembly factor 6 no description
sjg188880	Formin-like protein 20 coiled-coil
sjg188900	Uncharacterized protein coiled-coil
sjg188970	DnaJ homolog subfamily C member 10 no description
sjg189000	Nudix hydrolase 14, chloroplastic no description
sjg189100	Probable arabinosyltransferase ARAD1 EXOSTOSIN (HEPARAN SULFATE GLYCOSYLTRANSFERASE)-RELATED
sjg189260	LON peptidase N-terminal domain and RING finger protein 3 Uncharacterized protein no description
sjg189340	3-oxoacyl-[acyl-carrier-protein] synthase III, chloroplastic no description
sjg189360	40S ribosomal protein S19-1 Uncharacterized protein Q67ZX8_ARATH_Q67ZX8
sjg189400	Probable galacturonosyltransferase 11 Hexosyltransferase no description
sjg189580	Thaumatin-like protein THAUMATIN
sjg189590	F-box protein PP2-A12 FAMILY NOT NAMED
sjg189700	DNA mismatch repair protein MSH4 no description
sjg189730	Expansin-A1 EXPANSNFAMLY
sjg189800	Uncharacterized protein
sjg189870
sjg189880	Protein NRT1/ PTR FAMILY 6.3 no description
sjg189890	Autophagy-related protein 8f no description
sjg189980	Putative arsenical pump-driving ATPase no description
sjg190180	Cyclin-dependent kinase E-1 no description
sjg190220	DUF2439
sjg190410	Probable glucan 1,3-alpha-glucosidase ALPHA-GLUCOSIDASE
sjg190510	DNA-binding protein SMUBP-2 Uncharacterized protein coiled-coil
sjg190670	Protein AATF Uncharacterized protein coiled-coil
sjg190740
sjg190880	Splicing factor 3B subunit 6-like protein Uncharacterized protein no description
sjg191340	Glutamate-rich WD repeat-containing protein 1 no description
sjg191650	Proteasome-associated protein ECM29 homolog no description
sjg191750	1-acyl-sn-glycerol-3-phosphate acyltransferase 2 1-ACYLGLYCEROL-3-PHOSPHATE ACYLTRANSFERASE-RELATED
sjg191820	GTPase Der coiled-coil
sjg191940	RNA-binding protein 8A RNABINDINGM8
sjg191990	Pentatricopeptide repeat-containing protein At2g33680 no description
sjg192160	Putative pentatricopeptide repeat-containing protein At5g52630 coiled-coil
sjg192270	Polycomb group protein EMBRYONIC FLOWER 2 Embryonic flower 2a POLYCOMB GROUP PROTEIN
sjg192440	Probable beta-1,4-xylosyltransferase IRX10 Uncharacterized protein no description
sjg192520	DUF1138
sjg192590	Armadillo repeat-containing protein 8 no description
sjg192600	Cyclin-U4-1 no description
sjg192650	Polyadenylate-binding protein RBP47B' no description
sjg192810	Chaperone protein dnaJ 6 JDOMAIN
sjg192890	no description
sjg192910	Zinc transporter ZTP29 Uncharacterized protein SOLUTE CARRIER FAMILY 39 (METAL ION TRANSPORTER), MEMBER 11
sjg192930	Dihydropyrimidinase Uncharacterized protein no description
sjg193160	Adenylosuccinate synthetase 2, chloroplastic no description
sjg193170	DNA-directed RNA polymerase I subunit rpa1 no description
sjg193290	Zinc finger A20 and AN1 domain-containing stress-associated protein 8 no description
sjg193440	Cinnamoyl-CoA reductase 1 no description
sjg193800	Pentatricopeptide repeat-containing protein At3g46790, chloroplastic Uncharacterized protein no description
sjg193830	Zinc finger protein VAR3, chloroplastic Uncharacterized protein no description
sjg193890	Probable aminopyrimidine aminohydrolase, mitochondrial no description
sjg194020	Glycine--tRNA ligase, chloroplastic/mitochondrial 2 TRNASYNTHGA
sjg194030	GTP-binding protein YPTM2 Uncharacterized protein RASTRNSFRMNG
sjg194190
sjg194300	40S ribosomal protein S15 RIBOSOMALS19
sjg194340	SUBFAMILY NOT NAMED
sjg194630	Solute carrier family 35 member F5 Uncharacterized protein SUBFAMILY NOT NAMED
sjg194730	Mitochondrial Rho GTPase 2 RASTRNSFRMNG
sjg194750	Serine/threonine-protein kinase CBK1 coiled-coil
sjg194830	N-alpha-acetyltransferase 20 no description
sjg194880
sjg194940	60S ribosomal protein L14-2 Uncharacterized protein no description
sjg195020	DENN domain-containing protein 5B SUBFAMILY NOT NAMED
sjg195250	U3 small nucleolar RNA-associated protein 18 homolog no description
sjg195680	ABC transporter I family member 19 no description
sjg195700	F-box/LRR-repeat protein 17 no description
sjg195960	Chlorophyllase-1, chloroplastic no description
sjg195970	Putative G3BP-like protein no description
sjg196120	YTH domain-containing family protein 2 coiled-coil
sjg196390	Expansin-A15 EXPANSNFAMLY
sjg196410	WD repeat-containing protein 26 no description
sjg196450	Bet1-like SNARE 43101 Uncharacterized protein no description
sjg196470	Uncharacterized protein PHOSPHATIDYLINOSITOL N-ACETYLGLUCOSAMINYLTRANSFERASE SUBUNIT P (DOWN SYNDROME CRITICAL REGION PROTEIN 5)-RELATED
sjg196480	Desumoylating isopeptidase 1 Uncharacterized protein SUBFAMILY NOT NAMED
sjg196490	Serine/threonine-protein kinase 19 Uncharacterized protein SERINE/THREONINE-PROTEIN KINASE 19
sjg196530
sjg196540	F-box protein At2g27310 Uncharacterized protein no description
sjg196680	FH protein interacting protein FIP2 no description
sjg196740	ADP-glucose phosphorylase no description
sjg196750	Eukaryotic translation initiation factor NCBP coiled-coil
sjg196800	Protein CHROMATIN REMODELING 8 coiled-coil
sjg196830	Pre-mRNA-processing factor 39 coiled-coil
sjg197000	Glutathione gamma-glutamylcysteinyltransferase 3 SUBFAMILY NOT NAMED
sjg197160	Putative lysine-specific demethylase JMJD5 Uncharacterized protein no description
sjg197210	E3 ubiquitin-protein ligase RNF4 no description
sjg197390	Signal recognition particle 9 kDa protein no description
sjg197600	tRNA (guanine-N(7)-)-methyltransferase non-catalytic subunit wdr4 no description
sjg197740	SUBFAMILY NOT NAMED
sjg197820	Eukaryotic translation initiation factor 43253 no description
sjg198080	40S ribosomal protein S24-1 RS24_ARATH_Q9SS17
sjg198110	Chaperone protein dnaJ 20, chloroplastic JDOMAIN
sjg198840	Guanine nucleotide-binding protein-like NSN1 coiled-coil
sjg198880	EKC/KEOPS complex subunit bud32 no description
sjg198960	Iron-sulfur protein NUBPL no description
sjg199030	Protein GLUTAMINE DUMPER 1 Uncharacterized protein
sjg199040	Transcription initiation factor TFIID subunit 10 TFIID30KDSUB
sjg199140	GMP synthase [glutamine-hydrolyzing] GATASE
sjg199270	F-box protein At1g78100 no description
sjg199440	Protein IQ-DOMAIN 1 FAMILY NOT NAMED
sjg199450	Exosome complex component RRP42 no description
sjg199810	APOPTOSIS INHIBITOR 5-RELATED
sjg200030	Putative BPI/LBP family protein At1g04970 no description
sjg200310	Uncharacterized protein sll1770 Uncharacterized protein no description
sjg200420	Vacuolar protein-sorting-associated protein 11 homolog Uncharacterized protein coiled-coil
sjg200980	Plant UBX domain-containing protein 5 no description
sjg201040	Pentatricopeptide repeat-containing protein At1g08070, chloroplastic coiled-coil
sjg201070	Glycine-rich RNA-binding protein 4, mitochondrial no description
sjg201120	DAZ-associated protein 1 no description
sjg201650	Protein PTST, chloroplastic coiled-coil
sjg201750	AP-4 complex subunit epsilon no description
sjg201920	Pentatricopeptide repeat-containing protein At5g09450, mitochondrial Uncharacterized protein FAMILY NOT NAMED
sjg201940	Peptidyl-prolyl cis-trans isomerase FKBP12 no description
sjg201950	Transcription factor bHLH143
sjg202050
sjg202090	Nitronate monooxygenase Uncharacterized protein no description
sjg202120	Transcription initiation factor TFIID subunit 1 coiled-coil
sjg202410	Uncharacterized protein coiled-coil
sjg202590	Uncharacterized protein no description
sjg203380	Chloride channel protein CLC-c CLCHANNEL
sjg203540	Protein phosphatase 2C 32 Uncharacterized protein no description
sjg203610	Lysine-specific demethylase JMJ25 JMJC DOMAIN-CONTAINING HISTONE DEMETHYLATION PROTEIN
sjg203630	DnaJ-like protein MG200 no description
sjg203660	Thioredoxin-like protein YLS8 no description
sjg204010	Nucleolin 2 coiled-coil
sjg204160	26S proteasome non-ATPase regulatory subunit 7 homolog A EUKARYOTIC TRANSLATION INITIATION FACTOR 3 SUBUNIT F-RELATED
sjg204190	Probable plastid-lipid-associated protein 13, chloroplastic Uncharacterized protein PAP_fibrillin
sjg204200	Protein SCO1 homolog 1, mitochondrial no description
sjg204240	Gamma aminobutyrate transaminase 1, mitochondrial no description
sjg204270	Protein HEADING DATE 3A no description
sjg204460
sjg204570	Fasciclin-like arabinogalactan protein 17 Uncharacterized protein no description
sjg204660	WAT1-related protein At3g02690, chloroplastic Uncharacterized protein FAMILY NOT NAMED
sjg204740	ERBB-3 BINDING PROTEIN 1 MAPEPTIDASE
sjg204830	Iron-sulfur cluster co-chaperone protein HscB, mitochondrial no description
sjg205040	Aspartate aminotransferase, mitochondrial TRANSAMINASE
sjg205070	Transmembrane protein 87B Uncharacterized protein PTM1
sjg205580	DNA-binding protein HEXBP coiled-coil
sjg205640	UDP-glucuronic acid decarboxylase 1 Uncharacterized protein no description
sjg205680
sjg205740	Zinc finger CCCH domain-containing protein 44 no description
sjg205810	Uncharacterized protein coiled-coil
sjg206190	Omega-6 fatty acid desaturase, endoplasmic reticulum isozyme 2 SUBFAMILY NOT NAMED
sjg206230	Protein RRP5 homolog coiled-coil
sjg206310	F-box protein At3g58530 no description
sjg206390	60S ribosomal protein L21-2 no description
sjg206450	Mitoferrin ADPTRNSLCASE
sjg206690	Ras-related protein RABE1c Uncharacterized protein RASTRNSFRMNG
sjg206820	RING finger and transmembrane domain-containing protein 2 SUBFAMILY NOT NAMED
sjg206890	50S ribosomal protein L7/L12 Q6H730_ORYSA_Q6H730
sjg207110	CBL-interacting protein kinase 2 no description
sjg207190	Uncharacterized protein no description
sjg207210	Protein CHROMOSOME TRANSMISSION FIDELITY 7 SUBFAMILY NOT NAMED
sjg207270	CDK5RAP3-like protein Uncharacterized protein coiled-coil
sjg207400	Ethanolamine-phosphate cytidylyltransferase no description
sjg207420	Macrophage migration inhibitory factor homolog Uncharacterized protein Q9M011_ARATH_Q9M011
sjg207550	Ubiquitin carboxyl-terminal hydrolase 12 Ubiquitin carboxyl-terminal hydrolase coiled-coil
sjg207750	Putative pentatricopeptide repeat-containing protein At3g08820 no description
sjg207830	Serine/threonine-protein kinase AFC1 no description
sjg208170	Uncharacterized protein no description
sjg208260	no description
sjg208300	SUBFAMILY NOT NAMED
sjg208450	Protein RETICULATA-RELATED 3 Uncharacterized protein FAMILY NOT NAMED
sjg208580	Mitochondrial substrate carrier family protein B MITOCARRIER
sjg208730	PRA1 family protein B4 Uncharacterized protein PRENYLATED RAB ACCEPTOR 1-RELATED
sjg208740	BTB/POZ domain-containing protein At3g09030 no description
sjg208770	Soluble inorganic pyrophosphatase 4 Putative inorganic pyrophosphatase no description
sjg208850	Regulatory-associated protein of TOR 1 Uncharacterized protein YEAST176DUF
sjg208870	Scarecrow-like protein 23 Uncharacterized protein coiled-coil
sjg209030	Probable ADP-ribosylation factor GTPase-activating protein AGD6 REVINTRACTNG
sjg209040	DEAD-box ATP-dependent RNA helicase 53 Uncharacterized protein no description
sjg209180	Rhomboid-like protein 15 no description
sjg209350	Protein PHOTOPERIOD-INDEPENDENT EARLY FLOWERING 1 Uncharacterized protein coiled-coil
sjg209430	Acetyl-coenzyme A carboxylase carboxyl transferase subunit alpha, chloroplastic Uncharacterized protein coiled-coil
sjg209450	Glycine-rich RNA-binding protein 2, mitochondrial no description
sjg209620	coiled-coil
sjg209760	Uncharacterized protein C24B11.05 Uncharacterized protein no description
sjg210010	RNA polymerase II C-terminal domain phosphatase-like 2 no description
sjg210160	Salutaridinol 7-O-acetyltransferase no description
sjg210260	Transmembrane and coiled-coil domains protein 1 coiled-coil
sjg210500	ABC transporter I family member 20 Uncharacterized protein no description
sjg210560	CBL-interacting serine/threonine-protein kinase 14 no description
sjg210710	Cleavage stimulation factor subunit 77 no description
sjg210720	Fanconi anemia group D2 protein homolog Uncharacterized protein SUBFAMILY NOT NAMED
sjg210740	Protein root UVB sensitive 5 FAMILY NOT NAMED
sjg210860	Cactin coiled-coil
sjg210990	Ubiquitin-activating enzyme E1 1 UBIQUITINACT
sjg211000	Protein YLS9 FAMILY NOT NAMED
sjg211120	2,3-bisphosphoglycerate-independent phosphoglycerate mutase Uncharacterized protein no description
sjg211230	Ubiquitin-conjugating enzyme E2 variant 1D no description
sjg211240	Protein LURP-one-related 8 Uncharacterized protein FAMILY NOT NAMED
sjg211310
sjg211420	Clathrin light chain 3 coiled-coil
sjg211610	Non-specific lipid-transfer protein LIPIDTRNSFER
sjg211640	SUBFAMILY NOT NAMED
sjg211730
sjg212110	Remorin Uncharacterized protein coiled-coil
sjg212230	DUF1645
sjg213120	Probable pectate lyase 15 AMBALLERGEN
sjg213790	Staphylococcal nuclease domain-containing protein 1 Uncharacterized protein no description
sjg213800	Pentatricopeptide repeat-containing protein At5g61800 no description
sjg213840	E3 ubiquitin-protein ligase ORTHRUS 2 coiled-coil
sjg213920	Protein FRIGIDA Uncharacterized protein (Fragment) coiled-coil
sjg214060	Succinate dehydrogenase assembly factor 2, mitochondrial Carbonyl reductase [NADPH] 1 GDHRDH
sjg214320	Glutamate dehydrogenase 2 GLFDHDRGNASE
sjg214390	Metal-nicotianamine transporter YSL1 Uncharacterized protein coiled-coil
sjg214420
sjg214700	Protein DJ-1 homolog D no description
sjg214730	Phytoene synthase, chloroplastic no description
sjg214900	Eukaryotic translation initiation factor 3 subunit M eIF3m
sjg215290	AP2-like ethylene-responsive transcription factor At1g16060 ETHRSPELEMNT
sjg215460
sjg215630	Chaperone protein DnaJ Uncharacterized protein coiled-coil
sjg215640	Serine hydroxymethyltransferase 6 no description
sjg215740	Trehalase GLHYDRLASE37
sjg215850	Probable serine incorporator UNCHARACTERIZED
sjg215880	AP2-like ethylene-responsive transcription factor At1g16060 Uncharacterized protein ETHRSPELEMNT
sjg216040	Ubiquitin receptor RAD23b coiled-coil
sjg216520	DUF21 domain-containing protein At2g14520 Uncharacterized protein no description
sjg216980	AP-1 complex subunit sigma-2 Putative uncharacterized protein no description
sjg217150	Probable galacturonosyltransferase 3 coiled-coil
sjg217380	Brefeldin A-inhibited guanine nucleotide-exchange protein 1 no description
sjg217410	Isocitrate dehydrogenase [NAD] regulatory subunit 1, mitochondrial no description
sjg218030	Cellulose synthase A catalytic subunit 6 [UDP-forming] Cellulose synthase coiled-coil
sjg218090	Molybdate transporter 2 FAMILY NOT NAMED
sjg218780	Fasciclin-like arabinogalactan protein 17 no description
sjg218860	Putative ribosome biogenesis GTPase RsgA no description
sjg218870	Mannosyl-oligosaccharide glucosidase GCS1 MANNOSYL-OLIGOSACCHARIDE GLUCOSIDASE
sjg218950	Single-stranded DNA-binding protein, mitochondrial no description
sjg219000	Eukaryotic translation initiation factor 3 subunit A coiled-coil
sjg219010	Uncharacterized protein Ten1_2
sjg219130	Transportin-1 no description
sjg219210	Probable ubiquitin-conjugating enzyme E2 23 no description
sjg219380	Protein CTR9 homolog coiled-coil
sjg219710
sjg219840	Alpha-glucosidase 2 no description
sjg219850	Mediator of RNA polymerase II transcription subunit 34 coiled-coil
sjg219860	Probable U6 snRNA-associated Sm-like protein LSm4 no description
sjg219900	Putative pentatricopeptide repeat-containing protein At1g31840 SUBFAMILY NOT NAMED
sjg220020	Protein BUD31 homolog 2 G10
sjg220100	Uncharacterized protein Folate_rec
sjg234670	NAC domain-containing protein 40 SUBFAMILY NOT NAMED
sjg234730	Uncharacterized transporter YBR287W Uncharacterized protein FAMILY NOT NAMED
sjg235170	Ethylene-responsive transcription factor ERF118 no description
sjg235340	Cytochrome P450 CYP736A12 P450
sjg235590	Protein transport protein Sec61 subunit beta Preprotein translocase Sec, Sec61-beta subunit
sjg235770	26S proteasome non-ATPase regulatory subunit 12 homolog A Uncharacterized protein no description
sjg236380	UDP-glycosyltransferase 92A1 Glycosyltransferase no description
sjg236540	UDP-glycosyltransferase 92A1 Glycosyltransferase no description
sjg236960	Cytochrome P450 71A1 EP450I
sjg237200	Proteasome subunit beta type-6 Proteasome subunit beta type PROTEASOME
sjg237240	L-arabinokinase Uncharacterized protein MEVGALKINASE
sjg237510
sjg237580	Beta-phosphoglucomutase no description
sjg237600	Proline transporter 1 Uncharacterized protein AMINO ACID TRANSPORTER
sjg237810	Peroxisomal nicotinamide adenine dinucleotide carrier Uncharacterized protein no description
sjg238100	Probable caffeine synthase 2 no description
sjg238120	Probable dual-specificity RNA methyltransferase RlmN no description
sjg238130	Expansin-A2 Uncharacterized protein EXPANSNFAMLY
sjg238210	ACT domain-containing protein ACR9 no description
sjg238310	Dolichyl-phosphate beta-glucosyltransferase coiled-coil
sjg238390	Delta-1-pyrroline-5-carboxylate synthase coiled-coil
sjg238590	High mobility group B protein 1 Uncharacterized protein no description
sjg238790	Syntaxin-81 Q9ATF4_CASSA_Q9ATF4
sjg238840	Eukaryotic translation initiation factor 2 subunit alpha Uncharacterized protein no description
sjg238940	Copper transport protein CCH no description
sjg238990	Two-component response regulator ARR17 no description
sjg239050	Serine/threonine-protein kinase ppk15 Uncharacterized protein no description
sjg239120	Clathrin light chain 2 coiled-coil
sjg239220	RNA polymerase II C-terminal domain phosphatase-like 4 coiled-coil
sjg239330	Eukaryotic translation initiation factor 3 subunit F Eukaryotic translation initiation factor 3 subunit F eIF3f
sjg239530	Protein yippee-like PUTATIVE UNCHARACTERIZED PROTEIN
sjg239540	Wall-associated receptor kinase-like 20 no description
sjg239600
sjg239800	Probable inactive serine/threonine-protein kinase scy1 no description
sjg239830	DNA replication complex GINS protein PSF3 UNCHARACTERIZED
sjg239930	60S ribosomal protein L23A Uncharacterized protein no description
sjg239940	N-(5'-phosphoribosyl)anthranilate isomerase 1, chloroplastic no description
sjg240130	Serine/threonine-protein phosphatase PP1 isozyme 4 Serine/threonine-protein phosphatase STPHPHTASE
sjg240160	tRNA (guanine(26)-N(2))-dimethyltransferase no description
sjg240170	40S ribosomal protein S15a-1 no description
sjg240180	Probable methyltransferase PMT23 no description
sjg240220	AP3-complex subunit beta-A Uncharacterized protein no description
sjg240370	Probable signal peptidase complex subunit 2 MICROSOMAL SIGNAL PEPTIDASE 25 KDA SUBUNIT
sjg240390	Actin-depolymerizing factor 2 no description
sjg240480
sjg240620	Protein YIPF1 homolog UNCHARACTERIZED
sjg240760	DUF4516
sjg241000	Geranylgeranyl transferase type-1 subunit beta no description
sjg241120	Elongator complex protein 1 Elongator complex protein 1 no description
sjg241150	Reticulon-like protein B16 SUBFAMILY NOT NAMED
sjg241200	Protein NEDD1 no description
sjg241210	Clathrin heavy chain 1 coiled-coil
sjg241310	Alpha-soluble NSF attachment protein coiled-coil
sjg241440	Regulator of nonsense transcripts UPF3 no description
sjg241870	Isoamylase 2, chloroplastic no description
sjg241880	Mitochondrial ubiquitin ligase activator of NFKB 1 no description
sjg241950	F-box protein At2g27310 no description
sjg241990	R3H-assoc
sjg242310	NAD(P)H-quinone oxidoreductase subunit K, chloroplastic NADH-ubiquinone oxidoreductase I subunit j, putative no description
sjg242450	60S ribosomal protein L10 no description
sjg242480	Ethylene-responsive transcription factor RAP2-3 coiled-coil
sjg242490	Fumarate hydratase 1, mitochondrial FUMRATELYASE
sjg242750	Metal-nicotianamine transporter YSL1 SUBFAMILY NOT NAMED
sjg242760	GTPase-activating protein GYP7 coiled-coil
sjg242770	no description
sjg243190	Phosphatidylinositol/phosphatidylcholine transfer protein SFH2 no description
sjg243840	Methionine aminopeptidase 1A MAPEPTIDASE
sjg243860	Pectinesterase 2 Pectinesterase no description
sjg244170	Glycosyltransferase-like At3g57200
sjg244230	Pentatricopeptide repeat-containing protein At1g79540 Uncharacterized protein no description
sjg244240	CYSTM
sjg244790	PAX-interacting protein 1 Uncharacterized protein no description
sjg244800	Ribosomal RNA-processing protein 12 UNCHARACTERIZED NODULIN-LIKE PROTEIN
sjg244830	Uncharacterized WD repeat-containing protein C17D11.16 Uncharacterized protein GPROTEINBRPT
sjg244880	AP2-like ethylene-responsive transcription factor At2g41710 SUBFAMILY NOT NAMED
sjg244970	ABC transporter A family member 1 no description
sjg245240	Mitochondrial acidic protein MAM33 no description
sjg245320	Kinesin-4 coiled-coil
sjg245560
sjg245570	Glycosyltransferase-like KOBITO 1 coiled-coil
sjg245880
sjg246080	U4/U6.U5 tri-snRNP-associated protein 2 no description
sjg246150	DNA helicase INO80 coiled-coil
sjg246340	Mannosyl-oligosaccharide 1,2-alpha-mannosidase MNS2 coiled-coil
sjg246430	Plant UBX domain-containing protein 10 coiled-coil
sjg246450	BTB/POZ domain-containing protein At3g05675 no description
sjg246680	coiled-coil
sjg246890	Omega-3 fatty acid desaturase, endoplasmic reticulum SUBFAMILY NOT NAMED
sjg247070	Ferredoxin-3, chloroplastic no description
sjg247390	Uncharacterized protein At2g27730, mitochondrial Uncharacterized protein (Fragment) Q9SXG0_ORYSA_Q9SXG0
sjg247600	Glucan endo-1,3-beta-glucosidase Uncharacterized protein no description
sjg247620	ABC transporter F family member 1 no description
sjg247730	60S ribosomal protein L10a-3 Ribosomal protein no description
sjg247830	Phosphatidylinositol/phosphatidylcholine transfer protein SFH2 no description
sjg247970	40S ribosomal protein S15a-1 Uncharacterized protein no description
sjg247990	40S ribosomal protein S25-4 Q8L955_ARATH_Q8L955
sjg248000
sjg248230	Villin-1 GELSOLIN
sjg248250	UDP-glucuronic acid decarboxylase 3 Uncharacterized protein no description
sjg248790	Glutelin type-A 1 11SGLOBULIN
sjg248890	Transcription initiation factor IIA large subunit Uncharacterized protein no description
sjg248900	DNA polymerase epsilon subunit 3 no description
sjg249010	COX7a
sjg249140	Internal alternative NAD(P)H-ubiquinone oxidoreductase A2, mitochondrial FADPNR
sjg249220	Peptidyl-prolyl cis-trans isomerase CYP71 Uncharacterized protein CSAPPISMRASE
sjg249350	UDP-glycosyltransferase 86A2 no description
sjg249410	60S ribosomal protein L12 Uncharacterized protein no description
sjg249780	Ubiquitin-activating enzyme E1 1 coiled-coil
sjg249880	Sorting nexin 2A Uncharacterized protein coiled-coil
sjg249930
sjg250210	DNA-directed RNA polymerases I and III subunit RPAC2 no description
sjg250380	Ribosome biogenesis protein bms1 coiled-coil
sjg250540	Serine/threonine-protein kinase D6PKL2 Uncharacterized protein no description
sjg250810	Prohibitin-2, mitochondrial Uncharacterized protein PROHIBITIN
sjg251130
[truncated: 573 more rows]

[truncated: 17 more sheets: MEbrown, MEcyan, MEdarkgrey, MEdarkorange, MEdarkred, MEgreen, MEgrey, MEgrey60, MElightcyan, MElightgreen, MEmidnightblue, MEorange, MEpurple, MEred, MEsalmon, MEturquoise, MEyellow]
