# Supplementary material for: Genome sequencing and CRISPR/Cas9 gene editing of an early flowering Mini‐Citrus (Fortunella hindsii)
Source: Plant Biotechnol J. 2019 May 21;17(11):2199–210. doi: 10.1111/pbi.13132 (PMC6790359; doi:10.1111/pbi.13132)
Supplement: Supplementary file 5 — Data S3 Alignment of SBP Domain Used in Phylogenetic Analysis of SPL Genes. [file PBI-17-2199-s004.fas]

>AtSPL8
CQAEGCNADLSHAKHYHRRH-KVCEFHSKASTVVAAGLSQRFCQQCSRFHLLSEFDNGKRSCRKRLADHNRRRRK
>AtSPL14
CQVDNCTEDLSHAKDYHRRH-KVCEVHSKATKALVGKQMQRFCQQCSRFHLLSEFDEGKRSCRRRLAGHNRRRRK
>AtSPL11
CQIDGCELDLSSAKGYHRKH-KVCEKHSKCPKVSVSGLERRFCQQCSRFHAVSEFDEKKRSCRKRLSHHNARRRK
>AtSPL10
CQIDGCELDLSSSKDYHRKH-RVCETHSKCPKVVVSGLERRFCQQCSRFHAVSEFDEKKRSCRKRLSHHNARRRK
>AtSPL4
CQVDRCTADMKEAKLYHRRH-KVCEVHAKASSVFLSGLNQRFCQQCSRFHDLQEFDEAKRSCRRRLAGHNERRRK
>AtSPL6
CQVYGCSKDLSSSKDYHKRH-RVCEAHSKTSVVIVNGLEQRFCQQCSRFHFLSEFDDGKRSCRRRLAGHNERRRK
>AtSPL16
CQVDNCKEDLSIAKDYHRRH-KVCEVHSKATKALVGKQMQRFCQQCSRFHLLSEFDEGKRSCRRRLDGHNRRRRK
>AtSPL3
CQVESCTADMSKAKQYHKRH-KVCQFHAKAPHVRISGLHQRFCQQCSRFHALSEFDEAKRSCRRRLAGHNERRRK
>AtSPL9
CQVEGCGMDLTNAKGYYSRH-RVCGVHSKTPKVTVAGIEQRFCQQCSRFHQLPEFDLEKRSCRRRLAGHNERRRK
>AtSPL1
CQVENCEADLSKVKDYHRRH-KVCEMHSKATSATVGGILQRFCQQCSRFHLLQEFDEGKRSCRRRLAGHNKRRRK
>AtSPL5
CQVDRCTVNLTEAKQYYRRH-RVCEVHAKASAATVAGVRQRFCQQCSRFHELPEFDEAKRSCRRRLAGHNERRRK
>AtSPL15
CQVEGCRMDLSNVKAYYSRH-KVCCIHSKSSKVIVSGLHQRFCQQCSRFHQLSEFDLEKRSCRRRLACHNERRRK
>AtSPL12
CQVDNCGADLSKVKDYHRRH-KVCEIHSKATTALVGGIMQRFCQQCSRFHVLEEFDEGKRSCRRRLAGHNKRRRK
>AtSPL7
CQVPDCEADISELKGYHKRH-RVCLRCATASFVVLDGENKRYCQQCGKFHLLPDFDEGKRSCRRKLERHNNRRKR
>AtSPL2
CQVEGCNLDLSSAKDYHRKH-RICENHSKFPKVVVSGVERRFCQQCSRFHCLSEFDEKKRSCRRRLSDHNARRRK
>AtSPL13a
CLVDGCDSDFSNCREYHKRH-KVCDVHSKTPVVTINGHKQRFCQQCSRFHALEEFDEGKRSCRKRLDGHNRRRRK
>AtSPL13b
CLVDGCDSDFSNCREYHKRH-KVCDVHSKTPVVTINGHKQRFCQQCSRFHALEEFDEGKRSCRKRLDGHNRRRRK
>FhSPL1
CMVEKCGTDLTDARRYHRRH-KVCETHSKAPVVIVAGLRQRFCQQCSRFHELYEFDETKRSCRRRLAGHNERRRK
>FhSPL2
CLVDGCDSDLSNCRDYHRRH-KVCELHSKTPQVLICGQKQRFCQQCSRFHCLEEFDEGKRSCRKRLDGHNRRRRK
>FhSPL3
CQVEGCGLDLSSAKDYHRKH-RVCENHSKSPKVIVGGLERRFCQQCSRFHGLSEFDEKKRSCRRRLSDHNARRRK
>FhSPL4
CQVYGCNKDLSSSKDYHKRH-KVCDVHSKTPKVIVNGNEQRFCQQCSRFHLLAEFDDSKRSCRRRLAGHNERRRK
>FhSPL5
CLVDGCTADLGKCRDYHRRH-KVCELHSKTPKVTIHGREQRFCQQCSRFHSLEEFDEGKRSCRKRLDGHNRRRRK
>FhSPL6
CQVDNCKEDLSNAKDYHRRH-KVCELHSKSTKALVGKQMQRFCQQCSRFHPLSEFDEGKRSCRRRLAGHNRRRRK
>FhSPL7
CQVENCRADMTDAKKYHRRH-KVCDFHAKAPVVRVEGLAQRFCQQCSRFHELSEFDDAKRSCRRRLAGHNERRRK
>FhSPL8
CQVDKCAADLSDAKQYHRRH-KVCEVHAKAQVVLMGGMRQRFCQQCSRFHELSEFDETKRSCRRRLAGHNERRRK
>FhSPL9
CQVENCRADMTDAKKYHRRH-KVCDFHAKAPVVRVEGLAQRFCQQCSRFHELSEFDDAKRSCRRRLAGHNERRRK
>FhSPL10
CQVPGCEADISELKGYHKRH-RVCLRCANASTVLLDGESKRYCQQCGKFHLLSDFDEGKRSCRRKLERHNNRRRR
>FhSPL11
CQVEDCRADLSNAKDYHRRH-KVCDMHSKATKALVGNVMQRFCQQCSRFHALQEFDEGKRSCRRRLAGHNKRRRK
>FhSPL12
CLVDGCTADLGKCRDYHRRH-KVCELHSKTPKVTIHGREQRFCQQCSRFHSLEEFDEGKRSCRKRLDGHNRRRRK
>FhSPL13
CQVYGCNKDLSSSKDYHKRH-KVCEAHSKAAKVVVNEIEQRFCQQCSRFHFLDEFDDGKRSCRKRLAGHNERRRK
>FhSPL14
CQVEGCKVDLSDAKAYYSRH-KVCGMHSKSPVVTVAGLEQRFCQQCSRFHQLPEFDQGKRSCRRRLAGHNERRRK
>FhSPL15
CQVEDCGADLSNAKDYHRRH-KVCEMHSKASRALVGNVMQRFCQQCSRFHVLQEFDEGKRSCRRRLAGHNKRRRK
>FhSPL16
ASV-GSGEPLLGLKLGKRMYFEDISAGGMSPKVIVGGLERRFCQQCSRFHGLSEFDEKKRSCRRRLSDHNARRRK
>FhSPL17
CQAEGCSADLTHAKHYHRRH-KVCEFHSKASTVIAAGLTQRFCQQCSRFHLLSEFDNGKRSCRKRLADHNRRRRK
>FhSPL18
CQVEGCHVPLINAKDYHRRH-KVCEVHSKAPKVKVLGLEQRFCQQCSRFHVVSEFDDSKRSCRRRLAGHNERRRK
>FhSPL19
CQVEDCGADLSNAKDYHRRH-KVCEMHSKASRALVGNVMQRFCQQCSRFHVLQEFDEGKRSCRRRLAGHNKRRRK
>CsSPL1
CQVDKCAADLSDAKQYHRRH-KVCEVHAKAQVVLMGGMRQRFCQQCSRFHELSEFDETKRSCRRRLAGHNERRRK
>CsSPL2
CQAEGCSADLTHAKHYHRRH-KVCEFHSKASTVIAAGLTQRFCQQCSRFHLLSEFDNGKRSCRKRLADHNRRRRK
>CsSPL3
CQVEGCHVPLINAKDYHRRH-KVCEVHSKAPKVKVLGLEQRFCQQCSRFHVVSEFDDSKRSCRRRLAGHNERRRK
>CsSPL4
CQVDNCKEDLSNAKDYHRRH-KVCELHSKSTKALVGKQMQRFCQQCSRFHPLSEFDEGKRSCRRRLAGHNRRRRK
>CsSPL5
CQVEDCGADLSNAKDYHRRH-KVCEMHSKASRALVGNVMQRFCQQCSRFHVLQEFDEGKRSCRRRLAGHNKRRRK
>CsSPL6
CQVYGCNKDLSSSKDYHKRH-KVCEAHSKAAKVIVNEIEQRFCQQCSRFHFLDEFDDGKRSCRKRLAGHNERRRK
>CsSPL7
CQVEGCKVDLSDAKAYYSRH-KVCGMHSKSPVVTVAGLEQRFCQQCSRFHQLPEFDQGKRSCRRRLAGHNERRRK
>CsSPL8
CQVEGCGLDLSSAKDYHRKH-RVCENHSKSPKVIVGGLERRFCQQCSRFHGLSEFDEKKRSCRRRLSDHNARRRK
>CsSPL9
CLVDGCTADLGKCRDYHRRH-KVCELHSKTPKVTIHGREQRFCQQCSRFHSLEEFDEGKRSCRKRLDGHNRRRRK
>CsSPL10
CQVYGCNKDLSSSKDYHKRH-KVCDVHSKTPKVIVNGNEQRFCQQCSRFHLLAEFDDSKRSCRRRLAGHNERRRK
>CsSPL11
CQVEDCRADLSNAKDYHRRH-KVCDMHSKATKALVGNVMQRFCQQCSRFHVLQEFDEGKRSCRRRLAGHNKRRRK
>CsSPL12
CQVPGCEADISELKGYHKRH-RVCLRCANASTVLLDGESKRYCQQCGKFHLLSDFDEGKRSCRRKLERHNNRRRR
>CsSPL13
CMVEKCGTDLTDARRYHRRH-KVCETHSKAPVVIVAGLRQRFCQQCSRFHELYEFDETKRSCRRRLAGHNERRRK
>CsSPL14
CLVDGCDSDLSNCRDYHRRH-KVCELHSKTPQVLICGQKQRFCQQCSRFHCLEEFDEGKRSCRKRLDGHNRRRRK
